# Supplementary material for: Synthesis, crystal structure and Hirshfeld surface analysis of bis­{2-[(pyridin-2-yl)amino]­pyridinium} tetra­cyano­nickelate(II)
Source: Acta Crystallogr E Crystallogr Commun. 2020 Oct 30;76(Pt 11):1794–8. doi: 10.1107/S205698902001419X (PMC7643237; doi:10.1107/S205698902001419X)
Supplement: Supplementary file 1 [file e-76-01794-sup1.cif]

##############################################################################
#                                                                            #
# This CIF contains the data in a paper accepted for publication in          #
# Acta Crystallographica Section E. It conforms to the requirements of       #
# Notes for Authors for Acta Crystallographica Section E, and has been       #
# peer reviewed under the auspices of the IUCr Commission on Journals.       #
#                                                                            #
# Full details of the Crystallographic Information File format               #
# are given in the paper "The Crystallographic Information File (CIF):       #
# a New Standard Archive File for Crystallography" by S. R. Hall, F. H.      #
# Allen and I. D. Brown [Acta Cryst. (1991), A47, 655-685].                  #
#                                                                            #
# The current version of the core CIF dictionary is obtainable from          #
# ftp://ftp.iucr.org/pub/cif_core.dic.                                       #
#                                                                            #
# Software is freely available for graphical display of the structure(s)     #
# in this CIF. For information consult the CIF software page                 #
# http://www.iucr.org/resources/cif/software.                                #
#                                                                            #
# This file may be used for bona fide research purposes within the           #
# scientific community so long as proper attribution is given to the journal # 
# article from which it was obtained.                                        #
#                                                                            #
##############################################################################
data_I
_audit_creation_method     'SHELXL-2014/7'
_journal_date_recd_electronic     2020-10-12
_journal_date_accepted     2020-10-23
_journal_name_full     'Acta Crystallographica, Section E'
_journal_year     2020
_journal_volume     76
_journal_issue     11
_journal_page_first     1794
_journal_page_last     1798
_journal_paper_category     GM
_journal_paper_doi     10.1107/S205698902001419X
_journal_coeditor_code     HB7948
_publ_contact_author_name     'Hela Ferjani, Fatima Setifi'
_publ_contact_author_address
;
Chemistry Department, College of Science, IMSIU (Imam Mohammad Ibn Saud Islamic
University), Riyadh 11623, Kingdom of Saudi Arabia
Laboratoire de Chimie, Ing\'enierie Mol\'eculaire et Nanostructures (LCIMN),
Universit\'e Ferhat Abbas S\'etif 1, S\'etif 19000, Algeria
;
_publ_contact_author_email
;
hhferjani@imamu.edu.sa, fat_setifi@yahoo.fr
;
_publ_contact_author_fax     '+966545344159'
_publ_contact_author_phone     '+966545344159'
_publ_section_title
;
Synthesis, crystal structure and Hirshfeld surface analysis of
bis{2-[(pyridin-2-yl)amino]pyridinium} tetracyanonickelate(II)
;
loop_
    _publ_author_name
    _publ_author_footnote
    _publ_author_address
    'Setifi, Zouaoui' .
;
Laboratoire de Chimie, Ing\'enierie Mol\'eculaire et Nanostructures (LCIMN),
Universit\'e Ferhat Abbas S\'etif 1, S\'etif 19000, Algeria
D\'epartement de Technologie,
Facult\'e de Technologie,
Universit\'e 20 Ao\^ut 1955-Skikda,
BP 26, Route d'El-Hadaiek,
Skikda 21000,
Algeria
;
    'Ferjani, Hela' .
;
Chemistry Department, College of Science,
IMSIU (Imam Mohammad Ibn Saud Islamic University),
Riyadh 11623,
Kingdom of Saudi Arabia
;
    'Setifi, Fatima' .
;
Laboratoire de Chimie, Ing\'enierie Mol\'eculaire et Nanostructures (LCIMN),
Universit\'e Ferhat Abbas S\'etif 1, S\'etif 19000, Algeria
;
    'Ezzine, Safa' .
;
Department of Chemistry, College of Sciences, King Khalid University, Abha,
Saudi Arabia
;
    'Al-Douh, Mohammed Hadi' .
;
Chemistry Department,
Faculty of Science,
Hadhramout University,
Mukalla, Hadhramout,
Yemen
;
_publ_section_synopsis
;
The title structure consists of [Ni(CN)~4~]^2--^ square-planar anions separated
by layers of (C~10~H~10~N~3~)^+^ cations. The crystal packing features
N---H...N hydrogen bonds, which generate [101] chains.
;
_chemical_name_systematic     ?
_chemical_name_common
;
Bis{2-[(pyridin-2-yl)amino]pyridinium} tetracyanonickelate(II)
;
_chemical_formula_moiety     '2(C10 H10 N3), C4 N4 Ni 2-'
_chemical_formula_sum     'C24 H20 N10 Ni'
_chemical_formula_iupac     '(C10 H10 N3)2 [Ni (C N)4]'
_chemical_formula_weight     507.21
_chemical_melting_point     ?
_space_group_crystal_system     triclinic
_space_group_name_H-M_alt     'P -1'
_space_group_name_Hall     '-P 1'
loop_
    _space_group_symop_operation_xyz
    'x, y, z'
    '-x, -y, -z'
_cell_length_a     7.1046(4)
_cell_length_b     9.1467(4)
_cell_length_c     9.3833(4)
_cell_angle_alpha     100.182(2)
_cell_angle_beta     98.729(2)
_cell_angle_gamma     97.444(2)
_cell_volume     585.49(5)
_cell_formula_units_Z     1
_cell_measurement_reflns_used     7173
_cell_measurement_theta_min     2.818
_cell_measurement_theta_max     27.875
_cell_measurement_temperature     273(2)
_exptl_crystal_description     plate
_exptl_crystal_colour     'Pale yellow'
_exptl_crystal_size_max     0.350
_exptl_crystal_size_mid     0.230
_exptl_crystal_size_min     0.190
_exptl_crystal_density_diffrn     1.439
_exptl_crystal_density_meas     ?
_exptl_crystal_density_method     ?
_exptl_crystal_F_000     262
_exptl_absorpt_coefficient_mu     0.863
_exptl_absorpt_correction_type     multi-scan
_exptl_absorpt_process_details
;
(CrysAlis RED; Oxford Diffraction, 2009)
;
_exptl_absorpt_correction_T_min     0.914
_exptl_absorpt_correction_T_max     0.962
_diffrn_ambient_temperature     273(2)
_diffrn_source     'Enhance (Mo) X-ray Source'
_diffrn_radiation_type     MoK\a
_diffrn_radiation_wavelength     0.71073
_diffrn_measurement_device_type
                             'Oxford Diffraction Xcalibur Sapphire CCD detector'
_diffrn_measurement_method     '\w scans'
_diffrn_detector_area_resol_mean     ?
_diffrn_reflns_number     16272
_diffrn_reflns_av_R_equivalents     0.0523
_diffrn_reflns_av_unetI/netI     0.0447
_diffrn_reflns_theta_min     2.241
_diffrn_reflns_theta_max     30.559
_diffrn_reflns_theta_full     25.242
_diffrn_measured_fraction_theta_max     0.992
_diffrn_measured_fraction_theta_full     0.991
_diffrn_reflns_limit_h_min     -10
_diffrn_reflns_limit_h_max     10
_diffrn_reflns_limit_k_min     -13
_diffrn_reflns_limit_k_max     13
_diffrn_reflns_limit_l_min     -13
_diffrn_reflns_limit_l_max     13
_refine_special_details     ?
_reflns_number_total     3572
_reflns_number_gt     2659
_reflns_threshold_expression     'I > 2\s(I)'
_refine_ls_structure_factor_coef     Fsqd
_refine_ls_matrix_type     full
_refine_ls_R_factor_all     0.0769
_refine_ls_R_factor_gt     0.0475
_refine_ls_wR_factor_gt     0.1124
_refine_ls_wR_factor_ref     0.1342
_refine_ls_goodness_of_fit_ref     1.074
_refine_ls_restrained_S_all     1.074
_refine_ls_number_reflns     3572
_refine_ls_number_parameters     161
_refine_ls_number_restraints     0
_refine_ls_hydrogen_treatment     constr
_refine_ls_weighting_scheme     calc
_refine_ls_weighting_details
              'w=1/[\s^2^(Fo^2^)+(0.0546P)^2^+0.3025P] where P=(Fo^2^+2Fc^2^)/3'
_atom_sites_solution_hydrogens     geom
_atom_sites_solution_primary     direct
_atom_sites_solution_secondary     ?
_refine_ls_shift/su_max     0.000
_refine_ls_shift/su_mean     0.000
_refine_diff_density_max     1.010
_refine_diff_density_min     -0.344
_refine_ls_extinction_method
;
SHELXL-2014/7 (Sheldrick 2014
;
_refine_ls_extinction_coef     0.091(17)
_refine_ls_extinction_expression
                                  'Fc^*^=kFc[1+0.001xFc^2^\l^3^/sin(2\q)]^-1/4^'
loop_
    _atom_type_symbol
    _atom_type_description
    _atom_type_scat_dispersion_real
    _atom_type_scat_dispersion_imag
    _atom_type_scat_source
    'C' 'C' 0.0033 0.0016
                         'International Tables Vol C Tables 4.2.6.8 and 6.1.1.4'
    'H' 'H' 0.0000 0.0000
                         'International Tables Vol C Tables 4.2.6.8 and 6.1.1.4'
    'N' 'N' 0.0061 0.0033
                         'International Tables Vol C Tables 4.2.6.8 and 6.1.1.4'
    'Ni' 'Ni' 0.3393 1.1124
                         'International Tables Vol C Tables 4.2.6.8 and 6.1.1.4'
_computing_data_collection
;
CrysAlis CCD (Oxford Diffraction, 2009)
;
_computing_cell_refinement
;
CrysAlis RED (Oxford Diffraction, 2009)
;
_computing_data_reduction
;
CrysAlis RED (Oxford Diffraction, 2009)
;
_computing_structure_solution
;
SHELXS97 (Sheldrick, 2015a)
;
_computing_structure_refinement
;
<i>SHELXL2014/7</i> (Sheldrick, 2015b)
;
_computing_molecular_graphics
;
DIAMOND (Brandenburg, 2006)
;
_computing_publication_material
;
publCIF (Westrip, 2010)
;
loop_
    _atom_site_type_symbol
    _atom_site_label
    _atom_site_fract_x
    _atom_site_fract_y
    _atom_site_fract_z
    _atom_site_U_iso_or_equiv
    _atom_site_adp_type
    _atom_site_calc_flag
    _atom_site_occupancy
    _atom_site_disorder_assembly
    _atom_site_disorder_group
    Ni Ni1 0.5000 0.0000 0.0000 0.04195(19) Uani d 1 . .
    C C1 0.6743(4) 0.0656(3) 0.1772(3) 0.0508(6) Uani d 1 . .
    N N1 0.7800(5) 0.1080(3) 0.2861(3) 0.0745(8) Uani d 1 . .
    C C2 0.3639(4) 0.1552(3) 0.0568(2) 0.0455(5) Uani d 1 . .
    N N2 0.2831(4) 0.2503(3) 0.0942(3) 0.0624(6) Uani d 1 . .
    N N4 0.1820(3) 0.7199(2) 0.3981(2) 0.0445(4) Uani d 1 . .
    H H4A 0.1949 0.7110 0.4886 0.053 Uiso calc 1 . .
    N N5 0.2473(3) 0.5418(2) 0.5852(2) 0.0484(5) Uani d 1 . .
    N N3 0.2311(3) 0.4715(2) 0.3342(2) 0.0492(5) Uani d 1 . .
    H H3A 0.2354 0.3997 0.2625 0.059 Uiso calc 1 . .
    C C3 0.1977(3) 0.6028(3) 0.2949(3) 0.0422(5) Uani d 1 . .
    C C8 0.2592(3) 0.4356(3) 0.4722(3) 0.0443(5) Uani d 1 . .
    C C5 0.1462(4) 0.8522(3) 0.3626(3) 0.0508(6) Uani d 1 . .
    H H5 0.1351 0.9313 0.4365 0.061 Uiso calc 1 . .
    C C4 0.1807(4) 0.6192(3) 0.1479(3) 0.0503(6) Uani d 1 . .
    H H4 0.1942 0.5397 0.0753 0.060 Uiso calc 1 . .
    C C12 0.3276(4) 0.2629(3) 0.6262(4) 0.0595(7) Uani d 1 . .
    H H12 0.3538 0.1690 0.6407 0.071 Uiso calc 1 . .
    C C7 0.1442(4) 0.7522(3) 0.1118(3) 0.0557(6) Uani d 1 . .
    H H7 0.1314 0.7635 0.0144 0.067 Uiso calc 1 . .
    C C10 0.2763(4) 0.5097(3) 0.7197(3) 0.0553(6) Uani d 1 . .
    H H10 0.2695 0.5836 0.7998 0.066 Uiso calc 1 . .
    C C6 0.1264(4) 0.8713(3) 0.2224(3) 0.0564(7) Uani d 1 . .
    H H6 0.1013 0.9625 0.1994 0.068 Uiso calc 1 . .
    C C9 0.3006(4) 0.2930(3) 0.4869(3) 0.0524(6) Uani d 1 . .
    H H9 0.3096 0.2214 0.4055 0.063 Uiso calc 1 . .
    C C11 0.3157(4) 0.3727(4) 0.7447(3) 0.0591(7) Uani d 1 . .
    H H11 0.3341 0.3540 0.8397 0.071 Uiso calc 1 . .
loop_
    _atom_site_aniso_label
    _atom_site_aniso_U_11
    _atom_site_aniso_U_22
    _atom_site_aniso_U_33
    _atom_site_aniso_U_12
    _atom_site_aniso_U_13
    _atom_site_aniso_U_23
    Ni1 0.0617(3) 0.0339(2) 0.0330(2) 0.01697(18) 0.01155(18) 0.00464(15)
    C1 0.0751(18) 0.0380(12) 0.0419(12) 0.0238(11) 0.0105(12) 0.0040(9)
    N1 0.100(2) 0.0626(15) 0.0527(14) 0.0317(15) -0.0091(14) -0.0053(12)
    C2 0.0628(15) 0.0412(12) 0.0328(10) 0.0168(11) 0.0073(10) 0.0028(9)
    N2 0.0820(17) 0.0554(13) 0.0494(12) 0.0333(12) 0.0076(12) -0.0032(10)
    N4 0.0475(11) 0.0447(10) 0.0424(10) 0.0101(8) 0.0080(8) 0.0096(8)
    N5 0.0520(12) 0.0482(11) 0.0468(11) 0.0092(9) 0.0106(9) 0.0115(9)
    N3 0.0664(14) 0.0403(10) 0.0421(10) 0.0166(9) 0.0133(10) 0.0022(8)
    C3 0.0382(12) 0.0411(11) 0.0485(12) 0.0077(9) 0.0070(9) 0.0123(9)
    C8 0.0402(12) 0.0451(12) 0.0495(13) 0.0045(9) 0.0081(10) 0.0160(10)
    C5 0.0544(15) 0.0406(12) 0.0582(15) 0.0106(10) 0.0111(12) 0.0090(11)
    C4 0.0538(15) 0.0525(14) 0.0450(13) 0.0137(11) 0.0095(11) 0.0069(10)
    C12 0.0574(16) 0.0509(15) 0.0743(19) 0.0069(12) 0.0059(14) 0.0294(14)
    C7 0.0589(16) 0.0636(16) 0.0505(14) 0.0141(13) 0.0117(12) 0.0228(12)
    C10 0.0572(16) 0.0640(16) 0.0456(13) 0.0076(13) 0.0120(12) 0.0126(12)
    C6 0.0593(16) 0.0494(14) 0.0670(17) 0.0147(12) 0.0115(13) 0.0242(13)
    C9 0.0585(16) 0.0417(12) 0.0576(15) 0.0091(11) 0.0097(12) 0.0109(11)
    C11 0.0514(15) 0.0747(19) 0.0545(15) 0.0034(13) 0.0068(12) 0.0291(14)
_geom_special_details
;
 All esds (except the esd in the dihedral angle between two l.s. planes)
 are estimated using the full covariance matrix.  The cell esds are taken
 into account individually in the estimation of esds in distances, angles
 and torsion angles; correlations between esds in cell parameters are only
 used when they are defined by crystal symmetry.  An approximate (isotropic)
 treatment of cell esds is used for estimating esds involving l.s. planes.
;
loop_
    _geom_bond_atom_site_label_1
    _geom_bond_atom_site_label_2
    _geom_bond_site_symmetry_2
    _geom_bond_distance
    _geom_bond_publ_flag
    Ni1 C2 . 1.865(2) ?
    Ni1 C2 2_655 1.865(2) ?
    Ni1 C1 . 1.867(3) ?
    Ni1 C1 2_655 1.867(3) ?
    C1 N1 . 1.145(4) ?
    C2 N2 . 1.136(3) ?
    N4 C3 . 1.340(3) ?
    N4 C5 . 1.355(3) ?
    N4 H4A . 0.8600 ?
    N5 C8 . 1.326(3) ?
    N5 C10 . 1.337(3) ?
    N3 C3 . 1.355(3) ?
    N3 C8 . 1.383(3) ?
    N3 H3A . 0.8600 ?
    C3 C4 . 1.402(3) ?
    C8 C9 . 1.399(3) ?
    C5 C6 . 1.346(4) ?
    C5 H5 . 0.9300 ?
    C4 C7 . 1.365(4) ?
    C4 H4 . 0.9300 ?
    C12 C9 . 1.373(4) ?
    C12 C11 . 1.381(4) ?
    C12 H12 . 0.9300 ?
    C7 C6 . 1.399(4) ?
    C7 H7 . 0.9300 ?
    C10 C11 . 1.371(4) ?
    C10 H10 . 0.9300 ?
    C6 H6 . 0.9300 ?
    C9 H9 . 0.9300 ?
    C11 H11 . 0.9300 ?
loop_
    _geom_angle_atom_site_label_1
    _geom_angle_atom_site_label_2
    _geom_angle_atom_site_label_3
    _geom_angle_site_symmetry_1
    _geom_angle_site_symmetry_3
    _geom_angle
    _geom_angle_publ_flag
    C2 Ni1 C2 . 2_655 180.0 ?
    C2 Ni1 C1 . . 89.06(10) ?
    C2 Ni1 C1 2_655 . 90.94(10) ?
    C2 Ni1 C1 . 2_655 90.94(10) ?
    C2 Ni1 C1 2_655 2_655 89.06(10) ?
    C1 Ni1 C1 . 2_655 180.0 ?
    N1 C1 Ni1 . . 178.8(2) ?
    N2 C2 Ni1 . . 178.6(2) ?
    C3 N4 C5 . . 121.3(2) ?
    C3 N4 H4A . . 119.4 ?
    C5 N4 H4A . . 119.4 ?
    C8 N5 C10 . . 117.8(2) ?
    C3 N3 C8 . . 129.7(2) ?
    C3 N3 H3A . . 115.1 ?
    C8 N3 H3A . . 115.1 ?
    N4 C3 N3 . . 119.7(2) ?
    N4 C3 C4 . . 119.0(2) ?
    N3 C3 C4 . . 121.3(2) ?
    N5 C8 N3 . . 117.0(2) ?
    N5 C8 C9 . . 123.4(2) ?
    N3 C8 C9 . . 119.6(2) ?
    C6 C5 N4 . . 121.3(2) ?
    C6 C5 H5 . . 119.4 ?
    N4 C5 H5 . . 119.4 ?
    C7 C4 C3 . . 119.8(2) ?
    C7 C4 H4 . . 120.1 ?
    C3 C4 H4 . . 120.1 ?
    C9 C12 C11 . . 119.7(3) ?
    C9 C12 H12 . . 120.2 ?
    C11 C12 H12 . . 120.2 ?
    C4 C7 C6 . . 119.5(2) ?
    C4 C7 H7 . . 120.3 ?
    C6 C7 H7 . . 120.3 ?
    N5 C10 C11 . . 122.9(3) ?
    N5 C10 H10 . . 118.5 ?
    C11 C10 H10 . . 118.5 ?
    C5 C6 C7 . . 119.1(2) ?
    C5 C6 H6 . . 120.4 ?
    C7 C6 H6 . . 120.4 ?
    C12 C9 C8 . . 117.4(3) ?
    C12 C9 H9 . . 121.3 ?
    C8 C9 H9 . . 121.3 ?
    C10 C11 C12 . . 118.8(3) ?
    C10 C11 H11 . . 120.6 ?
    C12 C11 H11 . . 120.6 ?
loop_
    _geom_hbond_atom_site_label_D
    _geom_hbond_atom_site_label_H
    _geom_hbond_atom_site_label_A
    _geom_hbond_site_symmetry_A
    _geom_hbond_distance_DH
    _geom_hbond_distance_HA
    _geom_hbond_distance_DA
    _geom_hbond_angle_DHA
    N3 H3A N2 . 0.86 2.00 2.853(3) 172
    N4 H4A N5 . 0.86 1.97 2.629(3) 132
    N4 H4A N1 2_666 0.86 2.41 3.055(3) 132
    C5 H5 N1 2_666 0.93 2.68 3.206(4) 117
_shelx_space_group_comment
;
The symmetry employed for this shelxl refinement is uniquely defined
by the following loop, which should always be used as a source of
symmetry information in preference to the above space-group names.
They are only intended as comments.
;
_shelx_estimated_absorpt_T_min     ?
_shelx_estimated_absorpt_T_max     ?
_shelx_hkl_file
;
  -1   0   0  932.55   35.67
  -1   0   0  910.81   36.17
   1   0   0  967.45   35.77
   1   0   0  919.05   36.14
   1   0   0  940.16   35.48
  -3   0   0 1853.15   70.23
  -3   0   0 1996.04   77.31
  -3   0   0 1923.82   76.57
  -3   0   0 1891.44   78.70
   3   0   0 1994.56   76.55
   3   0   0 1859.14   77.60
   3   0   0 1927.26   76.70
  -4   0   0 1280.02   58.18
  -4   0   0 1127.64   45.54
  -4   0   0 1169.94   53.69
  -4   0   0 1140.01   53.83
   4   0   0 1163.44   55.13
   4   0   0 1116.87   52.71
   4   0   0 1166.38   54.06
  -5   0   0  466.41   22.82
  -5   0   0  512.79   33.35
  -5   0   0  499.31   32.35
  -5   0   0  498.41   34.80
   5   0   0  488.25   32.93
   5   0   0  495.50   31.81
   5   0   0  508.26   32.58
  -6   0   0  450.07   34.40
  -6   0   0  506.25   39.41
  -6   0   0  457.97   34.06
   6   0   0  527.57   36.04
   6   0   0  498.85   36.70
   6   0   0  453.68   33.19
  -7   0   0   36.01   13.73
  -7   0   0   53.55   17.16
   7   0   0   62.06   15.38
  -8   0   0   17.73   11.66
  -8   0   0   20.78   12.88
   8   0   0   28.64   12.93
   8   0   0   16.86   12.52
  -9   0   0   -1.36   10.29
  -9   0   0  -20.85   11.30
   9   0   0   -0.06   12.75
   9   0   0  -13.33   13.57
  10  -1   0  -13.62   14.55
 -10   1   0  -18.03   13.69
   9  -1   0  -12.06   12.37
  -9   1   0   23.39   16.11
  -9   1   0    2.58   10.19
   8  -1   0    7.29   10.17
  -8   1   0   23.29   14.96
  -8   1   0   41.38   14.81
   7  -1   0   87.41   18.13
  -7   1   0   72.56   17.73
  -7   1   0   72.00   10.19
  -7   1   0   73.48   20.88
   6  -1   0  235.09   25.43
   6  -1   0  256.95   25.74
   6  -1   0  286.08   25.95
  -6   1   0  227.18   17.82
  -6   1   0  244.15   24.00
  -6   1   0  254.24   24.70
  -6   1   0  298.62   29.59
   5  -1   0  193.20   19.76
   5  -1   0  167.83   21.72
   5  -1   0  176.54   18.61
  -5   1   0  165.30   18.61
  -5   1   0  163.81   14.40
  -5   1   0  197.77   20.71
  -5   1   0  164.29   21.10
   4  -1   0 1361.64   59.83
   4  -1   0 1302.42   61.12
   4  -1   0 1399.54   61.33
  -4   1   0 1373.75   63.38
  -4   1   0 1315.69   60.59
  -4   1   0 1382.54   60.43
   3  -1   0 1904.72   74.61
   3  -1   0 1794.76   75.80
   3  -1   0 1919.64   75.91
  -3   1   0 1847.53   75.47
  -3   1   0 1896.10   74.79
  -3   1   0 1918.58   77.25
   2  -1   0   35.27    5.74
   2  -1   0   39.03    6.60
   2  -1   0   39.60    7.40
  -2   1   0   40.37    6.22
  -2   1   0   38.77    7.46
  -2   1   0   30.92    5.94
   1  -1   0 3718.74  134.94
  -1   1   0 3877.32  135.18
  -1   1   0 3872.40  135.23
   0  -1   0  458.88   20.14
   0  -1   0  399.51   20.11
  -1  -1   0  809.62   32.36
  -1  -1   0  812.68   31.94
  -1  -1   0  786.04   31.45
  -1  -1   0  810.75   33.19
   1   1   0  847.48   31.63
   1   1   0  774.13   31.67
   1   1   0  760.23   32.35
   1   1   0  823.70   33.07
  -3  -1   0  274.31   20.57
  -3  -1   0  258.62   18.26
  -3  -1   0  266.19   18.54
   3   1   0  267.59   18.66
   3   1   0  238.22   18.56
   3   1   0  264.04   18.07
   3   1   0  289.64   18.82
  -4  -1   0 4073.90  160.57
  -4  -1   0 4104.13  164.22
  -4  -1   0 4398.12  161.54
   4   1   0 4296.10  163.06
   4   1   0 4326.00  160.99
   4   1   0 4287.13  160.43
  -5  -1   0  886.17   52.38
  -5  -1   0  988.86   50.78
  -5  -1   0  856.58   48.78
   5   1   0  945.36   49.62
   5   1   0  969.61   49.45
   5   1   0 1018.87   50.88
   5   1   0  955.31   51.38
  -6  -1   0  645.47   45.19
  -6  -1   0  599.91   40.04
  -6  -1   0  549.61   39.20
   6   1   0  677.50   41.57
   6   1   0  537.80   39.85
   6   1   0  591.62   39.96
   6   1   0  649.15   41.43
  -7  -1   0   25.41   14.37
  -7  -1   0    9.77    9.63
   7   1   0   17.39   11.93
   7   1   0   18.03   12.69
  -8  -1   0   41.68   13.61
  -8  -1   0   47.38   17.29
   8   1   0   42.86   14.85
   8   1   0   31.30   16.20
  -9  -1   0   11.44   16.58
  -9  -1   0    7.53   13.14
   9   1   0   10.73   13.51
   9   1   0  -20.67   11.93
  10  -2   0  -16.16   14.37
 -10   2   0   -4.32   13.24
 -10   2   0    3.53   17.64
   9  -2   0   10.46   14.31
  -9   2   0   10.46   12.97
  -9   2   0   13.66    6.52
  -9   2   0   -2.86   13.75
   8  -2   0  110.74   23.01
  -8   2   0  102.17   21.80
  -8   2   0   65.27   20.59
  -8   2   0   63.36   12.01
   7  -2   0   92.94   19.84
  -7   2   0  126.67   21.79
  -7   2   0   79.32   19.37
  -7   2   0   80.38   13.54
   6  -2   0  179.59   22.92
   6  -2   0  118.15   20.40
   6  -2   0  173.03   23.78
  -6   2   0  157.00   17.18
  -6   2   0  168.33   23.96
  -6   2   0  164.84   22.53
   5  -2   0  133.50   17.83
   5  -2   0  130.27   18.93
   5  -2   0  135.33   18.80
  -5   2   0  140.60   20.82
   4  -2   0 1187.49   55.13
   4  -2   0 1142.39   54.82
   4  -2   0 1120.82   52.26
  -4   2   0 1186.07   53.29
  -4   2   0 1185.85   56.68
   3  -2   0 1079.72   48.47
   3  -2   0 1088.46   46.32
   3  -2   0 1045.11   48.09
  -3   2   0 1133.15   46.77
  -3   2   0 1045.43   48.25
  -3   2   0 1008.14   48.30
   2  -2   0  699.47   32.96
   2  -2   0  748.97   31.38
  -2   2   0  734.73   33.61
  -2   2   0  742.47   33.55
  -2   2   0  721.50   31.14
   0  -2   0  872.61   36.20
   0  -2   0  864.28   34.87
   0  -2   0  907.03   38.70
   0   2   0  907.97   34.97
   0   2   0  871.00   38.84
   0   2   0  907.62   36.13
  -1  -2   0   97.91    9.53
  -1  -2   0   96.93    7.59
  -1  -2   0  105.28    8.58
  -1  -2   0  105.93    9.85
   1   2   0  106.63    7.56
   1   2   0   97.30    8.24
   1   2   0  136.29   12.23
   1   2   0  105.78    9.72
   1   2   0  110.24    9.51
  -2  -2   0  494.37   24.83
  -2  -2   0  500.12   25.15
  -2  -2   0  489.52   23.97
  -2  -2   0  458.47   26.51
   2   2   0  469.12   24.09
   2   2   0  448.64   25.15
   2   2   0  496.87   23.77
   2   2   0  424.15   24.69
  -3  -2   0  927.73   43.70
  -3  -2   0  947.81   43.58
  -3  -2   0 1016.42   47.97
   3   2   0  989.89   43.58
   3   2   0 1004.25   47.33
   3   2   0  916.79   44.98
   3   2   0  896.47   44.24
   3   2   0  853.08   35.78
  -4  -2   0 4887.69  186.36
  -4  -2   0 4761.25  181.02
  -4  -2   0 4702.23  181.17
   4   2   0 4907.89  182.37
   4   2   0 4834.64  180.43
   4   2   0 4827.59  180.27
   4   2   0 4805.21  183.27
  -5  -2   0  139.82   19.80
  -5  -2   0  140.35   19.99
  -5  -2   0  101.95   20.29
   5   2   0  136.40   18.92
   5   2   0  135.33   19.56
   5   2   0  132.10   18.67
   5   2   0  140.72   20.25
  -6  -2   0  368.52   32.37
  -6  -2   0  354.33   33.95
   6   2   0  460.75   34.90
   6   2   0  388.71   32.16
   6   2   0  410.48   33.33
   6   2   0  392.86   31.83
  -7  -2   0  128.99   22.72
  -7  -2   0  141.19   26.81
   7   2   0  139.84   22.92
   7   2   0  116.29   21.09
   7   2   0   90.86   10.27
  -8  -2   0   90.25   32.00
   8   2   0   76.66   19.03
   8   2   0  104.43   22.42
   8   2   0   62.58   10.16
  -9  -2   0  -19.62   13.87
  -9  -2   0   -0.81   13.16
   9   2   0   11.38   14.60
   9   2   0    5.27   13.64
  10  -3   0    8.80   16.36
 -10   3   0   34.95   23.00
   9  -3   0   13.26   14.68
  -9   3   0    3.68   13.29
  -9   3   0  -17.65   10.84
   8  -3   0    6.68   11.54
  -8   3   0   27.22   17.41
  -8   3   0   26.44   14.94
   7  -3   0  215.04   28.28
  -7   3   0  250.51   26.62
  -7   3   0  211.13   22.56
  -7   3   0  229.99   31.32
   6  -3   0  746.10   45.72
   6  -3   0  755.66   47.63
   6  -3   0  791.44   47.78
  -6   3   0  864.17   47.40
  -6   3   0  762.49   49.22
  -6   3   0  752.60   47.94
  -6   3   0  818.74   45.40
   5  -3   0  320.78   24.90
   5  -3   0  311.74   25.90
   5  -3   0  272.13   24.99
  -5   3   0  308.75   26.05
  -5   3   0  327.08   25.49
  -5   3   0  353.75   28.35
   4  -3   0   79.90   13.55
   4  -3   0   84.26   13.60
   4  -3   0   79.27   12.53
  -4   3   0   79.91   14.71
  -4   3   0   92.08   13.35
  -4   3   0   95.77   15.34
   3  -3   0   34.57    8.67
   3  -3   0   27.52    6.26
   3  -3   0   28.65    7.09
  -3   3   0   24.43    7.00
  -3   3   0   25.51    6.30
  -3   3   0   22.94    8.11
   2  -3   0 4211.52  157.43
   2  -3   0 4385.22  152.89
   2  -3   0 4233.26  156.45
  -2   3   0 4194.08  156.83
  -2   3   0 4232.92  156.50
  -2   3   0 4403.00  152.49
   0  -3   0   40.56    7.68
   0  -3   0   38.49    8.15
   0  -3   0   37.78    6.23
   0   3   0   33.66    5.77
   0   3   0   39.13    6.99
   0   3   0   40.99    9.13
  -1  -3   0   46.17    8.60
  -1  -3   0   43.91    8.53
  -1  -3   0   45.14    7.63
  -1  -3   0   57.34   10.60
   1   3   0   46.90   10.04
   1   3   0   43.33    6.99
   1   3   0   39.05    5.10
   1   3   0   45.52    8.14
  -2  -3   0 1268.58   52.83
  -2  -3   0 1216.08   55.67
  -2  -3   0 1239.07   54.40
  -2  -3   0 1212.45   50.93
   2   3   0 1390.18   61.01
   2   3   0 1204.43   53.89
   2   3   0 1260.53   50.65
   2   3   0 1164.05   51.59
   2   3   0 1176.87   54.57
  -3  -3   0 1011.05   45.81
  -3  -3   0  938.61   44.07
  -3  -3   0 1006.41   49.58
   3   3   0  915.18   46.60
   3   3   0  928.11   43.18
   3   3   0  894.49   45.99
   3   3   0  892.26   43.65
   3   3   0  905.42   35.25
  -4  -3   0  459.10   29.94
  -4  -3   0  464.51   33.81
  -4  -3   0  440.87   29.58
   4   3   0  504.16   29.71
   4   3   0  455.60   29.38
   4   3   0  481.25   31.48
   4   3   0  453.62   31.26
  -5  -3   0  161.12   25.20
  -5  -3   0  166.65   21.95
  -5  -3   0  159.07   21.46
   5   3   0  175.41   18.73
   5   3   0  170.60   22.45
   5   3   0  172.56   22.49
   5   3   0  189.24   20.68
  -6  -3   0  396.91   37.53
  -6  -3   0  419.58   33.59
   6   3   0  391.96   32.36
   6   3   0  406.99   33.79
   6   3   0  399.68   34.14
  -7  -3   0   31.92   16.44
  -7  -3   0    3.54   10.01
   7   3   0   16.58   11.82
   7   3   0   18.57   12.99
  -8  -3   0    7.39   14.04
  -8  -3   0   42.16   21.25
   8   3   0   24.75   14.85
  -9  -3   0   17.04   16.78
   9   3   0    6.23   14.51
   9   3   0    8.27   15.15
   9   3   0  -10.72   12.81
   9  -4   0   22.75   16.58
  -9   4   0    8.73   11.38
  -9   4   0   41.67   17.91
  -9   4   0   53.78   21.93
   8  -4   0   43.48   16.44
  -8   4   0   66.32   21.16
  -8   4   0   74.26   19.48
  -8   4   0   92.75   18.35
   7  -4   0    2.82   11.62
  -7   4   0   -9.87    5.79
  -7   4   0   15.43   10.85
  -7   4   0   12.91   12.33
   6  -4   0   -0.33    8.20
   6  -4   0    0.24    8.27
   6  -4   0   -3.63    8.60
  -6   4   0  -17.12    5.90
  -6   4   0    9.00    8.56
  -6   4   0   -0.81    9.32
   5  -4   0  813.39   44.17
   5  -4   0  916.75   49.95
   5  -4   0  797.17   47.12
  -5   4   0  811.90   48.50
  -5   4   0  914.02   45.39
  -5   4   0  843.97   48.34
   4  -4   0 1780.57   81.88
   4  -4   0 1873.74   83.68
   4  -4   0 1951.35   79.20
  -4   4   0 2011.89   79.10
  -4   4   0 1953.80   84.25
  -4   4   0 1917.00   83.22
   3  -4   0   94.08   10.02
   3  -4   0   84.82   13.07
   3  -4   0  103.20   14.40
  -3   4   0  112.46   16.36
  -3   4   0  102.85   10.26
  -3   4   0  128.70   16.79
   2  -4   0  637.25   34.07
   2  -4   0  645.54   28.52
   2  -4   0  598.68   37.71
  -2   4   0  670.10   28.06
  -2   4   0  675.89   33.78
  -2   4   0  687.34   33.55
   1  -4   0 3188.40  122.63
   1  -4   0 3248.16  120.51
   1  -4   0 3204.16  127.62
  -1   4   0 3343.09  113.08
  -1   4   0 3286.91  120.33
  -1   4   0 3199.86  121.40
  -1   4   0 3134.39  128.20
   0  -4   0 1561.76   67.40
   0  -4   0 1487.52   63.23
   0  -4   0 1539.03   60.69
   0   4   0 1414.99   67.55
   0   4   0 1495.28   61.74
   0   4   0 1496.58   53.53
   0   4   0 1470.03   59.84
  -1  -4   0  991.60   46.60
  -1  -4   0  956.19   47.50
  -1  -4   0  928.03   42.92
  -1  -4   0 1143.08   51.94
   1   4   0  961.58   44.40
   1   4   0  927.67   50.27
   1   4   0  981.97   38.55
   1   4   0  885.24   41.89
  -2  -4   0   89.98   14.17
  -2  -4   0   93.35   12.21
  -2  -4   0  111.36   15.69
   2   4   0   92.46   11.99
   2   4   0   90.47   17.75
   2   4   0   87.94    9.48
   2   4   0   89.13   13.37
  -3  -4   0  108.85   14.97
  -3  -4   0   82.56   15.53
  -3  -4   0   75.88   12.08
  -3  -4   0   95.64   14.20
   3   4   0   87.35   13.29
   3   4   0  129.66   17.21
   3   4   0   79.92   14.94
   3   4   0   95.36   12.82
   3   4   0   91.29   22.34
  -4  -4   0  627.21   37.88
  -4  -4   0  686.70   44.33
  -4  -4   0  624.12   38.94
   4   4   0  733.81   39.78
   4   4   0  650.10   39.85
   4   4   0  800.73   50.92
   4   4   0  686.14   37.87
   4   4   0  696.96   42.07
  -5  -4   0  281.25   25.97
  -5  -4   0  165.23   23.18
  -5  -4   0  218.41   30.86
   5   4   0  282.87   31.72
   5   4   0  280.82   24.91
   5   4   0  229.60   24.74
   5   4   0  228.80   32.72
  -6  -4   0   31.28   14.74
  -6  -4   0   28.44   11.70
   6   4   0   62.04   21.16
   6   4   0   21.89   12.10
   6   4   0   39.95   14.15
   6   4   0   17.62   12.50
  -7  -4   0    4.93   11.10
  -7  -4   0    6.50    9.83
   7   4   0   33.93   14.66
   7   4   0   18.90   13.22
   7   4   0   -3.75    9.96
  -8  -4   0   22.09   17.74
   8   4   0   25.52   14.78
   8   4   0   26.00   14.24
   8   4   0   11.61   23.45
   9  -5   0   19.44   15.00
  -9   5   0   18.64   16.25
  -9   5   0   23.49   13.97
  -9   5   0   10.27   16.70
   8  -5   0   36.83   22.94
  -8   5   0   12.62   10.76
  -8   5   0   19.92   11.94
  -8   5   0    4.96   14.71
   7  -5   0  154.16   26.62
  -7   5   0  187.21   25.40
  -7   5   0  216.02   28.44
  -7   5   0  194.55   29.99
   6  -5   0   74.47   17.90
  -6   5   0   46.29   15.58
  -6   5   0   75.79   15.40
  -6   5   0   72.84   17.87
   5  -5   0   14.35   10.77
   5  -5   0   11.84    8.61
   5  -5   0    9.54    7.39
  -5   5   0    4.25    8.84
  -5   5   0   13.06    7.83
  -5   5   0    3.36    8.17
   4  -5   0  173.47   18.80
   4  -5   0  201.34   17.00
  -4   5   0  233.04   21.53
  -4   5   0  201.08    9.89
  -4   5   0  185.19   19.60
  -4   5   0  197.05   10.05
  -4   5   0  204.85   16.64
   3  -5   0 1566.26   70.55
   3  -5   0 1539.03   78.57
   3  -5   0 1611.15   65.04
   3  -5   0 1655.70   73.29
  -3   5   0 1569.48   70.99
  -3   5   0 1714.79   71.83
  -3   5   0 1649.11   64.24
   2  -5   0 3412.01  130.89
   2  -5   0 3688.02  141.64
   2  -5   0 3315.03  154.65
   2  -5   0 3871.75  139.86
  -2   5   0 3835.95  139.35
  -2   5   0 3734.87  139.95
  -2   5   0 3727.79  130.32
   1  -5   0  531.11   35.91
   1  -5   0  563.25   32.50
   1  -5   0  569.58   30.30
  -1   5   0  585.11   21.40
  -1   5   0  572.31   30.98
  -1   5   0  562.00   37.29
  -1   5   0  547.02   29.70
   0  -5   0   20.97    8.16
   0  -5   0   29.84    9.83
   0  -5   0   20.46    6.36
   0   5   0   25.65    7.53
   0   5   0   28.45    3.02
   0   5   0   30.67    7.69
   0   5   0   31.91   10.70
  -1  -5   0 1137.98   55.15
  -1  -5   0 1181.99   51.79
  -1  -5   0 1112.23   56.68
  -1  -5   0 1325.09   61.35
   1   5   0 1103.52   44.40
   1   5   0 1098.71   49.95
   1   5   0 1059.39   51.54
   1   5   0 1105.85   60.67
  -2  -5   0  635.04   35.46
  -2  -5   0  656.42   39.84
  -2  -5   0  691.86   40.09
   2   5   0  668.48   34.80
   2   5   0  658.53   31.19
   2   5   0  636.87   36.47
   2   5   0  659.54   44.02
  -3  -5   0  212.34   19.91
  -3  -5   0  197.19   26.09
  -3  -5   0  211.24   20.86
   3   5   0  224.92   25.44
   3   5   0  197.76   18.84
   3   5   0  238.28   17.92
   3   5   0  213.40   20.33
  -4  -5   0  112.09   21.08
  -4  -5   0  135.36   19.24
   4   5   0  105.61   17.85
   4   5   0  119.76   23.73
   4   5   0  112.11   16.94
   4   5   0  144.29   27.17
   4   5   0  125.16    9.20
   4   5   0  129.81   16.78
  -5  -5   0   71.17   20.71
   5   5   0   36.17   15.67
   5   5   0   52.37   14.89
   5   5   0   39.99   13.01
   5   5   0   44.31   12.80
  -6  -5   0   57.46   20.21
   6   5   0   93.66   20.44
   6   5   0  101.66   27.60
   6   5   0   88.21   18.17
   7   5   0   -1.51   12.00
   7   5   0   27.10   14.06
   7   5   0   26.29   22.47
  -8  -5   0   -0.81   15.48
   8   5   0    5.70   18.58
   8   5   0   33.28   16.32
   8   5   0   -2.57   10.37
   9  -6   0   -4.65   12.44
  -9   6   0  -11.25   13.54
  -9   6   0   -0.63    9.42
  -9   6   0    1.63   12.91
   8  -6   0  113.90   24.19
  -8   6   0  118.31   30.54
  -8   6   0  118.23   24.97
  -8   6   0  142.93   23.91
   7  -6   0  117.35   24.36
  -7   6   0  166.67   28.29
  -7   6   0  157.57   26.94
  -7   6   0  141.66   22.24
   6  -6   0   17.18   12.60
  -6   6   0   17.57   12.26
  -6   6   0   15.11   13.01
  -6   6   0   20.46    8.86
   5  -6   0  230.49   24.24
   5  -6   0  174.82   23.66
   5  -6   0  207.75   19.72
  -5   6   0  186.46   25.44
  -5   6   0  223.28   24.85
  -5   6   0  227.83   20.03
   4  -6   0   74.80   18.81
   4  -6   0   56.03   14.23
   4  -6   0   84.48   12.10
   4  -6   0   62.75   15.20
  -4   6   0   57.35   13.77
  -4   6   0   80.79   11.72
  -4   6   0   76.94   16.09
   3  -6   0  355.32   20.07
   3  -6   0  320.71   25.03
   3  -6   0  349.14   31.57
   3  -6   0  346.03   27.64
  -3   6   0  338.14   25.66
  -3   6   0  316.62   18.50
  -3   6   0  324.36   25.07
   2  -6   0 3330.76  131.53
   2  -6   0 3146.32  137.22
   2  -6   0 3292.30  127.95
  -2   6   0 3219.75  115.89
  -2   6   0 3346.36  127.44
  -2   6   0 3245.35  128.17
   1  -6   0  847.38   49.27
   1  -6   0  791.70   41.12
   1  -6   0  805.25   44.59
  -1   6   0  840.09   40.87
  -1   6   0  832.14   51.26
  -1   6   0  811.66   42.42
   0  -6   0   23.75   10.25
   0  -6   0   43.31   11.43
   0  -6   0   39.45    9.14
   0   6   0   41.42    3.01
   0   6   0   38.58    9.83
   0   6   0   34.38    8.97
   0   6   0   24.76   11.23
  -1  -6   0  565.03   37.83
  -1  -6   0  563.33   32.44
  -1  -6   0  617.01   40.48
  -1  -6   0  519.10   35.08
   1   6   0  480.13   29.80
   1   6   0  570.97   36.32
   1   6   0  517.89   23.81
  -2  -6   0  384.65   31.30
  -2  -6   0  382.98   27.07
  -2  -6   0  416.04   31.65
   2   6   0  356.03   24.93
   2   6   0  361.43   26.81
   2   6   0  353.11   34.58
   2   6   0  367.81   20.80
  -3  -6   0  260.08   25.36
  -3  -6   0  284.65   28.63
   3   6   0  238.27   22.86
   3   6   0  211.82   20.75
   3   6   0  242.37   29.20
   3   6   0  246.22   18.42
  -4  -6   0   87.71   21.52
  -4  -6   0  120.15   20.01
   4   6   0   97.91   15.54
   4   6   0  134.45   27.66
   4   6   0   96.36   18.00
   4   6   0  114.03   18.01
   4   6   0  136.16   12.06
  -5  -6   0   22.13   15.51
   5   6   0   28.39   11.97
   5   6   0   20.82   16.54
   5   6   0   28.46   13.32
   5   6   0   -2.54    9.50
  -6  -6   0   12.32   15.01
   6   6   0   27.56   20.23
   6   6   0   14.74   10.61
  -7  -6   0  -15.38   11.32
   7   6   0    5.86   11.61
   7   6   0    4.25   13.32
  -8  -6   0   17.81   18.53
   8   6   0    1.69   13.09
   9  -7   0   39.90   19.73
  -9   7   0   24.86   14.14
  -9   7   0    2.67    7.29
  -9   7   0   49.26   20.14
  -9   7   0   25.83   18.27
   8  -7   0   29.86   16.19
  -8   7   0   23.75   13.36
  -8   7   0   23.48   16.64
  -8   7   0    7.22    4.88
  -8   7   0    5.51    4.94
  -8   7   0   19.89   17.13
   7  -7   0   24.47   14.75
  -7   7   0   28.11   16.31
  -7   7   0   29.92   12.48
  -7   7   0   36.54   17.20
   6  -7   0  397.60   36.89
  -6   7   0  429.11   30.99
  -6   7   0  492.97   39.38
  -6   7   0  366.38   38.45
   5  -7   0  222.00   30.27
   5  -7   0  248.04   21.35
   5  -7   0  245.90   31.87
  -5   7   0  262.62   27.40
  -5   7   0  284.68   21.68
   4  -7   0   40.37   13.17
   4  -7   0   54.09   15.13
   4  -7   0   36.94   15.02
  -4   7   0   58.36   14.92
  -4   7   0   59.19    9.96
  -4   7   0   52.82   14.40
   3  -7   0  706.37   44.12
   3  -7   0  681.37   48.76
  -3   7   0  691.04   40.79
  -3   7   0  641.55   30.22
  -3   7   0  755.72   42.21
   2  -7   0 1133.07   56.26
   2  -7   0 1082.62   64.13
   2  -7   0 1066.79   64.02
  -2   7   0 1207.87   56.85
  -2   7   0 1194.09   55.62
  -2   7   0 1102.24   41.26
   1  -7   0   61.10   16.04
   1  -7   0   48.68   11.98
   1  -7   0   75.65   15.09
  -1   7   0   81.76   20.14
  -1   7   0   86.75   15.10
  -1   7   0   68.01   12.85
   0  -7   0 1235.58   68.27
   0  -7   0 1378.80   70.05
   0  -7   0 1275.00   60.17
   0  -7   0 1272.90   64.32
   0   7   0 1170.76   56.73
   0   7   0 1364.21   60.80
   0   7   0 1109.42   69.17
  -1  -7   0  484.66   31.72
  -1  -7   0  441.58   35.85
  -1  -7   0  576.18   41.61
   1   7   0  480.24   41.53
   1   7   0  425.35   30.48
   1   7   0  458.19   21.13
   1   7   0  471.55   29.52
  -2  -7   0    5.48   10.06
  -2  -7   0   11.14    7.81
  -2  -7   0   22.62   11.82
   2   7   0    6.34    7.46
   2   7   0   17.15    5.52
   2   7   0   20.25    8.93
   2   7   0   13.13   12.23
  -3  -7   0  316.58   30.32
  -3  -7   0  291.57   31.77
   3   7   0  284.75   21.11
   3   7   0  277.69   24.00
   3   7   0  258.94   26.04
   3   7   0  307.78   24.38
   3   7   0  328.06   37.33
  -4  -7   0  218.66   32.82
  -4  -7   0  245.95   34.57
   4   7   0  250.27   39.68
   4   7   0  243.24   18.84
   4   7   0  246.86   24.29
   4   7   0  191.45   25.72
   4   7   0  203.65   21.40
  -5  -7   0    5.97   11.00
   5   7   0  -26.50    9.26
   5   7   0   -7.87   13.64
   5   7   0    3.13    9.87
   5   7   0   19.77   17.66
   6   7   0   -9.60    9.18
   6   7   0  -22.41   14.87
  -7  -7   0   -4.17   16.23
   7   7   0  -17.64   17.26
   7   7   0  -15.25   11.20
   8  -8   0   -5.72   11.31
  -8   8   0   -8.32   14.73
  -8   8   0   11.71   10.61
  -8   8   0   11.15   13.90
   7  -8   0   55.82   21.95
  -7   8   0   51.81   19.16
  -7   8   0   39.28   12.89
  -7   8   0   20.27   17.20
   6  -8   0  130.40   19.24
   6  -8   0  123.71   25.15
  -6   8   0   96.89   15.80
  -6   8   0  133.86   24.42
   5  -8   0   60.25   20.89
   5  -8   0  109.95   15.22
  -5   8   0   91.34   20.13
  -5   8   0   96.76   14.36
  -5   8   0   95.91   20.44
   4  -8   0  588.71   42.92
   4  -8   0  548.04   45.85
  -4   8   0  536.60   37.98
  -4   8   0  520.37   38.52
  -4   8   0  539.34   28.13
   3  -8   0  741.65   54.51
   3  -8   0  707.47   44.47
   3  -8   0  763.62   48.37
  -3   8   0  767.70   43.85
  -3   8   0  664.42   42.62
   2  -8   0   16.88    8.89
   2  -8   0   14.77    9.56
   2  -8   0   28.82   11.37
  -2   8   0   35.39   11.32
  -2   8   0    9.09    9.29
   1  -8   0  104.43   19.67
   1  -8   0  121.45   18.22
   1  -8   0  126.62   24.10
  -1   8   0   86.76   23.06
  -1   8   0  146.22   20.49
   0  -8   0  867.64   52.75
   0  -8   0  836.57   63.60
   0  -8   0  841.50   47.78
   0   8   0  904.97   62.15
   0   8   0  864.30   47.22
  -1  -8   0   75.94   18.79
  -1  -8   0  130.55   24.14
  -1  -8   0  108.01   17.66
   1   8   0   72.16   20.87
   1   8   0  113.82   17.95
   1   8   0   84.04    6.55
   1   8   0  100.90   15.42
  -2  -8   0  445.45   37.72
  -2  -8   0  412.55   37.15
   2   8   0  420.24   31.37
   2   8   0  417.44   43.51
   2   8   0  390.52   22.04
   2   8   0  436.15   29.65
  -3  -8   0  178.78   28.26
  -3  -8   0  151.25   26.42
   3   8   0  194.54   36.15
   3   8   0  175.05   24.71
   3   8   0  173.73   16.52
   3   8   0  177.04   22.78
   3   8   0  161.40   21.19
  -4  -8   0   31.67   14.81
   4   8   0   15.10   13.37
   4   8   0   28.30   10.58
   4   8   0   24.61   10.66
   4   8   0   34.54   11.85
  -5  -8   0   23.79   17.69
   5   8   0   48.38   13.60
   5   8   0   33.76   20.00
  -6  -8   0   29.62   18.24
   6   8   0   55.47   15.35
   6   8   0   98.57   29.74
   8  -9   0   68.17   21.71
  -8   9   0    8.94   17.76
  -8   9   0   32.96   19.99
   7  -9   0   12.48   15.63
  -7   9   0   -1.18   13.70
  -7   9   0   11.67   10.10
  -7   9   0    6.27   15.05
   6  -9   0   18.82   14.83
   6  -9   0   10.13    9.10
  -6   9   0   16.71    8.55
  -6   9   0   38.17   16.07
  -5   9   0   64.28   10.79
  -5   9   0   69.58   19.70
  -5   9   0   94.37   21.16
   4  -9   0  573.72   43.67
  -4   9   0  571.36   38.77
  -4   9   0  405.27   40.55
   3  -9   0  432.26   41.35
   3  -9   0  478.40   38.92
  -3   9   0  428.61   34.44
  -3   9   0  486.12   34.94
   2  -9   0   78.79   18.62
   2  -9   0   95.87   21.65
  -2   9   0   98.04   17.26
  -2   9   0   64.08   15.98
   1  -9   0  112.72   11.77
   1  -9   0  132.95   23.63
   1  -9   0  162.02   28.79
  -1   9   0  117.76   18.66
  -1   9   0  141.63   19.18
  -1   9   0   87.33   24.71
   0  -9   0   -1.21    9.05
   0  -9   0    2.71   12.80
   0   9   0    9.22    8.74
   0   9   0   -1.15   13.07
   0   9   0   20.28    9.07
  -1  -9   0   81.57   19.82
   1   9   0  121.25   19.67
   1   9   0   72.99   14.98
   1   9   0   80.38   24.02
  -2  -9   0  396.18   37.93
   2   9   0  427.15   29.86
   2   9   0  371.01   19.98
   2   9   0  354.01   31.38
   2   9   0  418.97   47.21
  -3  -9   0   20.46   14.89
   3   9   0   38.94   12.65
   3   9   0   13.36   15.07
   3   9   0   33.13   19.25
   3   9   0   46.81    9.81
   3   9   0   50.89   14.13
  -4  -9   0   42.80   18.81
   4   9   0   36.20   11.83
   4   9   0   -3.73   15.04
   4   9   0   66.43   26.36
   4   9   0   33.52   11.88
   4   9   0   37.95   13.09
   5   9   0   29.19   23.57
   5   9   0   17.54   11.49
   7 -10   0   47.84   19.92
  -7  10   0    6.15   16.81
  -7  10   0   10.28   17.47
   6 -10   0   52.42   19.20
  -6  10   0   71.73   20.16
   5 -10   0    1.95   11.20
  -5  10   0    2.98   13.10
   4 -10   0   95.50   23.79
  -4  10   0  105.52   21.11
  -4  10   0  127.74   21.82
   3 -10   0  255.07   34.53
  -3  10   0  217.33   28.00
  -3  10   0  295.23   27.53
   2 -10   0  193.96   30.14
  -2  10   0  203.46   22.37
  -2  10   0  225.11   28.86
   1 -10   0   82.98   11.02
   1 -10   0   82.33   20.30
  -1  10   0   79.14   24.46
  -1  10   0   79.40   16.12
  -1  10   0   97.44   19.23
   0 -10   0   33.83   15.02
   0  10   0   14.09    8.97
   0  10   0   42.84   21.79
   0  10   0    6.99   11.80
  -1 -10   0   67.15   19.86
   1  10   0   41.99   13.88
   1  10   0   51.27   23.59
   1  10   0   67.15   14.07
  -2 -10   0   47.61   20.36
   2  10   0   21.68   15.59
   2  10   0   64.71   18.12
   2  10   0   57.85   13.52
   2  10   0   43.39   23.58
  -3 -10   0   13.27   13.19
   3  10   0    6.14   10.67
   3  10   0   41.92   24.92
   3  10   0   19.15   10.46
  -4 -10   0   32.70   17.05
   4  10   0   50.05   25.54
   4  10   0   29.42   13.23
   4  10   0   40.49   13.72
   4  10   0   27.34   12.23
   4  10   0  -22.03   23.40
   6 -11   0   20.35   15.41
  -6  11   0  -30.14   14.14
  -5  11   0   36.89   16.82
   4 -11   0  213.73   40.47
  -4  11   0  190.74   32.90
  -4  11   0  282.25   28.66
   3 -11   0   19.46   15.59
  -3  11   0   60.37   16.38
   2 -11   0   29.20   15.31
  -2  11   0   41.33   13.86
  -2  11   0   18.48   12.66
   1 -11   0  130.01   12.42
   1 -11   0  197.29   32.44
  -1  11   0  170.24   21.97
  -1  11   0  181.98   27.56
   0 -11   0   97.94   24.05
   0  11   0   32.95   21.52
   0  11   0   62.26   15.16
   0  11   0  101.69   19.50
  -1 -11   0   13.79   15.79
   1  11   0   57.68   21.08
   1  11   0    0.64   15.08
   1  11   0   39.61   21.44
   1  11   0   13.71   10.20
   2  11   0  -19.96   16.23
   2  11   0   29.07   22.67
   2  11   0   -9.59   13.34
   2  11   0   13.08   10.27
  -3 -11   0   16.96   16.92
   3  11   0  -10.76    8.78
   3  11   0   20.33   23.23
   3  11   0  -20.73   12.20
   5 -12   0   83.23   23.77
  -5  12   0   60.12   18.33
  -5  12   0   71.84   24.38
   4 -12   0   32.87   18.60
  -4  12   0   19.77   14.66
   3 -12   0   27.45   15.60
  -3  12   0   -1.27   11.00
   2 -12   0  118.68   27.13
  -2  12   0   27.41   26.86
  -2  12   0   81.95   17.12
   1 -12   0   31.46   16.68
  -1  12   0   70.96   21.43
  -1  12   0   28.44   12.32
   0 -12   0   -8.43   10.38
   0 -12   0   -3.99   13.03
   0  12   0   25.39   18.60
   0  12   0    2.66   16.35
   0  12   0   25.01   11.89
   0  12   0    5.83   19.59
  -1 -12   0   50.65   21.18
   1  12   0   54.91   21.40
   1  12   0   61.15   25.50
   1  12   0   58.69   15.70
  -2 -12   0   31.32   20.68
   2  12   0   14.97   11.19
   2  12   0   37.24   23.62
   1 -13   1   16.86   18.71
   2 -13   1  -12.67   13.36
   2  12  -1   -4.22   14.34
   2  12  -1   -0.37   15.00
  -2 -12   1  -22.13   11.72
   1  12  -1  -23.59   14.03
   1  12  -1    0.96    8.77
   1  12  -1   29.50   20.40
  -1 -12   1   18.70   15.22
   0  12  -1   73.33   22.73
   0  12  -1   66.05   27.51
   0 -12   1   86.02   15.82
   0 -12   1   94.20   24.31
  -1  12  -1   11.14   16.17
  -1  12  -1  -25.43   11.77
  -1  12  -1  -29.97   11.89
   1 -12   1   39.10   19.63
  -2  12  -1   60.30   23.61
  -2  12  -1   21.47    9.66
   2 -12   1   52.01   17.83
  -3  12  -1  101.47   17.55
  -3  12  -1  139.12   31.73
   3 -12   1  110.95   29.53
  -4  12  -1   13.30   18.33
  -4  12  -1   22.26   11.58
   4 -12   1    4.90   16.07
  -5  12  -1   -3.52   13.04
  -5  12  -1   15.05   18.58
   4  11  -1  -11.68   20.07
   4  11  -1   -5.70    8.89
   4  11  -1  -10.27   10.83
  -4 -11   1  -14.32   14.89
   3  11  -1   12.71    8.50
   3  11  -1   35.07   15.35
   3  11  -1    7.24   10.78
   3  11  -1   12.72   21.41
  -3 -11   1   12.08   14.54
   2  11  -1   31.83    9.68
   2  11  -1    3.20   15.11
   2  11  -1   40.13   17.92
   2  11  -1   37.67   24.70
  -2 -11   1   53.44   21.69
   1  11  -1   47.46   22.05
   1  11  -1   83.10   22.00
   1  11  -1   33.85   10.67
  -1 -11   1   48.82   19.44
   0  11  -1   -4.58    8.79
   0  11  -1    0.87   11.28
   0  11  -1   15.45   16.39
   0 -11   1    4.45   11.34
   0 -11   1    6.50    8.62
  -1  11  -1   61.79   20.86
  -1  11  -1   26.17    9.49
   1 -11   1   29.15    6.81
   1 -11   1   38.87   15.41
  -2  11  -1  310.92   24.65
  -2  11  -1  246.75   24.09
   2 -11   1  271.99   37.09
  -3  11  -1  103.36   17.69
  -3  11  -1   95.08   17.60
  -3  11  -1  131.35   30.52
   3 -11   1  125.62   25.38
  -4  11  -1   93.62   25.26
  -4  11  -1   65.98   16.19
  -4  11  -1   10.89   16.01
   4 -11   1   28.71   16.92
  -5  11  -1   18.42   17.85
  -5  11  -1   32.70   13.77
  -6  11  -1  -19.33   12.60
  -6  11  -1   31.82   21.20
   6 -11   1   12.43   16.42
   5  10  -1  -26.28    8.28
   5  10  -1    9.88   16.94
  -5 -10   1   -4.61   13.47
   4  10  -1  -11.22   16.03
   4  10  -1   -0.28    9.67
   4  10  -1    2.66    9.66
   4  10  -1   -4.93    8.69
   4  10  -1  -17.75   14.73
   3  10  -1   71.09   26.90
   3  10  -1   48.66   14.74
   3  10  -1   68.61   18.16
   3  10  -1   63.46    8.38
   3  10  -1   66.59   13.25
  -3 -10   1   73.39   20.36
   2  10  -1   28.95   18.29
   2  10  -1   45.25   15.30
   2  10  -1   41.04    9.85
   2  10  -1   42.20   12.27
  -2 -10   1   56.01   17.18
   1  10  -1   49.66   20.12
   1  10  -1   68.85   26.23
  -1 -10   1   51.19   16.20
   0  10  -1   25.09   14.55
   0  10  -1   31.50   19.98
   0 -10   1   21.43   12.82
   0 -10   1   40.53   10.90
  -1  10  -1   99.73   28.61
  -1  10  -1   71.12   20.77
   1 -10   1   52.94    9.38
   1 -10   1   79.61   19.71
  -2  10  -1  161.33   20.12
  -2  10  -1  204.89   21.13
   2 -10   1  152.16   25.65
  -3  10  -1  216.64   25.87
   3 -10   1  287.20   31.60
  -4  10  -1  190.47   24.69
  -4  10  -1  175.81   23.92
  -4  10  -1  233.59   34.95
   4 -10   1  194.85   29.73
  -5  10  -1   27.57   12.87
  -5  10  -1   13.71   15.39
  -6  10  -1   13.46   14.03
  -6  10  -1   -0.93   12.10
  -7  10  -1   33.62   21.22
  -7  10  -1   27.97   20.37
   7 -10   1   51.39   18.25
   6   9  -1   -5.24   15.69
   6   9  -1  -19.30    9.40
  -6  -9   1   26.48   17.53
   5   9  -1   -8.40   10.39
   5   9  -1   -8.17    7.90
   5   9  -1    1.93   23.75
   5   9  -1  -13.72   13.83
   4   9  -1   91.45   14.38
   4   9  -1  136.55   33.71
   4   9  -1  137.84   17.60
   4   9  -1  131.03   18.59
   4   9  -1   92.07   19.21
  -4  -9   1  140.70   30.17
   3   9  -1   23.20   11.07
   3   9  -1   29.91    9.92
   3   9  -1   20.94   12.30
   3   9  -1   56.12   20.79
  -3  -9   1   44.33   16.63
   2   9  -1   51.06   23.02
   2   9  -1   33.68    4.73
   2   9  -1   41.86   14.71
   2   9  -1   21.98    9.41
  -2  -9   1   57.58   18.12
   1   9  -1  356.48   34.11
   1   9  -1  297.76   44.30
   1   9  -1  342.23   23.77
  -1  -9   1  357.24   33.87
   0   9  -1  113.32   27.95
   0   9  -1  107.00   15.04
   0  -9   1   95.79   18.04
   0  -9   1  102.55   20.10
  -1   9  -1   32.89    9.83
  -1   9  -1   27.09   15.43
   1  -9   1   35.47   11.77
   1  -9   1   25.58    7.32
   1  -9   1   26.33   13.25
   1  -9   1   28.33   12.63
  -2   9  -1  247.43   22.74
   2  -9   1  218.31   34.24
   2  -9   1  251.93   27.42
   2  -9   1  225.57   29.59
  -3   9  -1  524.86   33.52
  -3   9  -1  463.97   33.69
   3  -9   1  494.68   39.41
  -4   9  -1  155.44   22.21
  -4   9  -1  154.12   22.82
   4  -9   1  140.43   24.39
  -5   9  -1   11.47   12.45
  -5   9  -1    3.19   12.15
  -5   9  -1   14.66   12.06
   5  -9   1   16.08    7.35
  -6   9  -1   59.72   21.17
  -6   9  -1   73.16   18.02
   6  -9   1   70.82   19.32
   6  -9   1   60.16   14.49
  -7   9  -1   12.62   13.01
  -7   9  -1   36.94   19.96
   7  -9   1   14.94   14.56
  -8   9  -1   -3.00   15.43
  -8   9  -1   27.11   17.54
   8  -9   1  -17.09   12.56
   6   8  -1   10.47   11.03
   6   8  -1   -3.45   15.06
   6   8  -1  -56.27   18.42
  -6  -8   1   -9.32   14.38
   5   8  -1   38.67   20.80
   5   8  -1   30.31   14.58
   5   8  -1   35.88   11.45
   5   8  -1   52.44   14.92
  -5  -8   1   70.90   22.35
   4   8  -1   58.75   11.58
   4   8  -1   53.27   12.80
   4   8  -1   37.56   12.82
   4   8  -1   70.31   13.54
   4   8  -1   46.08   18.67
  -4  -8   1   66.24   19.23
   3   8  -1   37.65   18.11
   3   8  -1   28.23   10.81
   3   8  -1   28.84    9.41
   3   8  -1   31.33    7.87
   3   8  -1    7.72    8.69
  -3  -8   1   36.05   14.37
  -3  -8   1   32.37   15.99
   2   8  -1  496.92   32.64
   2   8  -1  422.42   22.07
   2   8  -1  459.82   28.15
   2   8  -1  472.83   35.12
   2   8  -1  418.50   43.93
  -2  -8   1  463.09   40.36
  -2  -8   1  472.00   33.38
  -2  -8   1  489.61   37.85
   1   8  -1  178.59   32.03
   1   8  -1  222.22   20.68
   1   8  -1  179.34   16.67
  -1  -8   1  218.78   24.14
  -1  -8   1  168.99   27.32
  -1  -8   1  170.76   29.22
   0   8  -1   54.67   10.51
   0   8  -1   38.78    8.95
   0   8  -1   34.73   18.17
   0  -8   1   44.31   18.22
   0  -8   1   60.96   16.23
   0  -8   1   71.63   13.68
  -1   8  -1  638.79   36.36
  -1   8  -1  625.76   50.96
  -1   8  -1  687.45   35.82
   1  -8   1  679.66   32.97
   1  -8   1  666.60   39.37
  -2   8  -1  491.16   29.87
  -2   8  -1  500.95   42.23
   2  -8   1  410.03   33.08
  -3   8  -1   52.25   11.80
   3  -8   1   47.74   17.51
   3  -8   1   61.78   13.92
   3  -8   1   52.11   14.12
  -4   8  -1   83.44   17.32
  -4   8  -1  111.04   18.93
   4  -8   1  124.96   26.62
   4  -8   1  105.36   20.20
   4  -8   1  102.25   11.41
  -5   8  -1  384.21   32.47
  -5   8  -1  325.18   31.75
   5  -8   1  379.61   34.29
   5  -8   1  333.21   24.10
  -6   8  -1   99.81   24.20
  -6   8  -1  108.71   23.37
  -6   8  -1  127.24   23.88
   6  -8   1  131.95   19.46
   6  -8   1  111.52   22.80
  -7   8  -1  -11.53   12.21
  -7   8  -1   -7.14   10.96
  -8   8  -1   43.78   17.50
  -8   8  -1   55.60   20.89
   8  -8   1   11.45   13.39
   7   7  -1  -10.71    9.89
   7   7  -1    7.62   19.01
  -7  -7   1   54.51   20.16
   6   7  -1    1.72   17.21
   6   7  -1  -40.48   13.76
   6   7  -1   16.19   10.89
  -6  -7   1   -1.90   13.97
   5   7  -1   22.73   10.15
   5   7  -1  -13.62   10.26
   5   7  -1   12.88   12.30
   5   7  -1   17.80   11.57
  -5  -7   1   -2.52   10.98
   4   7  -1   81.09   14.54
   4   7  -1   52.15   20.49
   4   7  -1   52.53   13.91
   4   7  -1   65.99   11.45
   4   7  -1   59.71   13.06
  -4  -7   1   58.10   18.13
  -4  -7   1   54.93   15.66
   3   7  -1  285.33   23.36
   3   7  -1  276.52   23.23
   3   7  -1  280.60   19.54
   3   7  -1  276.28   33.11
  -3  -7   1  249.29   27.12
  -3  -7   1  222.18   23.16
   2   7  -1  241.72   15.17
   2   7  -1  202.30   33.65
   2   7  -1  213.06   21.85
   2   7  -1  216.61   18.01
  -2  -7   1  266.57   28.27
  -2  -7   1  258.86   21.86
   1   7  -1   35.15    3.67
   1   7  -1   42.25    9.59
   1   7  -1   28.55   16.79
   1   7  -1   36.21    8.70
  -1  -7   1   45.79   12.21
  -1  -7   1   35.46   13.95
  -1  -7   1   56.35   11.58
  -1  -7   1   52.33   16.55
   0   7  -1  589.93   31.06
   0   7  -1  617.59   47.12
   0   7  -1  548.22   31.65
   0  -7   1  612.37   37.71
   0  -7   1  607.24   42.92
   0  -7   1  637.09   45.01
   0  -7   1  588.91   33.93
  -1   7  -1 1343.79   58.10
  -1   7  -1 1284.40   58.72
  -1   7  -1 1178.07   72.28
   1  -7   1 1371.32   61.31
   1  -7   1 1364.50   55.36
   1  -7   1 1417.31   65.40
   1  -7   1 1380.40   73.74
  -2   7  -1  596.29   32.96
  -2   7  -1  579.32   33.37
   2  -7   1  574.09   44.34
   2  -7   1  570.68   36.78
   2  -7   1  572.32   34.35
  -3   7  -1  228.38   20.58
  -3   7  -1  193.08   22.76
   3  -7   1  208.29   27.20
   3  -7   1  217.21   21.26
   3  -7   1  194.70   13.45
  -4   7  -1   29.10   10.90
  -4   7  -1   40.73   12.98
  -4   7  -1   34.71    8.28
   4  -7   1   35.53   11.73
   4  -7   1   20.59   11.31
  -5   7  -1   58.64   16.10
  -5   7  -1   45.06   10.89
  -5   7  -1   68.90   16.59
   5  -7   1   64.33   17.13
   5  -7   1   67.39   13.00
   5  -7   1   91.90   23.52
  -6   7  -1  250.83   27.52
  -6   7  -1  230.52   33.31
  -6   7  -1  241.20   23.59
  -6   7  -1  235.49   30.69
   6  -7   1  287.83   30.14
  -7   7  -1  215.76   31.55
  -7   7  -1  226.32   33.82
  -7   7  -1  169.71   23.34
   7  -7   1  140.67   25.71
  -8   7  -1    2.41    7.23
  -8   7  -1    7.16   15.49
  -8   7  -1   32.21   14.06
   8  -7   1   27.87   15.44
  -9   7  -1   -1.05   15.41
  -9   7  -1  -18.55    8.44
  -9   7  -1    9.23   13.51
   9  -7   1  -19.07   11.62
   8   6  -1   28.93   19.95
   8   6  -1  -10.57   10.67
   7   6  -1   17.65   11.52
   7   6  -1    5.10   17.06
   7   6  -1    4.44   14.39
  -7  -6   1   21.96   16.28
   6   6  -1   75.71   16.45
   6   6  -1  106.44   26.13
   6   6  -1   85.75   20.00
   6   6  -1   57.33   19.68
  -6  -6   1   63.05   19.81
   5   6  -1  228.96   22.36
   5   6  -1  232.28   38.72
   5   6  -1  263.00   23.59
   5   6  -1  232.96   25.49
   5   6  -1  199.55   29.66
  -5  -6   1  170.75   27.64
  -5  -6   1  229.19   23.08
   4   6  -1   -1.52    6.44
   4   6  -1    3.68    6.46
   4   6  -1    9.31    6.99
   4   6  -1   -3.16   10.59
   4   6  -1   -5.71    8.59
   4   6  -1   -4.04    3.38
  -4  -6   1   -6.15    5.82
  -4  -6   1  -16.41    6.18
  -4  -6   1   -3.65    6.83
  -4  -6   1    7.41    6.92
   3   6  -1   21.51    6.81
   3   6  -1   29.85   15.26
   3   6  -1   16.89    8.28
   3   6  -1   17.74    7.74
   3   6  -1   18.08    6.65
  -3  -6   1    9.42    9.14
  -3  -6   1   19.00    9.20
   2   6  -1 1114.49   47.77
   2   6  -1 1200.00   56.10
   2   6  -1 1173.73   51.63
   2   6  -1 1143.03   68.19
   2   6  -1 1186.25   53.40
  -2  -6   1 1157.24   54.59
  -2  -6   1 1177.72   59.48
  -2  -6   1 1159.44   62.54
   1   6  -1  511.54   46.95
   1   6  -1  533.24   27.90
   1   6  -1  508.16   28.92
   1   6  -1  510.62   22.19
  -1  -6   1  587.13   40.00
  -1  -6   1  554.77   33.76
  -1  -6   1  546.46   37.55
  -1  -6   1  536.00   30.28
   0   6  -1  139.42   12.47
   0   6  -1  120.65   21.82
   0   6  -1  164.55   13.81
   0  -6   1  145.90   13.67
   0  -6   1  149.02   19.10
   0  -6   1  126.21   16.90
   0  -6   1  135.79   20.51
  -1   6  -1 1159.79   51.31
  -1   6  -1 1077.24   63.07
  -1   6  -1 1132.47   49.96
   1  -6   1 1205.21   55.43
   1  -6   1 1160.27   52.28
   1  -6   1 1102.20   62.42
   1  -6   1 1203.97   47.76
  -2   6  -1 1730.00   72.44
  -2   6  -1 1790.61   72.10
   2  -6   1 1678.06   73.22
   2  -6   1 1750.72   76.14
   2  -6   1 1647.55   85.04
  -3   6  -1  569.40   33.22
  -3   6  -1  549.20   33.32
  -3   6  -1  545.18   27.12
   3  -6   1  592.58   36.08
   3  -6   1  597.58   44.11
   3  -6   1  551.28   33.84
   3  -6   1  567.15   27.50
  -4   6  -1   74.11   11.67
  -4   6  -1   70.66   13.58
   4  -6   1   79.49   20.23
   4  -6   1   55.36   10.00
   4  -6   1   64.18   13.30
  -5   6  -1   66.12    7.41
  -5   6  -1   52.60   14.59
  -5   6  -1   92.12   18.08
  -5   6  -1   76.71   14.07
   5  -6   1   70.66   16.10
   5  -6   1   86.85   14.71
   5  -6   1   78.57   16.84
  -6   6  -1   86.16   19.32
  -6   6  -1   79.00   15.75
  -6   6  -1   91.77   18.88
  -6   6  -1   74.68   11.32
  -6   6  -1   77.33   18.37
   6  -6   1   84.80   19.21
  -7   6  -1   90.54   17.68
  -7   6  -1  115.02   23.63
  -7   6  -1   97.53   22.86
   7  -6   1   86.15   21.04
  -8   6  -1   82.68   21.98
  -8   6  -1   76.13   19.08
  -8   6  -1   60.00   21.79
   8  -6   1   70.79   21.02
  -9   6  -1   21.73   16.28
  -9   6  -1   41.87   18.46
  -9   6  -1   42.58   16.32
   9  -6   1   41.25   18.63
   8   5  -1    2.21   17.97
   8   5  -1    8.34   15.14
   8   5  -1  -19.96   10.41
  -8  -5   1   -7.37   13.43
   7   5  -1    2.83   12.48
   7   5  -1   -2.11    9.80
   7   5  -1  -12.87   13.76
  -7  -5   1    3.75   11.62
  -7  -5   1   15.55   11.74
   6   5  -1   30.09   15.43
   6   5  -1   61.30   15.17
   6   5  -1   49.75   16.86
   6   5  -1   78.91   23.95
  -6  -5   1   60.54   19.50
  -6  -5   1   60.92   15.16
   5   5  -1  199.09   22.53
   5   5  -1  238.03   23.05
   5   5  -1  262.54   29.43
   5   5  -1  281.49   34.41
  -5  -5   1  284.49   25.15
  -5  -5   1  210.99   30.19
   4   5  -1  398.06   33.67
   4   5  -1  365.57   36.46
   4   5  -1  377.95   27.69
   4   5  -1  368.68   25.69
  -4  -5   1  367.51   26.54
  -4  -5   1  391.26   32.86
   3   5  -1  574.02   30.77
   3   5  -1  596.46   32.13
   3   5  -1  522.60   41.86
   3   5  -1  571.43   29.87
   3   5  -1  624.95   40.46
  -3  -5   1  617.63   38.30
  -3  -5   1  560.27   33.71
  -3  -5   1  601.24   37.96
  -3  -5   1  586.10   31.41
   2   5  -1  160.10   13.63
   2   5  -1  138.48   23.16
   2   5  -1  138.96   14.61
   2   5  -1  143.05   13.77
   2   5  -1  148.11   11.73
  -2  -5   1  153.12   17.04
  -2  -5   1  145.64   14.14
  -2  -5   1  161.75   18.46
  -2  -5   1  127.13   11.43
   1   5  -1   28.65    7.04
   1   5  -1   28.49    4.28
   1   5  -1   21.76   10.34
   1   5  -1   35.35    6.73
  -1  -5   1   17.42    6.58
  -1  -5   1   18.36    8.02
  -1  -5   1    9.18    6.80
  -1  -5   1   12.97    6.37
   0   5  -1 6527.33  264.91
   0   5  -1 7045.08  249.53
   0   5  -1 7160.87  251.19
   0  -5   1 6984.94  264.04
   0  -5   1 7298.41  255.40
   0  -5   1 6937.15  251.55
   0  -5   1 7513.90  264.19
  -1   5  -1 3163.86  137.61
  -1   5  -1 3399.70  124.94
  -1   5  -1 3381.26  123.77
   1  -5   1 3374.56  121.15
   1  -5   1 3223.52  136.98
   1  -5   1 3389.76  125.49
   1  -5   1 3466.18  128.19
  -2   5  -1    8.93    5.34
  -2   5  -1   12.78    5.32
   2  -5   1   10.53    8.30
   2  -5   1    6.17    5.17
   2  -5   1    6.69    2.69
   2  -5   1   12.56    5.35
  -3   5  -1  460.84   18.46
  -3   5  -1  485.81   29.26
  -3   5  -1  500.89   29.21
  -3   5  -1  463.11   24.47
   3  -5   1  440.38   35.76
   3  -5   1  464.53   29.96
   3  -5   1  476.65   24.43
   3  -5   1  440.77   28.20
  -4   5  -1  806.11   40.46
  -4   5  -1  806.04   35.81
  -4   5  -1  850.06   44.85
  -4   5  -1  826.61   45.45
   4  -5   1  859.19   40.93
   4  -5   1  869.34   46.04
   4  -5   1  820.19   46.07
  -5   5  -1  223.52   22.58
  -5   5  -1  223.34   20.92
  -5   5  -1  258.85   24.92
  -5   5  -1  274.54   27.42
   5  -5   1  232.10   24.30
   5  -5   1  253.58   21.68
   5  -5   1  191.48   25.43
  -6   5  -1   30.31   15.13
  -6   5  -1   97.49   20.47
  -6   5  -1   70.94   15.46
  -6   5  -1   50.93   15.63
   6  -5   1   48.79   13.54
   6  -5   1   84.48   19.18
  -7   5  -1   52.95   17.37
  -7   5  -1   38.76   14.63
  -7   5  -1   17.64   10.99
   7  -5   1   46.25   16.64
  -8   5  -1   34.63   13.34
  -8   5  -1   37.52   14.59
  -8   5  -1   22.80   18.14
  -9   5  -1    7.46   12.47
  -9   5  -1    6.40   18.58
  -9   5  -1   24.67   15.73
   9  -5   1   18.07   15.24
   9   4  -1    5.68   13.21
   9   4  -1    3.93   16.97
  -9  -4   1   -3.30   12.03
  -9  -4   1   23.81   20.53
   8   4  -1   -0.83   11.11
   8   4  -1   -9.97   16.79
   8   4  -1  -16.76   13.15
  -8  -4   1    4.59   15.02
  -8  -4   1   -7.81   10.94
   7   4  -1  -10.61   10.28
   7   4  -1   17.18   15.22
   7   4  -1    7.92    9.54
  -7  -4   1   10.78   14.73
  -7  -4   1   -3.66    9.99
   6   4  -1   77.62   16.70
   6   4  -1   90.57   24.10
   6   4  -1   97.29   21.41
  -6  -4   1  102.94   19.44
  -6  -4   1   93.62   22.31
   5   4  -1  178.10   25.35
   5   4  -1  209.99   20.67
   5   4  -1  232.91   22.56
   5   4  -1  194.09   31.08
   5   4  -1  241.15   22.77
  -5  -4   1  200.02   27.83
  -5  -4   1  220.93   22.50
   4   4  -1  409.12   35.60
   4   4  -1  381.49   27.11
   4   4  -1  367.80   25.31
   4   4  -1  418.31   27.12
   4   4  -1  335.36   30.02
  -4  -4   1  385.24   27.30
  -4  -4   1  390.34   26.97
  -4  -4   1  375.20   30.99
   3   4  -1 1156.17   51.25
   3   4  -1 1125.23   46.49
   3   4  -1 1189.69   63.01
   3   4  -1 1163.82   58.53
   3   4  -1 1110.82   50.32
   3   4  -1 1129.53   52.31
  -3  -4   1 1126.46   52.40
  -3  -4   1 1203.12   57.21
  -3  -4   1 1175.74   51.22
  -3  -4   1 1063.43   55.28
   2   4  -1  341.73   20.36
   2   4  -1  328.10   25.68
   2   4  -1  330.02   19.83
   2   4  -1  361.62   19.32
   2   4  -1  351.29   21.16
   2   4  -1  341.86   28.45
  -2  -4   1  339.72   16.43
  -2  -4   1  342.23   19.21
  -2  -4   1  381.00   24.32
   1   4  -1  349.55   19.48
   1   4  -1  326.99   16.14
   1   4  -1  349.84   18.40
   1   4  -1  343.09   26.77
  -1  -4   1  346.06   19.54
  -1  -4   1  394.63   27.28
  -1  -4   1  396.61   22.47
  -1  -4   1  357.43   25.19
  -1  -4   1  343.27   16.31
   0   4  -1  272.74   23.26
   0   4  -1  319.85   16.37
   0   4  -1  318.45   17.38
   0  -4   1  314.22   17.24
   0  -4   1  314.93   18.82
   0  -4   1  294.80   23.04
  -1   4  -1  795.88   33.95
  -1   4  -1  799.11   43.73
  -1   4  -1  762.99   33.07
   1  -4   1  735.90   27.73
   1  -4   1  785.40   35.63
   1  -4   1  688.89   41.22
   1  -4   1  737.75   33.87
   1  -4   1  745.61   31.06
  -2   4  -1 6015.43  212.09
  -2   4  -1 6000.69  209.49
  -2   4  -1 6018.57  216.71
  -2   4  -1 6059.93  216.51
   2  -4   1 6020.90  217.35
   2  -4   1 5793.98  228.26
   2  -4   1 6137.38  218.67
   2  -4   1 6186.75  212.06
  -3   4  -1 1001.94   49.03
  -3   4  -1 1102.78   49.64
  -3   4  -1 1059.61   45.90
  -3   4  -1 1085.60   43.36
   3  -4   1 1019.85   49.17
   3  -4   1 1094.83   45.87
  -4   4  -1   15.10    7.96
  -4   4  -1   32.17   10.67
  -4   4  -1   27.41    8.80
   4  -4   1   10.38    6.99
   4  -4   1    6.97    5.70
   4  -4   1    8.72    6.89
  -5   4  -1  677.78   41.27
  -5   4  -1  669.13   40.55
  -5   4  -1  548.06   38.38
  -5   4  -1  571.59   37.30
   5  -4   1  530.89   33.79
   5  -4   1  516.07   36.34
   5  -4   1  611.60   38.81
  -6   4  -1  353.28   29.78
  -6   4  -1  282.69   31.10
  -6   4  -1  302.97   29.77
  -6   4  -1  300.35   27.10
   6  -4   1  327.87   30.56
   6  -4   1  262.02   25.85
  -7   4  -1   15.34   11.99
  -7   4  -1    5.15    9.85
  -7   4  -1   27.92   13.65
   7  -4   1    7.43    9.52
  -8   4  -1   34.59   15.04
  -8   4  -1   36.95   17.06
  -8   4  -1   -3.34   10.28
   8  -4   1   25.62   13.19
  -9   4  -1   -8.26   15.21
  -9   4  -1   -2.26    9.48
  -9   4  -1   12.11   12.46
   9  -4   1   -1.84   12.00
   9   3  -1    5.23   14.65
   9   3  -1   10.31   19.71
   9   3  -1  -17.41   14.39
  -9  -3   1   -3.64   15.65
  -9  -3   1   -2.03   14.97
   8   3  -1   93.99   27.07
   8   3  -1   84.31   20.11
   8   3  -1   89.40   22.44
   7   3  -1   28.74   13.14
   7   3  -1   24.89   15.23
  -7  -3   1   29.94   13.07
  -7  -3   1   38.02   17.38
   6   3  -1   48.19   15.90
   6   3  -1   46.06   13.65
   6   3  -1   57.87   14.10
  -6  -3   1   41.41   13.86
  -6  -3   1   58.38   17.31
   5   3  -1   -3.56    7.99
   5   3  -1   -4.93    5.97
   5   3  -1   -2.59    5.75
   5   3  -1   -2.34    6.44
  -5  -3   1    1.31    5.11
  -5  -3   1   -0.14    8.25
   4   3  -1  478.25   29.07
   4   3  -1  471.11   30.34
   4   3  -1  487.12   29.50
   4   3  -1  452.19   33.17
   4   3  -1  594.32   39.81
  -4  -3   1  469.38   30.17
  -4  -3   1  500.18   30.62
  -4  -3   1  511.23   34.56
   3   3  -1 2390.02  104.75
   3   3  -1 2822.68  111.34
   3   3  -1 2564.60  103.91
   3   3  -1 2544.43  100.87
   3   3  -1 2441.59   98.35
  -3  -3   1 2476.72  100.11
  -3  -3   1 2632.58  100.03
  -3  -3   1 2722.09  104.92
   2   3  -1  289.30   17.60
   2   3  -1  277.65   15.65
   2   3  -1  265.63   21.96
   2   3  -1  269.09   16.03
   2   3  -1  272.52   20.98
   2   3  -1  272.42   16.31
  -2  -3   1  281.64   17.02
  -2  -3   1  247.04   18.37
  -2  -3   1  295.50   20.73
  -2  -3   1  273.40   16.21
   1   3  -1 1419.95   65.21
   1   3  -1 1462.16   58.72
   1   3  -1 1411.90   55.19
   1   3  -1 1478.94   56.42
   1   3  -1 1473.67   54.64
   1   3  -1 1439.44   62.70
  -1  -3   1 1445.06   58.25
  -1  -3   1 1563.04   65.09
  -1  -3   1 1473.06   56.51
  -1  -3   1 1471.58   54.45
  -1  -3   1 1502.90   63.14
   0   3  -1 3654.25  147.57
   0   3  -1 4043.43  138.30
   0  -3   1 3898.77  138.45
   0  -3   1 3863.43  147.68
   0  -3   1 4049.59  140.17
  -1   3  -1 1561.27   59.46
  -1   3  -1 1560.81   59.83
   1  -3   1 1567.44   60.25
   1  -3   1 1526.05   68.55
   1  -3   1 1599.13   61.11
   1  -3   1 1528.58   58.04
   1  -3   1 1637.03   56.58
  -2   3  -1   20.86    5.78
  -2   3  -1   23.50    4.64
  -2   3  -1   26.42    5.09
  -2   3  -1   21.38    6.07
   2  -3   1    7.95    4.87
   2  -3   1    9.25    3.81
  -3   3  -1   47.78    9.13
  -3   3  -1   53.87   10.24
  -3   3  -1   50.50    9.33
   3  -3   1   25.34    8.27
   3  -3   1   41.53    9.11
   3  -3   1   30.11    6.92
  -4   3  -1 3214.54  122.36
  -4   3  -1 3091.26  118.62
  -4   3  -1 3003.87  120.48
  -4   3  -1 2882.37  121.21
   4  -3   1 2927.03  120.73
   4  -3   1 3072.38  121.18
   4  -3   1 3092.96  118.00
  -5   3  -1 1042.91   60.41
  -5   3  -1 1182.22   59.40
  -5   3  -1 1069.41   55.87
  -5   3  -1 1010.12   54.32
   5  -3   1 1077.47   56.75
   5  -3   1 1126.30   54.39
   5  -3   1 1187.21   58.29
  -6   3  -1    0.99    9.53
  -6   3  -1    2.63    7.33
  -6   3  -1   16.10    9.06
  -6   3  -1    3.27    8.44
   6  -3   1  -15.11    6.63
   6  -3   1   -3.07    7.35
   6  -3   1    9.19    8.10
  -7   3  -1  106.11   17.92
  -7   3  -1   86.09   18.67
  -7   3  -1   81.70   19.58
   7  -3   1   91.33   19.51
  -8   3  -1   33.27   17.91
  -8   3  -1   32.35   14.66
   8  -3   1   33.87   14.95
  -9   3  -1    5.29   12.85
  -9   3  -1    2.07   10.11
   9  -3   1   -6.20   11.13
   9   2  -1   17.18   16.00
   9   2  -1   11.99   15.26
   9   2  -1    9.85    5.32
  -9  -2   1    0.60   15.53
  -9  -2   1   11.94   13.02
   8   2  -1   98.99   23.24
   8   2  -1  192.83   27.88
  -8  -2   1  186.03   32.91
  -8  -2   1  214.66   31.36
   7   2  -1  166.64   24.58
   7   2  -1  143.78   24.33
  -7  -2   1  144.47   24.34
  -7  -2   1  124.91   24.47
   6   2  -1 1516.08   70.88
   6   2  -1 1348.50   70.62
   6   2  -1 1389.51   72.05
   6   2  -1 1511.09   75.38
  -6  -2   1 1569.99   73.89
  -6  -2   1 1364.35   71.76
  -6  -2   1 1467.44   77.81
   5   2  -1   10.00    7.91
   5   2  -1    4.37    7.06
   5   2  -1   -2.59    6.58
   5   2  -1    7.37    6.74
  -5  -2   1    9.04    6.77
  -5  -2   1    2.95    7.21
  -5  -2   1    0.09    7.83
   4   2  -1   72.45   12.77
   4   2  -1   45.88   12.43
   4   2  -1   71.63   11.99
   4   2  -1   63.44   11.44
  -4  -2   1   67.62   12.10
  -4  -2   1   60.35   10.77
  -4  -2   1   61.42   13.34
   3   2  -1   53.81    8.75
   3   2  -1   69.35   10.93
   3   2  -1   56.63   10.39
   3   2  -1   55.22    9.55
  -3  -2   1   39.31    9.85
  -3  -2   1   48.51    8.53
   2   2  -1  700.27   30.50
   2   2  -1  809.80   38.29
   2   2  -1  698.98   31.67
   2   2  -1  715.86   31.44
   2   2  -1  704.82   27.95
   2   2  -1  723.27   35.47
   2   2  -1  652.75   27.14
  -2  -2   1  677.10   31.02
  -2  -2   1  661.09   32.51
  -2  -2   1  674.64   31.04
  -2  -2   1  710.21   34.35
  -1   2  -1   56.02    6.28
  -1   2  -1   53.89    7.46
  -1   2  -1   38.43    5.00
  -1   2  -1   49.64    5.28
   1  -2   1   36.92    4.48
   1  -2   1   31.89    5.34
   1  -2   1   39.43    5.45
  -2   2  -1  593.91   29.88
  -2   2  -1  590.74   28.10
  -2   2  -1  576.56   28.38
  -2   2  -1  598.43   27.22
   2  -2   1  615.68   27.00
   2  -2   1  581.48   28.27
   2  -2   1  595.76   28.49
  -3   2  -1  742.31   37.85
  -3   2  -1  780.47   37.26
  -3   2  -1  770.15   36.15
   3  -2   1  738.63   40.34
   3  -2   1  682.68   36.17
   3  -2   1  794.42   35.80
  -4   2  -1  447.58   27.05
  -4   2  -1  433.63   27.51
  -4   2  -1  441.74   29.60
  -4   2  -1  413.75   27.33
   4  -2   1  451.50   28.84
   4  -2   1  432.86   28.50
   4  -2   1  432.88   26.62
  -5   2  -1  133.11   20.28
  -5   2  -1  176.81   17.83
  -5   2  -1  126.66   16.19
  -5   2  -1  120.50   18.60
   5  -2   1  147.26   19.58
   5  -2   1  143.42   18.59
   5  -2   1  115.47   17.68
  -6   2  -1  644.77   37.95
  -6   2  -1  669.92   43.38
  -6   2  -1  699.12   44.12
  -6   2  -1  722.57   47.14
   6  -2   1  695.16   42.61
   6  -2   1  624.46   42.86
   6  -2   1  749.96   45.24
  -7   2  -1  346.35   35.69
  -7   2  -1  298.50   24.39
  -7   2  -1  306.48   31.10
   7  -2   1  312.92   29.95
  -8   2  -1   19.14   15.38
  -8   2  -1    8.25    7.85
  -8   2  -1   22.63   12.47
   8  -2   1   11.03   14.65
  -9   2  -1    2.61   12.66
  -9   2  -1  -16.05   13.62
   9  -2   1  -19.08   10.35
   9   1  -1  -13.11   13.66
   9   1  -1    1.14   12.72
  -9  -1   1   -0.13   13.70
  -9  -1   1   -2.28    8.46
   8   1  -1  198.35   30.20
   8   1  -1  220.08   30.10
  -8  -1   1  191.17   27.97
  -8  -1   1  187.07   32.94
   7   1  -1  158.69   24.79
   7   1  -1  183.07   26.55
  -7  -1   1  221.35   32.55
  -7  -1   1  190.35   26.03
   6   1  -1  778.08   47.62
   6   1  -1  725.63   45.80
   6   1  -1  786.62   46.72
   6   1  -1  897.44   51.57
  -6  -1   1  768.06   47.30
  -6  -1   1  879.17   53.73
  -6  -1   1  866.94   49.34
   5   1  -1  567.57   35.23
   5   1  -1  526.18   34.13
  -5  -1   1  554.69   35.53
  -5  -1   1  613.12   36.43
  -5  -1   1  603.36   43.92
   4   1  -1 9565.32  336.04
   4   1  -1 9091.29  335.85
   4   1  -1 9447.56  334.94
  -4  -1   1 9537.76  336.36
  -4  -1   1 9439.93  335.81
  -4  -1   1 9207.96  338.75
   3   1  -1  802.56   36.70
   3   1  -1  754.12   36.91
   3   1  -1  767.67   36.99
  -3  -1   1  773.03   36.94
  -3  -1   1  838.38   37.67
  -3  -1   1  781.63   38.77
   2   1  -1  194.75   13.20
   2   1  -1  211.91   12.80
   2   1  -1  198.05   12.99
   2   1  -1  198.25   14.56
  -2  -1   1  195.36    9.62
  -2  -1   1  197.86   13.16
  -2  -1   1  223.09   13.27
  -2  -1   1  190.88   13.66
  -2   1  -1  480.36   23.84
  -2   1  -1  481.03   23.97
  -2   1  -1  496.79   25.16
  -2   1  -1  497.01   24.04
   2  -1   1  470.34   24.02
   2  -1   1  488.13   24.95
   2  -1   1  523.60   24.05
  -3   1  -1  149.81   13.41
  -3   1  -1  148.40   14.89
  -3   1  -1  135.19   12.48
  -3   1  -1  142.05   11.72
   3  -1   1  124.83   12.98
   3  -1   1  120.84   12.93
   3  -1   1  139.41   12.68
  -4   1  -1  860.64   45.66
  -4   1  -1  831.64   38.84
  -4   1  -1  818.42   42.38
  -4   1  -1  842.13   42.87
   4  -1   1  827.86   42.53
   4  -1   1  787.84   43.46
   4  -1   1  891.74   42.44
  -5   1  -1  265.05   25.50
  -5   1  -1  265.49   22.71
  -5   1  -1  264.81   18.85
  -5   1  -1  248.63   22.81
   5  -1   1  260.31   23.56
   5  -1   1  298.77   25.28
   5  -1   1  260.24   22.73
  -6   1  -1  191.44   26.50
  -6   1  -1  130.62   22.14
  -6   1  -1  144.94   21.76
  -6   1  -1  146.63   14.51
   6  -1   1  153.80   22.11
   6  -1   1  212.37   23.23
   6  -1   1  149.02   22.88
  -7   1  -1   49.66   15.15
  -7   1  -1   54.01   18.26
   7  -1   1   65.46   16.51
  -8   1  -1   58.35   18.08
  -8   1  -1   28.08   16.04
   8  -1   1   58.52   17.97
  -9   1  -1   12.23   19.23
  -9   1  -1   31.64   15.14
   9  -1   1   31.36   17.82
  10   0  -1   -9.79   11.30
  10   0  -1  -24.66   16.76
 -10   0   1    1.80   19.86
   9   0  -1   -0.99   13.19
   9   0  -1   -9.65   12.48
  -9   0   1  -25.81   10.11
  -9   0   1    5.28    9.37
   8   0  -1   74.93   19.39
   8   0  -1   54.45   18.76
  -8   0   1   77.04   21.78
  -8   0   1   36.43   15.28
   7   0  -1   87.11   18.59
  -7   0   1   71.77   19.40
  -7   0   1   55.59   16.09
   6   0  -1  589.26   37.73
   6   0  -1  528.74   36.59
   6   0  -1  540.30   37.77
  -6   0   1  571.75   37.20
  -6   0   1  488.47   24.34
  -6   0   1  476.68   34.84
  -6   0   1  566.22   40.08
   5   0  -1  881.23   46.46
   5   0  -1  876.05   46.91
  -5   0   1  785.55   45.33
  -5   0   1  912.92   46.63
   4   0  -1 1678.56   76.82
   4   0  -1 1888.49   77.53
   4   0  -1 1828.01   77.43
  -4   0   1 1941.34   80.86
  -4   0   1 1875.51   77.99
  -4   0   1 1907.72   77.89
   3   0  -1  104.21   11.32
   3   0  -1  109.47   11.23
   3   0  -1  102.52   10.40
  -3   0   1   95.73   10.07
  -3   0   1  101.75   13.20
  -3   0   1   95.00   10.34
   1   0  -1  933.52   35.78
   1   0  -1  939.52   35.78
   1   0  -1  935.06   36.78
  -1   0   1  982.11   36.85
  -1   0   1  932.31   35.93
  -1   0   1  954.01   36.11
   0   0   1   76.34    5.33
  -2   0  -1   53.26    7.94
  -2   0  -1   75.85    9.52
  -2   0  -1   51.12    5.65
  -2   0  -1   53.13    8.75
   2   0   1   59.67    8.60
   2   0   1   55.91    6.02
   2   0   1   51.49    7.60
   2   0   1   63.33    9.13
  -3   0  -1 1645.65   61.29
  -3   0  -1 1611.83   69.21
  -3   0  -1 1508.35   66.02
  -3   0  -1 1575.28   66.58
   3   0   1 1643.27   66.74
   3   0   1 1649.43   66.89
   3   0   1 1581.53   68.55
  -4   0  -1 1186.60   47.46
  -4   0  -1 1171.96   55.26
  -4   0  -1 1186.36   58.51
  -4   0  -1 1155.51   55.34
   4   0   1 1146.16   54.16
   4   0   1 1185.16   55.41
   4   0   1 1225.49   57.75
  -5   0  -1   62.65   14.43
  -5   0  -1   60.32   14.95
  -5   0  -1   76.25   14.70
   5   0   1   66.16   12.92
   5   0   1   88.28   15.83
   5   0   1   78.53   15.22
  -6   0  -1  106.44   19.99
  -6   0  -1  144.83   26.18
  -6   0  -1  112.10   19.89
   6   0   1  119.01   19.23
   6   0   1  127.81   21.99
   6   0   1  114.89   19.63
  -7   0  -1   62.91   18.37
  -7   0  -1   49.31   18.08
   7   0   1   49.14   17.09
  -8   0  -1    8.64   11.24
  -8   0  -1    6.37   13.51
   8   0   1    3.47   13.30
   8   0   1  -10.26   10.23
  -9   0  -1   -2.15   14.56
   9   0   1   -9.29   11.97
   9   0   1  -17.85   11.92
  10  -1  -1    1.80   14.82
  10  -1  -1  -24.32   14.21
 -10   1   1   10.84   16.09
 -10   1   1    3.85   18.50
   9  -1  -1   -3.75   11.17
  -9   1   1   -2.13   14.37
  -9   1   1    5.14   13.83
   8  -1  -1   70.91   18.89
  -8   1   1   85.10   21.74
  -8   1   1   93.91   22.19
  -8   1   1   59.52    8.74
   7  -1  -1  165.72   24.14
  -7   1   1  157.05   27.06
  -7   1   1  165.77   24.76
  -7   1   1  173.02   15.35
   6  -1  -1  145.27   20.51
   6  -1  -1   66.83   15.82
  -6   1   1  157.06   21.48
  -6   1   1  103.45   18.66
  -6   1   1  136.61   22.54
   5  -1  -1  431.44   28.27
   5  -1  -1  379.00   27.72
  -5   1   1  361.35   28.08
   4  -1  -1  784.42   40.12
   4  -1  -1  749.08   40.60
   4  -1  -1  811.56   40.93
  -4   1   1  776.31   40.98
  -4   1   1  891.08   44.31
  -4   1   1  818.02   40.34
   3  -1  -1  913.71   42.47
   3  -1  -1  906.28   42.63
   3  -1  -1  932.87   42.08
  -3   1   1  905.20   42.33
  -3   1   1  968.40   44.04
  -3   1   1  960.16   42.16
   2  -1  -1   68.55    7.67
   2  -1  -1   75.65    9.76
   2  -1  -1   71.67    7.86
  -2   1   1   77.68    9.78
  -2   1   1   85.21    8.36
   1  -1  -1 2101.63   76.40
   1  -1  -1 2077.86   77.12
   1  -1  -1 2013.21   75.96
   1  -1  -1 2138.77   75.28
  -1   1   1 2030.84   75.32
  -1   1   1 2151.78   76.19
  -1   1   1 2075.76   77.18
  -1   1   1 2106.66   76.60
  -1  -1  -1  343.51   18.83
  -1  -1  -1  349.30   15.15
  -1  -1  -1  320.98   17.23
   1   1   1  332.19   17.07
   1   1   1  369.10   19.30
   1   1   1  347.38   17.44
   1   1   1  368.67   15.50
  -2  -1  -1    2.10    4.74
  -2  -1  -1    2.57    3.33
  -2  -1  -1    3.01    3.17
   2   1   1    7.29    4.92
   2   1   1    6.63    3.15
   2   1   1    3.70    3.22
   2   1   1    4.78    2.20
   2   1   1   11.67    4.51
   2   1   1    3.33    1.19
  -3  -1  -1 2719.62  106.40
  -3  -1  -1 2611.13  105.94
  -3  -1  -1 2768.20  110.16
   3   1   1 2743.64   97.58
   3   1   1 2846.59  106.71
   3   1   1 2843.04  103.84
   3   1   1 2783.56  106.76
   3   1   1 2605.56  108.33
  -4  -1  -1  129.26   16.98
  -4  -1  -1  132.53   19.22
  -4  -1  -1   93.60   16.20
   4   1   1  120.57   17.54
   4   1   1  124.07   16.90
   4   1   1  135.38   17.98
   4   1   1  155.18   14.59
  -5  -1  -1  184.19   20.19
  -5  -1  -1  221.51   22.22
  -5  -1  -1  189.89   26.03
   5   1   1  213.43   23.38
   5   1   1  297.88   24.97
   5   1   1  223.77   21.76
   5   1   1  229.29   20.90
  -6  -1  -1  379.79   34.60
  -6  -1  -1  392.82   35.70
  -6  -1  -1  342.37   31.52
   6   1   1  387.50   29.95
   6   1   1  348.73   31.82
   6   1   1  359.11   30.74
   6   1   1  326.81   29.51
  -7  -1  -1    8.06   13.41
  -7  -1  -1  -11.36    7.55
   7   1   1    1.19    7.98
   7   1   1   -7.99   10.09
   8   1   1   13.58   11.36
   8   1   1  -14.98    9.06
  -9  -1  -1    5.20   13.72
   9   1   1   18.23   13.69
   9   1   1    2.31   13.62
  10  -2  -1  -17.34   13.56
 -10   2   1   18.27   11.73
 -10   2   1  -23.86   12.36
   9  -2  -1   -5.38   12.22
  -9   2   1   -2.10    8.76
  -9   2   1    7.91   12.20
  -9   2   1   -2.01    5.89
   8  -2  -1    8.09   12.34
  -8   2   1   20.99   12.25
  -8   2   1   -6.57   11.97
  -8   2   1    9.99    7.87
   7  -2  -1   33.20   12.49
  -7   2   1   16.18    8.02
  -7   2   1   16.30   11.29
  -7   2   1    7.80    9.52
   6  -2  -1  554.96   38.83
   6  -2  -1  546.94   37.37
   6  -2  -1  586.24   38.36
  -6   2   1  573.59   38.17
  -6   2   1  572.83   41.16
   5  -2  -1  900.03   48.74
   5  -2  -1  904.69   47.46
   5  -2  -1  853.30   47.95
  -5   2   1  996.18   53.15
  -5   2   1  887.63   50.18
   4  -2  -1    2.16    4.59
   4  -2  -1    8.10    7.04
   4  -2  -1    7.58    6.31
  -4   2   1   -2.08    3.83
  -4   2   1    6.07    5.05
  -4   2   1   11.65    6.79
   3  -2  -1  794.56   40.60
   3  -2  -1  914.36   40.62
   3  -2  -1  911.67   42.56
  -3   2   1  879.14   39.77
  -3   2   1  923.38   42.79
  -3   2   1  861.45   42.00
   2  -2  -1 6932.77  249.47
  -2   2   1 7134.70  250.78
   1  -2  -1 1602.83   58.60
   1  -2  -1 1547.03   61.99
   1  -2  -1 1560.19   61.59
   1  -2  -1 1582.34   63.12
  -1   2   1 1643.33   62.26
  -1   2   1 1725.98   63.68
  -1   2   1 1597.16   59.97
   0  -2  -1  231.89   14.01
   0  -2  -1  234.22   15.38
   0  -2  -1  286.25   15.38
   0   2   1  237.02   15.26
   0   2   1  230.93   14.81
   0   2   1  219.40   13.88
  -1  -2  -1  468.38   25.80
  -1  -2  -1  501.04   23.26
  -1  -2  -1  502.07   23.97
   1   2   1  441.02   22.11
   1   2   1  493.43   24.14
   1   2   1  499.54   25.80
  -2  -2  -1 6838.67  231.19
  -2  -2  -1 6530.47  237.29
  -2  -2  -1 6449.20  233.65
   2   2   1 6415.70  231.52
   2   2   1 6510.55  233.54
   2   2   1 6390.33  236.02
   2   2   1 6512.44  232.27
  -3  -2  -1 1098.38   51.46
  -3  -2  -1 1147.46   56.32
  -3  -2  -1 1190.84   52.82
   3   2   1 1073.10   49.78
   3   2   1 1144.36   51.17
   3   2   1 1126.18   54.28
   3   2   1 1252.34   53.13
   3   2   1 1139.41   43.00
  -4  -2  -1   22.53    8.72
  -4  -2  -1   18.84    9.15
  -4  -2  -1   26.49   10.67
   4   2   1   25.48   10.03
   4   2   1   20.70    8.04
   4   2   1   19.70    7.75
   4   2   1    9.05    5.48
  -5  -2  -1  371.92   30.59
  -5  -2  -1  413.75   33.95
   5   2   1  418.76   30.68
   5   2   1  407.70   29.21
   5   2   1  408.08   30.32
   5   2   1  443.14   33.78
  -6  -2  -1   74.13   16.27
  -6  -2  -1   23.14   13.21
   6   2   1   51.17   15.16
   6   2   1   43.74   13.49
   6   2   1  102.18   20.38
  -7  -2  -1    6.79    9.48
  -7  -2  -1   -3.05    8.85
   7   2   1    5.35   10.32
   7   2   1    3.57    8.90
  -8  -2  -1   11.95   13.24
   8   2   1   -6.10    9.53
   8   2   1   24.51   15.27
  -9  -2  -1    4.06   13.35
   9   2   1   12.14   14.50
   9   2   1   -5.24   11.63
  10  -3  -1   16.52   13.71
 -10   3   1  -10.07   14.37
 -10   3   1    1.17   13.47
   9  -3  -1   44.80   18.12
  -9   3   1   19.72   20.39
  -9   3   1   11.32   11.94
  -9   3   1   23.83   11.35
   8  -3  -1   62.73   18.27
  -8   3   1   41.16   18.27
  -8   3   1   55.81   13.65
  -8   3   1   63.94   18.07
   7  -3  -1   25.34   13.53
  -7   3   1   16.77   11.46
  -7   3   1   38.79   14.67
   6  -3  -1  143.49   20.63
   6  -3  -1  112.75   20.31
   6  -3  -1  119.97   19.89
  -6   3   1  192.69   20.97
  -6   3   1  118.93   20.28
  -6   3   1  154.10   23.47
   5  -3  -1  330.74   26.60
   5  -3  -1  287.92   24.12
   5  -3  -1  298.25   25.41
  -5   3   1  327.09   27.91
  -5   3   1  297.83   26.01
  -5   3   1  328.67   25.37
   4  -3  -1  602.49   33.73
   4  -3  -1  621.95   35.80
   4  -3  -1  615.10   36.69
  -4   3   1  660.34   37.70
  -4   3   1  553.41   35.43
  -4   3   1  701.90   34.74
   3  -3  -1 2565.30  101.85
   3  -3  -1 2526.52   99.13
  -3   3   1 2625.06  102.96
  -3   3   1 2576.38   98.60
  -3   3   1 2635.24  103.53
   2  -3  -1 2140.18   86.07
   2  -3  -1 2076.02   80.05
   2  -3  -1 2039.37   82.77
   2  -3  -1 2207.34   85.14
  -2   3   1 2102.28   79.57
  -2   3   1 2098.98   75.27
  -2   3   1 2114.01   84.45
  -2   3   1 2135.45   83.67
   1  -3  -1  812.55   36.86
   1  -3  -1  812.62   38.46
   1  -3  -1  870.22   32.99
   1  -3  -1  845.61   39.11
  -1   3   1  864.15   38.72
  -1   3   1  774.83   38.77
  -1   3   1  827.44   33.77
  -1   3   1  841.71   37.43
   0  -3  -1  685.17   34.03
   0  -3  -1  741.65   34.25
   0  -3  -1  630.15   31.04
   0   3   1  635.82   32.72
   0   3   1  696.35   31.86
   0   3   1  672.38   34.43
  -1  -3  -1  162.90   13.36
  -1  -3  -1  145.62   12.37
  -1  -3  -1  127.47   14.25
   1   3   1  177.48   14.81
   1   3   1  140.50   10.39
   1   3   1  141.22   12.55
   1   3   1  152.79   14.71
  -2  -3  -1 1111.01   49.52
  -2  -3  -1 1064.94   48.15
  -2  -3  -1 1092.60   41.54
  -2  -3  -1 1061.50   52.90
   2   3   1 1260.84   56.73
   2   3   1 1061.02   49.18
   2   3   1 1104.71   47.35
   2   3   1 1083.20   55.77
  -3  -3  -1 1151.47   57.64
  -3  -3  -1 1162.77   53.96
   3   3   1 1145.48   52.40
   3   3   1 1076.55   52.46
   3   3   1 1141.33   51.51
   3   3   1 1146.79   55.80
  -4  -3  -1  588.39   39.43
  -4  -3  -1  496.27   32.94
   4   3   1  521.41   33.30
   4   3   1  499.82   34.84
   4   3   1  532.09   32.33
   4   3   1  508.27   31.85
  -5  -3  -1  136.66   24.21
  -5  -3  -1  205.28   21.85
   5   3   1  199.36   27.58
   5   3   1  200.70   22.18
   5   3   1  185.99   21.23
  -6  -3  -1   11.44   11.45
   6   3   1   21.15   12.38
  -7  -3  -1   18.59   12.24
   7   3   1   -0.41    9.38
   7   3   1   17.92   12.64
  -8  -3  -1    5.00   13.76
   8   3   1   31.02   12.50
   8   3   1    2.41   13.29
  -9  -3  -1  -12.94   12.57
   9   3   1  -31.03   12.86
   9   3   1   -7.62   11.54
   9  -4  -1   27.59   15.56
  -9   4   1   37.04   14.81
  -9   4   1   42.93   18.62
  -9   4   1   34.25   19.90
   8  -4  -1  102.98   22.00
  -8   4   1   95.38   21.16
  -8   4   1   66.51   16.25
  -8   4   1   64.22   21.16
   7  -4  -1   43.57   15.30
  -7   4   1   35.57   15.19
  -7   4   1   34.58   14.06
   6  -4  -1  136.24   23.52
   6  -4  -1   68.28   16.05
   6  -4  -1   68.55   15.52
  -6   4   1   67.26   14.31
  -6   4   1   75.52   17.74
  -6   4   1   82.49   18.81
   5  -4  -1  117.90   18.80
   5  -4  -1   97.59   17.19
   5  -4  -1  105.91   16.54
  -5   4   1   98.89   17.90
  -5   4   1  105.62   17.62
  -5   4   1   81.35   14.04
   4  -4  -1  429.09   27.85
   4  -4  -1  505.49   31.73
   4  -4  -1  487.79   32.35
  -4   4   1  509.91   32.88
  -4   4   1  494.20   23.79
  -4   4   1  480.05   32.37
  -4   4   1  496.79   28.64
   3  -4  -1 2542.49  105.70
   3  -4  -1 2656.64  108.11
   3  -4  -1 2607.30  102.09
  -3   4   1 2726.24  107.33
  -3   4   1 2709.19  107.87
  -3   4   1 2817.23  101.74
  -3   4   1 2598.15   94.01
   2  -4  -1 2010.62   85.56
   2  -4  -1 2026.87   84.04
   2  -4  -1 2006.59   81.51
  -2   4   1 2032.17   82.01
  -2   4   1 1990.35   83.31
  -2   4   1 2035.58   76.38
   1  -4  -1  795.83   40.48
   1  -4  -1  821.03   40.75
  -1   4   1  813.22   38.30
  -1   4   1  802.27   33.07
  -1   4   1  761.23   41.28
  -1   4   1  812.61   39.74
   0  -4  -1  558.65   30.65
   0  -4  -1  524.70   30.19
   0   4   1  450.11   29.86
   0   4   1  443.78   26.06
   0   4   1  468.96   27.96
  -1  -4  -1  312.40   20.93
  -1  -4  -1  337.36   24.27
  -1  -4  -1  384.28   24.19
   1   4   1  300.78   22.01
   1   4   1  340.71   21.55
   1   4   1  321.25   25.65
   1   4   1  297.63   17.45
  -2  -4  -1  574.35   36.22
  -2  -4  -1  552.62   31.75
  -2  -4  -1  529.45   31.37
   2   4   1  591.42   29.25
   2   4   1  542.52   33.57
   2   4   1  647.89   39.49
   2   4   1  552.27   31.65
  -3  -4  -1  242.37   20.70
  -3  -4  -1  253.55   19.83
  -3  -4  -1  289.22   26.26
   3   4   1  205.87   21.30
   3   4   1  283.35   26.81
   3   4   1  257.68   19.51
   3   4   1  244.40   20.94
  -4  -4  -1  559.78   41.46
   4   4   1  653.74   46.52
   4   4   1  570.33   35.96
   4   4   1  600.28   35.19
   4   4   1  514.33   37.54
   4   4   1  531.82   35.50
  -5  -4  -1  335.78   33.50
   5   4   1  329.85   30.25
   5   4   1  302.13   27.28
   5   4   1  321.66   27.07
   5   4   1  312.79   27.97
  -6  -4  -1   -1.29   10.41
   6   4   1   -3.92    7.76
   6   4   1    5.88    7.90
  -7  -4  -1   13.60   15.16
   7   4   1    1.23   11.92
   7   4   1  -10.04    8.41
   7   4   1    8.07    9.62
  -8  -4  -1    6.28   14.84
   8   4   1    3.70   20.37
   8   4   1   30.83   16.83
   8   4   1   14.60   13.64
   9  -5  -1   86.81   21.77
  -9   5   1   87.22   27.65
  -9   5   1   90.93   21.68
  -9   5   1   68.69   19.27
   8  -5  -1   15.37   14.71
  -8   5   1   -3.26   12.31
  -8   5   1   37.32   14.43
  -8   5   1    5.67   11.29
   7  -5  -1   82.97   20.67
  -7   5   1   63.41   19.57
  -7   5   1   69.50   16.65
   6  -5  -1  505.30   38.21
  -6   5   1  524.57   34.58
  -6   5   1  398.16   35.63
  -6   5   1  477.20   38.95
   5  -5  -1    8.08    7.76
   5  -5  -1    6.27    7.65
   5  -5  -1   10.06    6.88
  -5   5   1   19.28    5.41
  -5   5   1   15.38   10.59
  -5   5   1   20.15    8.45
  -5   5   1   11.58    9.23
   4  -5  -1   91.09   15.62
   4  -5  -1  110.06   14.81
  -4   5   1  106.59   13.51
  -4   5   1  121.33   18.29
  -4   5   1  110.89   18.00
   3  -5  -1 2567.60  101.03
   3  -5  -1 2615.83  113.87
   3  -5  -1 2630.19  106.85
   3  -5  -1 2555.36  109.09
  -3   5   1 2605.29  108.25
  -3   5   1 2798.91  100.23
  -3   5   1 2590.14  107.30
   2  -5  -1 1572.01   66.75
   2  -5  -1 1572.92   69.91
   2  -5  -1 1467.97   70.41
  -2   5   1 1435.84   67.30
  -2   5   1 1555.30   59.27
  -2   5   1 1514.81   66.75
   1  -5  -1  585.00   31.43
   1  -5  -1  555.40   34.27
   1  -5  -1  569.39   34.05
  -1   5   1  573.57   31.58
  -1   5   1  554.72   32.50
  -1   5   1  534.09   24.54
  -1   5   1  542.01   35.69
   0  -5  -1  477.17   28.23
   0  -5  -1  488.72   31.73
   0   5   1  491.37   30.33
   0   5   1  496.39   34.28
   0   5   1  491.15   28.58
  -1  -5  -1  769.51   40.28
  -1  -5  -1  778.18   44.18
   1   5   1  756.13   34.40
   1   5   1  801.47   47.78
   1   5   1  782.15   42.14
   1   5   1  824.44   40.61
  -2  -5  -1  467.38   33.49
  -2  -5  -1  428.26   28.48
  -2  -5  -1  419.08   28.88
   2   5   1  426.55   27.92
   2   5   1  392.37   34.20
   2   5   1  428.08   29.72
   2   5   1  397.60   23.42
  -3  -5  -1   43.20   10.99
  -3  -5  -1   44.92   11.56
  -3  -5  -1   51.62   14.84
   3   5   1   38.13   10.98
   3   5   1   34.14   11.48
   3   5   1   36.85    9.26
   3   5   1   49.53   15.92
  -4  -5  -1  279.90   30.06
  -4  -5  -1  148.14   21.74
   4   5   1  169.18   24.43
   4   5   1  225.93   22.64
   4   5   1  209.89   33.11
   4   5   1  211.02   20.26
  -5  -5  -1   53.44   17.14
   5   5   1  101.86   18.58
   5   5   1   93.91   19.78
   5   5   1  101.36   19.48
   5   5   1  104.88   24.58
  -6  -5  -1    7.86   15.61
   6   5   1   17.84   12.76
   6   5   1   42.54   13.95
   6   5   1   27.89   21.02
  -7  -5  -1   26.30   17.23
   7   5   1   36.33   22.47
   7   5   1    6.40   11.40
  -8  -5  -1   -3.42   15.54
   8   5   1   -3.13   12.04
   8   5   1  -17.93   12.69
   9  -6  -1  -26.04    9.02
  -9   6   1   -3.23   11.14
  -9   6   1  -12.28   15.24
  -9   6   1  -18.09   13.90
  -9   6   1  -10.78   13.06
   8  -6  -1    9.59   12.02
  -8   6   1   13.90   11.60
  -8   6   1   17.02    7.52
   7  -6  -1  373.54   37.33
  -7   6   1  479.84   42.29
  -7   6   1  425.71   25.20
  -7   6   1  494.42   36.07
   6  -6  -1   21.95   12.64
  -6   6   1   39.33   16.66
  -6   6   1   21.46    5.05
  -6   6   1   49.15   13.16
   5  -6  -1   14.64    8.09
   5  -6  -1   20.25    9.16
   5  -6  -1    0.52   10.45
   5  -6  -1   13.39   11.97
  -5   6   1    4.69    6.90
  -5   6   1   -9.57    5.48
   4  -6  -1 1939.13   95.32
   4  -6  -1 1966.80   91.24
   4  -6  -1 1924.27   81.42
  -4   6   1 2021.07   79.90
  -4   6   1 1889.15   88.83
  -4   6   1 2018.49   89.41
   3  -6  -1  278.25   27.07
   3  -6  -1  306.48   27.05
   3  -6  -1  254.62   22.55
  -3   6   1  326.43   18.87
  -3   6   1  344.33   29.84
  -3   6   1  319.89   26.30
   2  -6  -1    2.80    6.06
   2  -6  -1   11.98    8.23
  -2   6   1   23.24    4.89
  -2   6   1   25.85    9.42
  -2   6   1   34.04    9.84
   1  -6  -1 1403.92   64.58
   1  -6  -1 1486.44   69.58
   1  -6  -1 1486.86   70.66
  -1   6   1 1387.32   54.69
  -1   6   1 1457.42   66.99
  -1   6   1 1509.46   65.44
  -1   6   1 1368.29   71.89
   0  -6  -1 1227.36   57.05
   0  -6  -1 1176.03   60.85
   0  -6  -1 1336.45   63.82
   0   6   1 1245.98   58.93
   0   6   1 1039.13   62.27
   0   6   1 1162.55   46.92
   0   6   1 1216.79   56.29
  -1  -6  -1  527.06   37.18
  -1  -6  -1  509.65   35.93
  -1  -6  -1  544.22   33.19
   1   6   1  536.81   32.31
   1   6   1  549.84   26.05
   1   6   1  484.58   33.07
   1   6   1  507.46   46.20
  -2  -6  -1  225.95   22.74
  -2  -6  -1  251.93   25.35
  -2  -6  -1  257.73   22.77
   2   6   1  235.86   21.66
   2   6   1  215.01   22.66
   2   6   1  266.54   30.02
  -3  -6  -1  125.78   18.58
  -3  -6  -1  152.22   25.23
  -3  -6  -1   99.61   17.26
   3   6   1   94.90   16.78
   3   6   1  127.99   26.56
   3   6   1   97.06   18.60
   3   6   1  112.84   15.84
  -4  -6  -1  110.77   22.67
   4   6   1   94.92   20.60
   4   6   1  100.80   16.49
   4   6   1   87.77   17.00
   4   6   1  115.90   26.37
  -5  -6  -1   -0.93   12.29
   5   6   1   14.19   11.73
   5   6   1   25.12   16.84
  -6  -6  -1   13.17   14.78
   6   6   1   28.68   13.47
   6   6   1    5.84   17.90
  -7  -6  -1   14.67   17.87
   7   6   1   25.53   14.51
   7   6   1   49.67   24.17
   9  -7  -1   -3.15   13.76
  -9   7   1   -3.59    4.55
  -9   7   1   -7.71   16.90
  -9   7   1    0.36   15.29
  -9   7   1  -13.62   10.66
   8  -7  -1   69.76   20.63
  -8   7   1   78.41   19.12
  -8   7   1   70.81   21.94
   7  -7  -1   77.66   20.61
  -7   7   1   75.40   19.73
  -7   7   1   60.92   15.04
   6  -7  -1   10.50   11.95
   6  -7  -1   -4.70   11.58
  -6   7   1   -7.14    7.00
  -6   7   1   -0.62    9.75
   5  -7  -1  634.36   48.72
   5  -7  -1  658.92   38.47
  -5   7   1  714.50   46.43
  -5   7   1  586.15   43.03
  -5   7   1  661.47   36.22
   4  -7  -1  311.81   30.50
   4  -7  -1  282.04   30.55
   4  -7  -1  271.60   26.58
  -4   7   1  348.03   30.67
  -4   7   1  316.88   28.91
  -4   7   1  302.91   20.46
   3  -7  -1   33.33   12.82
   3  -7  -1   16.66    9.32
   3  -7  -1   19.61   10.88
  -3   7   1   40.90   11.89
  -3   7   1   19.07   10.05
  -3   7   1   23.41    6.04
   2  -7  -1 1884.14   90.89
   2  -7  -1 2016.71   90.56
   2  -7  -1 1967.39  106.68
  -2   7   1 1952.00   84.76
  -2   7   1 1829.37   70.75
  -2   7   1 1871.30   85.65
   1  -7  -1  165.71   21.08
   1  -7  -1  157.61   20.63
   1  -7  -1  178.84   24.85
  -1   7   1  166.33   10.03
  -1   7   1  216.91   20.72
  -1   7   1  191.90   20.28
  -1   7   1  187.89   33.58
   0  -7  -1  120.02   21.42
   0  -7  -1  169.21   25.18
   0  -7  -1  142.93   19.94
   0   7   1  143.43   19.57
   0   7   1  149.12   10.00
   0   7   1  162.89   21.30
   0   7   1  168.16   28.32
  -1  -7  -1 1189.03   65.11
  -1  -7  -1 1133.23   59.21
  -1  -7  -1 1203.96   65.50
   1   7   1 1178.67   60.73
   1   7   1 1232.03   58.95
   1   7   1 1109.81   69.33
   1   7   1 1215.78   48.90
  -2  -7  -1  896.63   50.78
  -2  -7  -1  836.38   52.82
  -2  -7  -1 1014.90   58.87
   2   7   1  866.90   60.70
   2   7   1  884.08   48.75
   2   7   1  935.38   42.80
   2   7   1  893.53   51.76
  -3  -7  -1   35.12   14.28
  -3  -7  -1   69.87   19.84
   3   7   1   68.41   16.26
   3   7   1   90.58   17.07
   3   7   1   70.22   21.17
   3   7   1   89.98   14.34
  -4  -7  -1    6.95   11.76
  -4  -7  -1    9.12   10.41
   4   7   1    7.16   11.35
   4   7   1   24.92    8.24
   4   7   1   16.77    9.95
   4   7   1   21.41   18.68
   4   7   1   14.02   13.55
  -5  -7  -1   13.45   14.91
   5   7   1   -7.40    9.39
   5   7   1   -2.22   15.12
  -6  -7  -1    9.29   15.79
   6   7   1    3.06   10.65
   6   7   1    5.33   15.85
  -7  -7  -1    9.49   19.00
   7   7   1  -13.19   11.29
   7   7   1   -2.58   18.39
   8  -8  -1   40.25   20.39
  -8   8   1   30.02   12.38
  -8   8   1   23.43   17.10
   7  -8  -1   27.10   15.35
  -7   8   1    1.46   13.76
  -7   8   1    4.83    8.91
   6  -8  -1   92.09   22.27
  -6   8   1   78.66   20.19
  -6   8   1   86.97   15.71
   5  -8  -1  401.77   38.62
  -5   8   1  394.92   26.67
  -5   8   1  466.53   43.87
  -5   8   1  435.36   36.99
   4  -8  -1  194.24   28.52
   4  -8  -1  203.84   31.39
  -4   8   1  250.04   17.20
  -4   8   1  197.56   27.17
  -4   8   1  220.69   29.94
   3  -8  -1  311.41   30.98
   3  -8  -1  315.58   32.21
  -3   8   1  438.86   32.55
  -3   8   1  343.80   18.37
  -3   8   1  301.05   29.78
   2  -8  -1   52.73   15.30
   2  -8  -1   38.34   14.34
   2  -8  -1   43.46   12.85
  -2   8   1   68.73   16.53
  -2   8   1   66.03   15.05
  -2   8   1   51.11    5.01
   1  -8  -1   -1.65    9.06
   1  -8  -1   15.57    9.13
   1  -8  -1    6.74    8.01
  -1   8   1   -1.82    7.81
  -1   8   1    7.43    8.85
  -1   8   1    3.07    9.61
   0  -8  -1 1708.52   83.43
   0  -8  -1 1595.78   75.54
   0  -8  -1 1829.56   88.03
   0   8   1 1572.92   87.93
   0   8   1 1536.42   57.74
   0   8   1 1564.80   73.45
   0   8   1 1537.17   75.57
   0   8   1 1419.03   58.04
  -1  -8  -1  187.08   28.05
   1   8   1  185.27   31.72
   1   8   1  238.87   14.76
   1   8   1  208.88   22.43
   1   8   1  262.56   25.83
  -2  -8  -1  137.46   26.20
   2   8   1  163.66   22.42
   2   8   1  150.33   14.51
   2   8   1  171.24   34.45
   2   8   1  157.09   23.60
  -3  -8  -1  400.77   36.83
  -3  -8  -1  483.33   42.86
   3   8   1  429.52   27.26
   3   8   1  355.88   33.96
   3   8   1  344.96   40.56
   3   8   1  394.11   32.24
  -4  -8  -1  341.85   37.76
  -4  -8  -1  305.38   33.63
   4   8   1  331.10   29.53
   4   8   1  301.67   24.85
   4   8   1  352.10   43.98
  -5  -8  -1   17.15   16.27
   5   8   1    8.10   10.56
   5   8   1    8.33   14.41
  -6  -8  -1   -9.65   13.17
   6   8   1    1.19   12.65
   6   8   1  -17.43   17.72
   8  -9  -1    0.05   16.60
  -8   9   1   -4.26    9.82
  -8   9   1   -0.15   14.96
  -8   9   1   -7.41   13.73
   7  -9  -1   21.61   17.31
  -7   9   1    0.32   15.06
  -7   9   1    4.29    9.51
  -6   9   1   60.79   20.43
  -6   9   1   50.78   11.62
   5  -9  -1  151.69   28.41
  -5   9   1  179.00   16.69
  -5   9   1  229.56   30.96
   4  -9  -1  272.63   32.62
   4  -9  -1  268.10   34.67
  -4   9   1  336.81   31.81
  -4   9   1  216.07   30.54
  -4   9   1  257.00   16.98
   3  -9  -1  371.73   35.96
   3  -9  -1  354.24   36.77
  -3   9   1  307.50   15.37
  -3   9   1  348.20   31.43
  -3   9   1  357.67   35.62
   2  -9  -1   57.56   17.12
   2  -9  -1   33.92   15.03
  -2   9   1   31.26   13.47
  -2   9   1   71.87   16.98
   1  -9  -1   67.10   18.22
   1  -9  -1   53.10   18.06
  -1   9   1   37.79   17.93
  -1   9   1   48.23   14.23
  -1   9   1   80.77   16.21
   0  -9  -1  151.48   26.08
   0  -9  -1  167.75   29.70
   0   9   1  160.68   23.49
   0   9   1  139.83   29.18
   0   9   1  171.86   23.60
  -1  -9  -1   96.77   22.16
   1   9   1   77.44   23.00
   1   9   1   70.84   18.44
   1   9   1   63.84    7.42
   1   9   1   82.13   16.34
  -2  -9  -1  383.85   39.60
   2   9   1  415.26   45.71
   2   9   1  393.02   31.77
   2   9   1  346.98   34.28
  -3  -9  -1   47.51   17.31
   3   9   1   32.45   10.70
   3   9   1   52.32   21.25
   3   9   1   53.49   14.49
   3   9   1   46.37   19.50
  -4  -9  -1   37.86   19.46
   4   9   1   38.69   13.45
   4   9   1   33.01   16.20
   4   9   1   21.25   19.89
  -5  -9  -1   29.85   18.99
   5   9   1   51.08   27.11
   7 -10  -1    2.69   16.04
  -7  10   1  -10.54   13.19
  -7  10   1   -9.59    7.88
   6 -10  -1   -3.22   13.22
  -6  10   1    1.14    6.81
  -5  10   1   91.89   11.73
  -5  10   1  108.30   23.21
   4 -10  -1  218.30   34.17
  -4  10   1  162.92   25.75
   3 -10  -1  221.36   33.11
  -3  10   1  148.81   25.77
  -3  10   1  187.48   26.99
   2 -10  -1   48.44   17.12
  -2  10   1   53.10   15.00
  -2  10   1   25.04   18.30
   1 -10  -1  116.18   24.83
  -1  10   1   76.06   24.68
  -1  10   1  109.28   23.20
  -1  10   1  101.57   19.88
   0 -10  -1   76.53   21.30
   0  10   1   94.21   21.54
   0  10   1   79.32   25.62
   0  10   1   68.17   16.34
  -1 -10  -1   21.75   17.15
   1  10   1    8.36   11.48
   1  10   1   27.30   18.77
   1  10   1   24.04   15.86
  -2 -10  -1   81.58   23.76
   2  10   1   43.44   21.85
   2  10   1   51.64   18.45
   2  10   1   45.81    7.23
   2  10   1   86.01   17.97
  -3 -10  -1   21.56   18.57
   3  10   1    2.84    8.53
   3  10   1   43.05   23.92
   3  10   1   27.98   13.19
   3  10   1   41.77   14.55
  -4 -10  -1    9.12   17.31
   4  10   1   -6.77   10.60
   4  10   1    7.88   12.90
   4  10   1   16.22   19.78
  -6  11   1   93.66   24.55
   5 -11  -1   35.19   17.97
  -5  11   1   32.22   17.79
   4 -11  -1  -25.54   10.33
  -4  11   1   -3.46   12.65
   3 -11  -1   60.47   23.83
  -3  11   1   59.17   16.73
   2 -11  -1  170.31   32.00
  -2  11   1  167.50   32.52
  -2  11   1  178.20   26.95
   1 -11  -1  206.62   33.31
   1 -11  -1  169.70   14.09
  -1  11   1  181.50   36.44
  -1  11   1  168.52   24.94
  -1  11   1  142.64   26.53
   0 -11  -1   13.04   17.10
   0  11   1   -3.56   16.30
   0  11   1   29.81   16.96
   0  11   1   18.11   11.64
   1  11   1   10.05    9.66
   1  11   1   15.98   16.14
  -2 -11  -1   70.34   24.68
   2  11   1   30.21   14.58
   2  11   1   69.98   27.65
  -3 -11  -1  -17.50   17.02
   3  11   1    0.86   18.06
   3  11   1   16.86   11.46
   3  11   1  -18.90   11.70
   4 -12  -1   90.15   26.56
  -4  12   1   65.79   29.60
   3 -12  -1   18.23   18.23
  -3  12   1   -5.78   12.69
   2 -12  -1   14.17   15.55
  -2  12   1   11.75   13.56
   1 -12  -1  136.01   31.08
  -1  12   1  108.78   23.22
   0 -12  -1  136.18   29.72
   0  12   1   81.33   28.16
   0  12   1  115.03   23.01
  -1 -12  -1   33.59   20.20
   1  12   1   17.38   18.95
   1  12   1   42.65   14.41
  -1  13  -2   21.39   18.81
   1 -13   2   64.78   22.13
  -2  13  -2    7.04   14.31
   2 -13   2   57.29   20.11
   2  12  -2   32.02   18.21
   2  12  -2   23.94   19.17
   1  12  -2    0.47   16.11
   1  12  -2    9.24   18.38
  -1 -12   2   -7.31   11.49
   0  12  -2    9.35   17.57
   0  12  -2   77.36   25.59
   0 -12   2   52.81   19.77
   0 -12   2   15.44   10.16
  -1  12  -2   67.00   26.25
   1 -12   2   92.92    9.91
   1 -12   2  100.66   24.92
  -2  12  -2   66.73   22.50
   2 -12   2   96.44   24.87
  -3  12  -2   99.84   26.37
   3 -12   2  109.50   26.00
  -4  12  -2   19.73    7.17
  -4  12  -2  -12.10   10.22
  -4  12  -2    6.57   13.94
   4 -12   2   -2.51   12.89
  -5  12  -2  -14.72   16.14
  -5  12  -2  -19.34    8.31
   4  11  -2   22.64   21.99
   4  11  -2   -0.99   12.93
  -4 -11   2   -3.91   14.00
   3  11  -2   96.03   21.05
   3  11  -2   72.03   27.03
  -3 -11   2   49.62   20.91
   2  11  -2   32.05   20.19
   2  11  -2   16.98   13.26
  -2 -11   2   11.35   14.65
   1  11  -2   -9.48   11.54
   1  11  -2   18.64   18.06
  -1 -11   2   -9.47   10.58
   0  11  -2   10.33   17.10
   0  11  -2   21.05   13.96
   0 -11   2    4.61    9.37
   0 -11   2   22.51   13.84
  -1  11  -2   65.77   21.62
   1 -11   2   37.57    8.11
   1 -11   2   68.07   18.00
   2 -11   2  329.07   34.50
  -3  11  -2  154.78   30.28
   3 -11   2  156.95   27.71
  -4  11  -2   26.74   14.08
  -4  11  -2  -15.98   11.60
  -4  11  -2   -4.27   11.35
   4 -11   2   13.71   13.53
  -5  11  -2    6.94   14.51
  -5  11  -2   16.80   14.94
  -5  11  -2   24.42   12.48
  -6  11  -2   29.37   18.14
  -6  11  -2   -7.62   11.35
   6 -11   2    1.01   13.28
   5  10  -2    9.45   13.95
  -5 -10   2   33.93   18.06
   4  10  -2   23.70   18.81
   4  10  -2    6.40    8.35
   4  10  -2  -19.17    5.66
   4  10  -2   16.54    8.80
   4  10  -2    6.22   10.20
  -4 -10   2   31.53   15.77
   3  10  -2    0.31   17.63
   3  10  -2    8.40    6.20
   3  10  -2   14.35   13.09
   3  10  -2   15.66    5.79
  -3 -10   2    9.67   14.83
   2  10  -2   72.02   19.66
   2  10  -2   89.94   29.26
  -2 -10   2   89.35   21.28
   1  10  -2  248.24   43.67
   1  10  -2  192.02   30.30
  -1 -10   2  214.93   30.14
  -1 -10   2  229.21   25.40
   0  10  -2    3.73    4.03
   0  10  -2    1.86   13.01
   0  10  -2   -0.54   12.65
   0 -10   2   19.48   12.48
   0 -10   2   10.10    8.18
  -1  10  -2    7.34   12.33
  -1  10  -2    6.14    5.17
  -1  10  -2    0.01    5.25
   1 -10   2    9.48   11.09
   1 -10   2    7.73    5.88
  -2  10  -2  291.75   19.68
  -2  10  -2  304.77   41.14
   2 -10   2  233.89   31.04
  -3  10  -2  250.10   19.98
  -3  10  -2  239.90   36.58
   3 -10   2  235.29   31.74
  -4  10  -2   81.10   24.50
   4 -10   2   67.66   18.41
  -5  10  -2   89.25   18.48
  -5  10  -2   48.15   13.58
  -5  10  -2   48.60   22.20
  -6  10  -2   24.90   17.41
  -6  10  -2   14.61   13.17
  -7  10  -2   23.01   16.56
  -7  10  -2   10.16   15.36
   7 -10   2   43.07   18.84
   6   9  -2    9.71   10.03
   6   9  -2  -15.13   10.01
  -6  -9   2  -13.46   15.99
   5   9  -2  -18.64   15.83
   5   9  -2   17.67    7.97
   5   9  -2  -25.28   10.02
   5   9  -2   13.92   16.79
  -5  -9   2    4.37   14.44
   4   9  -2    1.11   17.87
   4   9  -2   18.56    8.79
   4   9  -2   13.43    9.21
   4   9  -2   17.40    8.70
  -4  -9   2   13.69   13.10
   3   9  -2   62.79    9.38
   3   9  -2   53.11    9.43
   3   9  -2   75.75   25.21
   3   9  -2   71.85   16.78
   3   9  -2   67.93   10.16
  -3  -9   2  101.59   22.26
   2   9  -2  109.10   20.47
   2   9  -2  105.37   10.72
   2   9  -2  111.58   11.65
   2   9  -2  110.79   29.97
  -2  -9   2  133.49   23.23
   1   9  -2   20.91   15.74
   1   9  -2   55.09   16.91
   1   9  -2   32.82    6.49
   1   9  -2   38.31    7.08
  -1  -9   2   44.95   13.35
  -1  -9   2   50.21   15.19
   0   9  -2  181.59   13.15
   0   9  -2  189.39   35.88
   0   9  -2  164.73   13.21
   0   9  -2  181.33   28.30
   0  -9   2  244.14   21.47
   0  -9   2  165.62   21.37
   0  -9   2  194.32   26.41
  -1   9  -2  727.03   51.80
  -1   9  -2  650.64   56.29
   1  -9   2  758.64   38.11
   1  -9   2  804.93   47.92
   1  -9   2  734.17   43.08
  -2   9  -2   88.56   23.11
  -2   9  -2   68.84   11.00
  -2   9  -2  114.13   13.85
   2  -9   2   80.04   15.65
   2  -9   2  111.40   20.11
  -3   9  -2   11.04    7.46
  -3   9  -2    7.42    7.17
  -3   9  -2   18.32   13.61
   3  -9   2    3.20    8.85
  -4   9  -2  277.36   24.05
  -4   9  -2  301.08   24.62
  -4   9  -2  256.32   36.47
   4  -9   2  314.48   30.48
  -5   9  -2  264.36   25.99
  -5   9  -2  215.72   35.63
  -5   9  -2  231.68   25.86
   5  -9   2  367.62   34.38
   5  -9   2  237.71   19.93
  -6   9  -2   38.83   20.49
  -6   9  -2   53.76   15.92
   6  -9   2   77.70   20.71
   6  -9   2   25.25   11.05
  -7   9  -2   36.72   18.79
  -7   9  -2   26.26   13.96
  -8   9  -2   -8.96   14.66
  -8   9  -2    3.65   14.81
   8  -9   2   22.73   18.68
   7   8  -2    2.60   10.26
   7   8  -2   12.54   22.57
  -7  -8   2   -2.28   15.14
   6   8  -2   10.77    8.72
   6   8  -2    8.70   11.80
   6   8  -2  -15.25   14.53
  -6  -8   2   -9.38   13.54
   5   8  -2    7.83    9.73
   5   8  -2   18.13    9.10
   5   8  -2   -8.91    9.52
   5   8  -2    0.61   11.77
  -5  -8   2    8.91   14.35
   4   8  -2   49.43   11.69
   4   8  -2   34.41   10.29
   4   8  -2   74.17   23.84
  -4  -8   2   75.60   19.96
   3   8  -2  143.42   13.50
   3   8  -2  171.20   15.49
   3   8  -2  129.10   19.87
   3   8  -2  125.39   28.87
  -3  -8   2  157.86   25.15
  -3  -8   2  104.32   20.07
   2   8  -2  109.12   26.82
   2   8  -2   93.38   17.59
   2   8  -2   92.81    9.84
   2   8  -2   90.52   11.33
  -2  -8   2  104.20   19.78
  -2  -8   2   85.52   16.99
  -2  -8   2   66.69   18.08
   1   8  -2  167.88   30.72
   1   8  -2  163.24   24.86
   1   8  -2  171.60   12.66
  -1  -8   2  158.53   17.33
  -1  -8   2  184.50   30.61
  -1  -8   2  184.00   24.04
  -1  -8   2  172.58   28.12
   0   8  -2  472.69   39.52
   0   8  -2  521.60   25.13
   0   8  -2  539.04   46.71
   0  -8   2  516.64   32.71
   0  -8   2  540.59   44.16
   0  -8   2  557.21   36.49
   0  -8   2  563.86   36.38
   0  -8   2  467.39   40.90
  -1   8  -2  502.59   25.46
  -1   8  -2  499.92   45.65
  -1   8  -2  458.44   39.46
   1  -8   2  493.30   41.88
   1  -8   2  509.06   43.89
   1  -8   2  523.24   28.62
   1  -8   2  501.79   34.60
   1  -8   2  505.52   32.09
  -2   8  -2  206.93   17.08
  -2   8  -2  205.92   16.36
  -2   8  -2  201.35   29.73
   2  -8   2  242.24   35.88
   2  -8   2  189.15   20.90
   2  -8   2  194.71   19.87
  -3   8  -2  268.09   20.85
  -3   8  -2  267.37   21.12
  -3   8  -2  208.29   30.31
   3  -8   2  248.85   30.64
   3  -8   2  282.30   25.95
   3  -8   2  231.03   22.63
  -4   8  -2   49.66   12.43
  -4   8  -2   64.27   19.02
   4  -8   2   38.44    7.80
  -5   8  -2    9.97   10.30
  -5   8  -2  -14.51    9.30
  -5   8  -2    5.42    9.19
   5  -8   2    0.09    6.15
   5  -8   2   -1.72    9.12
  -6   8  -2  273.78   39.22
  -6   8  -2  283.34   29.70
   6  -8   2  292.87   31.52
  -7   8  -2  171.99   27.13
  -7   8  -2  128.61   31.89
  -8   8  -2  -28.70   12.24
  -8   8  -2   26.73   19.28
   8  -8   2   30.15   17.13
   7   7  -2  -12.93    8.64
   7   7  -2  -32.80   15.50
  -7  -7   2   -2.04   16.68
   6   7  -2   66.76   14.27
   6   7  -2  123.72   26.76
   6   7  -2  100.11   29.34
   6   7  -2   14.19   15.08
  -6  -7   2  127.84   28.37
   5   7  -2   56.95   11.55
   5   7  -2   27.52   11.62
   5   7  -2   29.31   15.59
   5   7  -2   79.28   24.52
   5   7  -2   46.37   13.24
  -5  -7   2   44.75   12.54
  -5  -7   2   48.27   16.83
   4   7  -2   27.03    8.28
   4   7  -2   36.15   18.43
   4   7  -2   36.27   10.35
   4   7  -2   20.97    8.06
  -4  -7   2   24.48   13.22
  -4  -7   2   23.46    9.26
  -4  -7   2   14.62   13.90
   3   7  -2   75.09   11.74
   3   7  -2   56.63    9.41
   3   7  -2   66.93   10.71
   3   7  -2   71.21   14.13
   3   7  -2   48.64   19.70
  -3  -7   2   97.48   18.26
  -3  -7   2   74.75   18.24
   2   7  -2   60.36   14.19
   2   7  -2   60.44   21.01
   2   7  -2   89.72    9.87
   2   7  -2   88.18    8.90
   2   7  -2   81.70   10.48
  -2  -7   2  112.99   19.33
  -2  -7   2  106.25   21.07
  -2  -7   2  120.32   16.41
  -2  -7   2   80.50   19.58
   1   7  -2  375.29   19.69
   1   7  -2  420.24   31.69
   1   7  -2  389.46   20.57
   1   7  -2  364.72   37.51
  -1  -7   2  396.02   35.11
  -1  -7   2  400.56   25.50
  -1  -7   2  384.71   28.58
  -1  -7   2  412.20   36.53
   0   7  -2  916.01   51.64
   0   7  -2  818.19   35.48
   0   7  -2  778.02   55.65
   0  -7   2  860.20   43.74
   0  -7   2  883.52   45.79
   0  -7   2  884.03   54.78
   0  -7   2  810.89   54.18
   0  -7   2  883.33   42.27
  -1   7  -2 1078.76   59.02
  -1   7  -2 1020.56   42.69
  -1   7  -2 1128.58   67.16
  -1   7  -2 1032.61   43.57
   1  -7   2  917.37   60.61
   1  -7   2 1018.48   48.48
   1  -7   2  990.78   45.84
   1  -7   2  986.64   50.70
  -2   7  -2  565.08   40.55
  -2   7  -2  565.94   29.51
  -2   7  -2  574.03   29.20
   2  -7   2  542.27   34.45
   2  -7   2  543.83   32.61
   2  -7   2  500.75   42.87
  -3   7  -2   47.03   10.71
  -3   7  -2   50.10   10.44
  -3   7  -2   51.23   15.70
   3  -7   2   80.64   15.37
   3  -7   2   42.64   15.45
   3  -7   2   67.47    8.50
   3  -7   2   51.28   12.46
  -4   7  -2   49.07   12.27
  -4   7  -2   41.58   11.65
  -4   7  -2   58.07   15.84
   4  -7   2   51.72    9.90
   4  -7   2   43.04   12.31
   4  -7   2   39.00   15.96
  -5   7  -2  377.06   29.61
  -5   7  -2  353.83   36.21
  -5   7  -2  316.37   14.81
  -5   7  -2  369.36   29.33
   5  -7   2  360.83   32.20
   5  -7   2  328.01   24.60
  -6   7  -2  117.53   24.58
  -6   7  -2  114.19   21.16
  -6   7  -2  118.04   11.32
   6  -7   2  105.75   21.56
   6  -7   2  113.78   18.38
  -7   7  -2    7.98    7.26
  -7   7  -2    9.27   12.78
  -7   7  -2    4.96   13.86
   7  -7   2   -8.95   10.34
  -8   7  -2   57.08   21.74
  -8   7  -2   78.27   22.67
  -8   7  -2   51.43   12.57
   8  -7   2   75.56   21.38
   8   6  -2  -17.15   10.91
   8   6  -2   23.99   19.12
   8   6  -2   -1.07   12.53
  -8  -6   2   29.02   19.29
  -8  -6   2   -6.40   11.31
   7   6  -2   42.14   18.55
   7   6  -2   13.35   16.51
   7   6  -2   65.04   15.56
   7   6  -2   49.71   21.92
  -7  -6   2   65.13   16.93
  -7  -6   2   41.62   18.75
   6   6  -2   -5.44   11.41
   6   6  -2  -15.23    8.78
   6   6  -2    3.51    9.23
   6   6  -2   21.41   17.12
  -6  -6   2    9.54   12.59
  -6  -6   2    1.93   10.07
   5   6  -2   21.90   13.15
   5   6  -2   14.30   15.31
   5   6  -2   28.68   10.73
   5   6  -2   12.09    7.52
  -5  -6   2   20.09    9.63
  -5  -6   2    0.73   10.59
   4   6  -2  667.56   48.36
   4   6  -2  657.66   32.66
   4   6  -2  621.14   50.40
   4   6  -2  641.78   36.60
   4   6  -2  642.42   34.45
  -4  -6   2  683.98   37.98
  -4  -6   2  621.51   39.79
  -4  -6   2  702.17   45.11
   3   6  -2  112.60   13.95
   3   6  -2  118.71   15.49
   3   6  -2   88.73   11.53
   3   6  -2  106.95   13.51
   3   6  -2  110.92   24.12
   3   6  -2   92.42   19.23
  -3  -6   2  138.13   20.11
  -3  -6   2   90.13   12.73
  -3  -6   2   91.24   18.51
  -3  -6   2  103.48   15.64
   2   6  -2   14.66    4.79
   2   6  -2   18.25    8.30
   2   6  -2   24.50    5.87
   2   6  -2   32.43   15.41
   2   6  -2   18.99    5.20
  -2  -6   2   12.70    4.46
  -2  -6   2   10.39    8.21
  -2  -6   2   24.90   11.69
  -2  -6   2   10.02    6.90
  -2  -6   2   17.06    5.90
  -2  -6   2   33.24    6.52
   1   6  -2  615.19   27.64
   1   6  -2  582.23   44.41
   1   6  -2  621.17   27.05
   1   6  -2  584.31   37.42
  -1  -6   2  611.21   42.04
  -1  -6   2  658.42   35.59
  -1  -6   2  721.70   45.91
  -1  -6   2  647.18   32.52
   0   6  -2  670.65   28.20
   0   6  -2  641.27   46.66
   0   6  -2  732.03   42.41
   0   6  -2  665.53   28.67
   0  -6   2  676.73   35.95
   0  -6   2  725.22   44.93
   0  -6   2  690.92   35.73
   0  -6   2  679.59   35.82
   0  -6   2  653.62   44.84
  -1   6  -2 1202.27   49.85
  -1   6  -2 1304.19   49.93
  -1   6  -2 1352.34   65.25
  -1   6  -2 1226.48   69.32
   1  -6   2 1275.88   56.69
   1  -6   2 1247.09   68.76
   1  -6   2 1228.52   54.12
   1  -6   2 1208.55   52.99
  -2   6  -2  995.47   44.44
  -2   6  -2 1020.29   44.83
   2  -6   2 1022.34   39.52
   2  -6   2 1058.24   49.85
   2  -6   2  998.68   61.26
   2  -6   2  992.04   47.54
  -3   6  -2  307.77   22.08
  -3   6  -2  346.08   30.75
  -3   6  -2  295.82   21.59
   3  -6   2  334.29   18.80
   3  -6   2  290.49   24.26
   3  -6   2  281.11   30.92
   3  -6   2  323.85   23.64
  -4   6  -2  235.16   15.24
  -4   6  -2  277.68   22.95
  -4   6  -2  294.12   29.65
  -4   6  -2  215.41   20.39
   4  -6   2  269.92   32.65
   4  -6   2  244.31   18.66
   4  -6   2  200.20   27.53
   4  -6   2  236.29   22.38
  -5   6  -2  102.21   18.34
  -5   6  -2   73.93   18.08
  -5   6  -2  109.25   12.30
  -5   6  -2   64.25   15.07
   5  -6   2   93.69   15.21
   5  -6   2  111.50   19.83
   5  -6   2  104.95   19.56
  -6   6  -2   34.70   10.15
  -6   6  -2   54.83   16.37
  -6   6  -2   65.39   16.94
   6  -6   2   39.64   14.85
   6  -6   2   33.24   12.82
  -7   6  -2  175.10   29.20
  -7   6  -2  209.47   30.25
   7  -6   2  179.02   29.02
  -8   6  -2   25.11   16.76
  -8   6  -2   40.37   19.51
   8  -6   2   47.30   18.35
  -9   6  -2    6.94   14.36
  -9   6  -2  -18.53   12.70
   9  -6   2   12.55   14.65
   8   5  -2  -19.07   13.14
   8   5  -2    4.16   20.21
   8   5  -2  -10.66   11.15
  -8  -5   2   32.12   19.50
  -8  -5   2    3.56   11.83
   7   5  -2   16.42   11.86
   7   5  -2   -5.32   14.09
   7   5  -2    9.43   13.96
  -7  -5   2   23.53   16.29
  -7  -5   2   -3.39    9.39
   6   5  -2  123.47   20.55
   6   5  -2  138.18   26.05
   6   5  -2  123.09   18.17
   6   5  -2  120.44   28.48
  -6  -5   2  148.90   26.92
  -6  -5   2  113.64   20.43
   5   5  -2  455.52   30.03
   5   5  -2  381.08   37.49
   5   5  -2  445.65   35.70
   5   5  -2  440.40   40.97
   5   5  -2  447.85   28.76
  -5  -5   2  410.99   30.94
  -5  -5   2  418.01   35.92
  -5  -5   2  405.05   31.93
   4   5  -2    2.49    5.31
   4   5  -2    3.07    6.59
   4   5  -2    6.75   11.30
   4   5  -2   19.94   10.18
  -4  -5   2    8.66    7.48
  -4  -5   2    1.22    6.33
  -4  -5   2   10.57    8.68
   3   5  -2   11.87    5.44
   3   5  -2    5.99    4.65
   3   5  -2    1.09    8.78
   3   5  -2    8.84    5.36
   3   5  -2    8.02    4.71
   3   5  -2   10.27    9.24
  -3  -5   2   -2.96    5.61
  -3  -5   2    1.36    4.83
  -3  -5   2    1.03    4.07
  -3  -5   2   -3.71    5.81
   2   5  -2 2053.87  102.75
   2   5  -2 2202.40   85.03
   2   5  -2 2291.84   92.32
   2   5  -2 2155.04   99.11
   2   5  -2 2217.60   84.04
   2   5  -2 2171.80   85.75
  -2  -5   2 2273.98   99.30
  -2  -5   2 2327.06   85.77
  -2  -5   2 2252.51   83.68
  -2  -5   2 2694.89  106.10
  -2  -5   2 2165.45   88.21
  -2  -5   2 2352.65   92.71
   1   5  -2  805.31   42.94
   1   5  -2  796.50   49.85
   1   5  -2  829.76   32.57
   1   5  -2  830.76   32.96
  -1  -5   2  845.18   48.83
  -1  -5   2  844.77   39.81
  -1  -5   2  867.65   37.55
  -1  -5   2  814.55   32.73
  -1  -5   2  828.67   47.10
   0   5  -2  521.27   37.71
   0   5  -2  548.29   21.33
   0   5  -2  509.69   32.39
   0  -5   2  552.81   35.41
   0  -5   2  493.19   25.37
   0  -5   2  536.36   36.95
   0  -5   2  549.82   27.97
   0  -5   2  545.45   29.11
  -1   5  -2 1795.01   66.57
  -1   5  -2 1799.49   66.25
  -1   5  -2 1752.05   79.22
   1  -5   2 1828.81   62.83
   1  -5   2 1741.11   71.46
   1  -5   2 1676.80   83.74
   1  -5   2 1804.91   70.30
   1  -5   2 1758.18   70.17
  -2   5  -2   12.81    5.23
  -2   5  -2   12.56    7.87
  -2   5  -2   24.59    6.12
   2  -5   2   13.91    8.73
   2  -5   2   26.38    4.70
   2  -5   2   24.32    7.11
   2  -5   2   16.51    6.01
  -3   5  -2  572.11   38.27
  -3   5  -2  526.07   30.12
  -3   5  -2  576.16   27.67
  -3   5  -2  567.30   31.31
   3  -5   2  577.05   32.62
   3  -5   2  539.48   41.72
   3  -5   2  578.80   28.32
  -4   5  -2 1708.52   70.75
  -4   5  -2 1643.80   74.60
  -4   5  -2 1720.55   82.88
  -4   5  -2 1750.47   76.26
   4  -5   2 1805.55   78.34
   4  -5   2 1651.49   76.81
   4  -5   2 1734.46   72.03
  -5   5  -2  137.35   20.74
  -5   5  -2  164.74   24.14
  -5   5  -2  104.97   20.10
  -5   5  -2  124.58   18.99
   5  -5   2  137.36   18.19
   5  -5   2  146.16   22.51
   5  -5   2  135.33   20.86
  -6   5  -2   28.94   13.40
  -6   5  -2   14.41   10.67
  -6   5  -2    7.44    9.50
   6  -5   2    9.34    9.28
   6  -5   2   13.77   10.30
  -7   5  -2   32.19   15.22
  -7   5  -2   81.51   20.72
   7  -5   2   62.99   18.45
  -8   5  -2   13.31   13.94
  -8   5  -2  -24.84   10.61
   8  -5   2   22.39   17.93
  -9   5  -2    1.79   12.97
  -9   5  -2   -0.66   17.75
   9  -5   2    7.13   12.41
   9   4  -2   -6.36   11.59
   9   4  -2   -4.74   17.84
   9   4  -2   -4.38   15.03
  -9  -4   2    1.89   17.99
  -9  -4   2    1.20   14.92
   8   4  -2  -13.84   16.68
   8   4  -2    4.21   10.84
   8   4  -2   -9.77   13.12
  -8  -4   2   14.74   13.16
  -8  -4   2    3.47   11.66
   7   4  -2   55.55   14.73
   7   4  -2   48.04   15.57
   7   4  -2   42.86   21.51
   7   4  -2   23.64   16.43
  -7  -4   2   62.85   20.24
  -7  -4   2   39.79   14.59
   6   4  -2   38.12   14.57
   6   4  -2   41.66   17.69
   6   4  -2   31.78   13.06
   6   4  -2   12.71    8.71
  -6  -4   2   31.54   15.07
  -6  -4   2   24.29   11.03
   5   4  -2  200.28   31.81
   5   4  -2  181.89   20.25
   5   4  -2  204.68   22.06
   5   4  -2  212.99   28.70
   5   4  -2  218.13   20.18
  -5  -4   2  230.63   25.09
  -5  -4   2  178.90   20.11
  -5  -4   2  212.03   21.26
   4   4  -2  687.37   35.79
   4   4  -2  689.10   37.39
   4   4  -2  801.06   47.82
   4   4  -2  647.98   37.81
   4   4  -2  763.55   49.66
  -4  -4   2  776.08   39.59
  -4  -4   2  687.13   42.30
  -4  -4   2  688.48   38.65
   3   4  -2  907.29   51.69
   3   4  -2  918.63   54.87
   3   4  -2  918.72   41.50
   3   4  -2  929.27   41.66
   3   4  -2  957.46   48.59
   3   4  -2  960.11   42.96
  -3  -4   2 1011.29   48.69
  -3  -4   2 1063.50   45.33
  -3  -4   2  977.96   51.38
  -3  -4   2  987.90   45.20
   2   4  -2   93.64    8.09
   2   4  -2  101.58    9.83
   2   4  -2  124.77   20.79
   2   4  -2   88.67   15.07
   2   4  -2  107.54    8.97
   2   4  -2  109.74   12.01
  -2  -4   2   85.55   11.83
  -2  -4   2  114.62   17.32
  -2  -4   2   87.91    9.46
  -2  -4   2  108.91   10.33
  -2  -4   2  105.39   15.97
   1   4  -2   80.77    6.98
   1   4  -2   77.23   11.35
   1   4  -2   85.18    4.81
   1   4  -2   82.39   14.25
   1   4  -2   81.31   15.72
  -1  -4   2   84.77   10.08
  -1  -4   2   90.18   18.59
  -1  -4   2   78.42    6.70
  -1  -4   2   70.24    7.53
  -1  -4   2   83.04   14.46
  -1   4  -2 1116.10   53.48
  -1   4  -2 1164.41   42.24
  -1   4  -2 1115.41   42.30
   1  -4   2 1072.89   45.80
   1  -4   2 1116.56   41.96
   1  -4   2 1098.48   46.51
   1  -4   2 1054.14   57.10
   1  -4   2 1136.09   45.46
  -2   4  -2  211.05   14.28
  -2   4  -2  244.32   20.49
  -2   4  -2  219.13   14.38
  -2   4  -2  256.80   15.56
   2  -4   2  187.27   15.47
   2  -4   2  205.23   22.23
   2  -4   2  208.68   13.13
   2  -4   2  205.21   15.28
  -3   4  -2 1525.76   67.32
  -3   4  -2 1681.59   68.97
  -3   4  -2 1578.96   66.47
  -3   4  -2 1699.95   75.83
   3  -4   2 1660.04   70.15
   3  -4   2 1615.36   69.61
   3  -4   2 1682.19   66.39
  -4   4  -2  506.02   32.07
  -4   4  -2  570.33   36.51
  -4   4  -2  445.34   29.73
  -4   4  -2  477.63   29.83
   4  -4   2  520.36   32.72
   4  -4   2  489.89   31.54
   4  -4   2  545.30   29.86
  -5   4  -2  227.11   21.79
  -5   4  -2  185.25   19.96
  -5   4  -2  261.09   24.95
   5  -4   2  260.55   24.75
   5  -4   2  192.04   19.16
  -6   4  -2  635.92   41.94
  -6   4  -2  547.66   40.98
  -6   4  -2  523.76   37.46
   6  -4   2  533.41   39.63
   6  -4   2  556.94   37.19
  -7   4  -2   17.04   10.58
  -7   4  -2   41.08   17.45
  -7   4  -2   32.68   13.64
   7  -4   2   27.60   15.63
  -8   4  -2   -3.70   11.98
  -8   4  -2    9.96    9.65
   8  -4   2   17.09   15.78
  -9   4  -2  -21.07    9.94
  -9   4  -2  -15.75   14.52
   9  -4   2    2.75   11.62
   9   3  -2  -11.45   11.48
   9   3  -2  -11.01   12.03
   9   3  -2    5.83   13.37
  -9  -3   2   -7.25   12.96
  -9  -3   2    0.87   11.70
   8   3  -2   43.59   17.81
   8   3  -2   28.61   13.87
   8   3  -2   47.73   24.61
  -8  -3   2    5.95    9.45
  -8  -3   2   24.11   17.77
   7   3  -2    7.06   12.59
   7   3  -2  -16.60   10.33
   7   3  -2  -10.40    9.96
   7   3  -2    2.29    8.61
   7   3  -2    4.82    3.52
  -7  -3   2    6.14   10.37
  -7  -3   2   -4.94    6.91
   6   3  -2   25.09    6.19
   6   3  -2   23.29   11.43
   6   3  -2   23.96   13.72
   6   3  -2   37.33   15.56
   6   3  -2   27.02   11.44
   6   3  -2   15.31    9.73
  -6  -3   2   34.92   11.75
  -6  -3   2    4.56   11.86
   5   3  -2  346.32   19.15
   5   3  -2  355.88   27.32
   5   3  -2  373.21   26.53
   5   3  -2  419.90   36.14
   5   3  -2  369.42   32.95
   5   3  -2  419.00   30.14
  -5  -3   2  345.77   27.51
  -5  -3   2  406.32   32.29
  -5  -3   2  407.41   29.17
   4   3  -2  288.10   20.62
   4   3  -2  305.32   26.24
   4   3  -2  277.45   15.46
   4   3  -2  330.43   33.98
   4   3  -2  277.67   19.91
   4   3  -2  267.85   21.63
  -4  -3   2  302.08   22.02
  -4  -3   2  339.29   25.83
  -4  -3   2  304.48   22.58
   3   3  -2  979.95   52.07
   3   3  -2 1045.52   54.84
   3   3  -2 1075.46   51.29
   3   3  -2 1002.77   43.41
   3   3  -2  996.66   44.47
  -3  -3   2 1090.34   49.38
  -3  -3   2 1027.72   46.31
  -3  -3   2  985.48   47.96
   2   3  -2 2329.79   85.54
   2   3  -2 2373.89   96.81
   2   3  -2 2234.00   88.33
   2   3  -2 2236.32   88.56
   2   3  -2 2332.73   98.49
   2   3  -2 2281.09   84.85
  -2  -3   2 2397.44   88.37
  -2  -3   2 2456.16   89.85
  -2  -3   2 2333.30   95.35
  -2  -3   2 2383.54   87.44
   1   3  -2 3087.91  120.02
   1   3  -2 3182.73  126.67
   1   3  -2 3108.16  123.86
   1   3  -2 3017.38  115.00
  -1  -3   2 3175.17  123.89
  -1  -3   2 3092.01  124.77
  -1  -3   2 3351.14  113.87
  -1  -3   2 3258.74  114.92
  -1  -3   2 3385.35  120.21
  -1  -3   2 3340.27  115.13
   0   3  -2   43.06   11.11
   0   3  -2   41.83    9.11
   0  -3   2   32.28    6.59
   0  -3   2   44.67    9.30
   0  -3   2   36.08    9.17
   0  -3   2   39.73    3.75
   0  -3   2   41.39    4.44
  -1   3  -2  176.75   13.02
  -1   3  -2  202.21    9.54
  -1   3  -2  206.08    9.52
   1  -3   2  183.85   11.19
   1  -3   2  194.66   18.74
   1  -3   2  155.34   10.88
   1  -3   2  181.16   12.73
  -2   3  -2 5142.91  183.53
  -2   3  -2 5045.89  184.76
  -2   3  -2 5159.32  190.85
  -2   3  -2 5162.97  183.14
   2  -3   2 5070.41  184.40
   2  -3   2 5068.48  184.62
   2  -3   2 5203.00  182.97
  -3   3  -2 1912.16   78.76
  -3   3  -2 2023.42   80.52
  -3   3  -2 1970.09   83.74
   3  -3   2 2005.91   80.30
   3  -3   2 1950.57   77.93
   3  -3   2 1907.45   80.22
  -4   3  -2    4.42    6.36
  -4   3  -2   -3.02    4.87
  -4   3  -2    3.02    5.54
  -4   3  -2   10.29    6.13
   4  -3   2   -5.31    6.18
   4  -3   2   -0.73    4.75
   4  -3   2   -3.54    4.28
  -5   3  -2  561.66   37.95
  -5   3  -2  560.53   36.06
  -5   3  -2  548.94   36.28
   5  -3   2  551.66   37.01
   5  -3   2  501.85   34.94
   5  -3   2  627.23   36.20
  -6   3  -2  380.34   29.77
  -6   3  -2  379.40   33.05
  -6   3  -2  340.54   29.02
   6  -3   2  344.31   30.20
   6  -3   2  367.36   29.97
  -7   3  -2    9.90   13.89
  -7   3  -2   22.92   12.70
   7  -3   2   18.93   13.16
  -8   3  -2   34.09   18.01
  -8   3  -2   26.08   10.28
   8  -3   2    7.99   14.94
  -9   3  -2    8.70   14.32
   9  -3   2   -5.30   12.15
   9   2  -2    9.32   22.71
   9   2  -2   27.96   15.51
  -9  -2   2    2.47   12.68
  -9  -2   2   20.43   15.49
   8   2  -2  118.28   25.82
   8   2  -2  169.59   25.57
  -8  -2   2  169.05   27.56
  -8  -2   2  170.31   30.46
   7   2  -2   39.07   14.64
   7   2  -2   28.39   14.33
   7   2  -2   37.51   15.88
  -7  -2   2   53.00   16.73
  -7  -2   2   58.00   18.40
   6   2  -2  141.67   21.38
   6   2  -2  121.49   19.37
   6   2  -2  137.50   20.03
   6   2  -2  131.61   22.67
  -6  -2   2  127.59   20.66
  -6  -2   2  168.30   23.08
  -6  -2   2  183.50   27.45
   5   2  -2   12.91    6.33
   5   2  -2    2.29    6.31
   5   2  -2   15.72   10.29
   5   2  -2    5.67    6.33
  -5  -2   2    2.00    7.09
  -5  -2   2   -2.58    5.50
   4   2  -2    8.10    7.65
   4   2  -2    3.10    5.55
   4   2  -2    1.90    4.56
   4   2  -2    5.63    5.30
  -4  -2   2   -0.62    5.65
  -4  -2   2   -2.23    4.86
  -4  -2   2    9.47    5.52
  -4  -2   2    4.02    2.27
   3   2  -2 1859.52   77.32
   3   2  -2 1684.90   67.16
   3   2  -2 1739.48   75.35
   3   2  -2 1647.96   70.24
   3   2  -2 1733.89   68.50
  -3  -2   2 1654.58   64.74
  -3  -2   2 1696.39   69.12
  -3  -2   2 1735.97   70.21
  -3  -2   2 1746.37   71.53
   2   2  -2 4904.76  185.83
   2   2  -2 4921.67  177.09
   2   2  -2 5189.71  187.33
   2   2  -2 4934.72  180.65
   2   2  -2 4971.98  176.52
  -2  -2   2 4923.60  179.61
  -2  -2   2 5075.02  180.43
  -2  -2   2 4901.78  179.10
  -2  -2   2 5646.23  186.67
  -2  -2   2 4870.91  178.19
   0   2  -2  909.56   40.12
   0   2  -2  927.59   39.00
   0   2  -2  833.04   41.26
   0  -2   2  912.58   42.13
   0  -2   2  922.28   40.18
   0  -2   2  848.90   39.41
   0  -2   2  914.18   39.08
  -1   2  -2  242.07   11.56
  -1   2  -2  248.77   15.51
  -1   2  -2  236.17   11.25
   1  -2   2  251.45   16.77
   1  -2   2  234.59   12.74
  -2   2  -2  544.49   29.83
  -2   2  -2  560.00   27.16
   2  -2   2  555.02   29.30
   2  -2   2  531.92   26.39
   2  -2   2  560.36   26.67
   2  -2   2  519.73   27.01
  -3   2  -2  626.66   32.44
  -3   2  -2  679.69   35.18
  -3   2  -2  625.38   34.01
   3  -2   2  663.84   34.90
   3  -2   2  640.31   33.48
  -4   2  -2 1391.55   64.86
  -4   2  -2 1249.00   61.39
  -4   2  -2 1414.97   62.66
  -4   2  -2 1408.88   62.65
   4  -2   2 1387.43   63.26
   4  -2   2 1455.51   62.21
   4  -2   2 1369.53   64.33
  -5   2  -2  796.20   45.76
  -5   2  -2  679.18   38.86
  -5   2  -2  705.43   41.55
  -5   2  -2  709.10   42.07
   5  -2   2  710.01   42.24
   5  -2   2  692.96   42.82
   5  -2   2  694.83   40.15
  -6   2  -2   35.55   12.54
  -6   2  -2   11.09   10.48
  -6   2  -2   20.21    8.26
  -6   2  -2   29.51   12.21
   6  -2   2   24.20   10.99
   6  -2   2   18.71   10.19
   6  -2   2   14.76   10.34
  -7   2  -2   39.74   15.86
  -7   2  -2   78.43   18.88
  -7   2  -2   38.34   10.34
   7  -2   2   71.63   18.45
  -8   2  -2   24.21   13.98
   8  -2   2   -0.03   11.07
  -9   2  -2  -18.73   11.62
   9  -2   2   -3.36    8.53
   9   1  -2   29.74   16.97
   9   1  -2  -11.73   13.12
  -9  -1   2   -5.07   14.59
  -9  -1   2   27.18   15.68
   8   1  -2   41.61   17.82
   8   1  -2   30.70   14.79
  -8  -1   2   17.84   13.48
  -8  -1   2   21.66   14.72
   7   1  -2  158.06   26.29
   7   1  -2  124.74   22.35
   7   1  -2  181.06   25.24
  -7  -1   2  117.63   24.83
  -7  -1   2  147.97   23.14
   6   1  -2  885.38   50.88
   6   1  -2  848.61   51.40
   6   1  -2 1088.10   59.10
   6   1  -2  906.51   50.29
  -6  -1   2  907.64   52.08
  -6  -1   2  939.79   56.41
  -6  -1   2  945.93   52.62
   5   1  -2  105.50   15.26
   5   1  -2  105.16   17.30
   5   1  -2   88.15   14.80
  -5  -1   2   78.35   13.81
  -5  -1   2  102.83   17.61
  -5  -1   2   69.91   13.76
   4   1  -2  112.80   16.16
   4   1  -2   95.33   13.27
   4   1  -2   75.78   12.90
  -4  -1   2   92.16   13.80
  -4  -1   2  119.98   17.56
  -4  -1   2   80.61   13.00
   3   1  -2    6.27    4.36
   3   1  -2    3.53    4.38
   3   1  -2    0.92    3.80
  -3  -1   2   10.21    5.40
  -3  -1   2    7.61    5.47
  -3  -1   2    5.78    3.98
   2   1  -2  882.04   37.69
   2   1  -2  777.43   32.11
   2   1  -2  760.88   35.06
   2   1  -2  743.19   32.17
  -2  -1   2  804.38   33.26
  -2  -1   2  764.04   33.67
  -2  -1   2  763.63   34.83
  -1   1  -2  781.33   34.33
  -1   1  -2  744.19   30.61
  -1   1  -2  695.82   29.43
   1  -1   2  756.30   30.33
   1  -1   2  765.99   34.23
   1  -1   2  733.36   31.20
  -2   1  -2  292.12   18.88
  -2   1  -2  324.03   18.12
  -2   1  -2  310.04   19.34
   2  -1   2  316.79   18.80
   2  -1   2  343.45   19.74
   2  -1   2  301.09   18.19
   2  -1   2  328.22   19.52
  -3   1  -2  189.96   15.25
  -3   1  -2  195.21   15.10
  -3   1  -2  190.90   17.27
   3  -1   2  196.73   15.31
   3  -1   2  208.48   17.45
   3  -1   2  174.72   15.00
  -4   1  -2  610.45   31.96
  -4   1  -2  581.38   34.72
  -4   1  -2  581.52   35.95
  -4   1  -2  624.46   34.40
   4  -1   2  555.77   35.31
   4  -1   2  605.62   34.99
   4  -1   2  582.08   33.18
  -5   1  -2  332.08   27.36
  -5   1  -2  298.85   25.00
  -5   1  -2  299.35   27.75
  -5   1  -2  299.17   21.21
   5  -1   2  290.70   26.61
   5  -1   2  324.21   25.13
   5  -1   2  337.83   26.95
  -6   1  -2  269.17   28.27
  -6   1  -2  182.66   23.87
  -6   1  -2  147.31   22.70
   6  -1   2  203.93   30.68
   6  -1   2  241.46   24.84
   6  -1   2  246.28   25.64
  -7   1  -2   96.95   23.21
   7  -1   2   84.82   18.46
  -8   1  -2   14.98   13.72
   8  -1   2   -4.77    9.36
  -9   1  -2   10.64   17.45
   9  -1   2   15.09   13.55
   9  -1   2  -24.51   11.39
  10   0  -2    5.13   14.61
  10   0  -2  -17.31   15.58
 -10   0   2   11.49   14.83
 -10   0   2  -19.27   12.52
   9   0  -2   28.09   18.94
   9   0  -2   -1.46   11.98
  -9   0   2   -1.73   11.07
  -9   0   2   25.18   16.47
   8   0  -2  100.16   22.11
  -8   0   2   60.28   21.30
  -8   0   2  109.23   21.88
   7   0  -2   89.74   18.69
   7   0  -2   92.84   19.01
  -7   0   2   76.99   17.11
  -7   0   2   86.87   20.24
  -7   0   2   95.98    9.20
   6   0  -2    3.99    8.82
   6   0  -2    8.42    8.98
   6   0  -2   -0.53    7.99
  -6   0   2   -6.83    7.57
  -6   0   2   16.23   10.39
  -6   0   2    2.73   11.70
   5   0  -2  382.08   28.36
   5   0  -2  378.74   26.78
   5   0  -2  367.49   27.03
  -5   0   2  426.44   31.74
  -5   0   2  384.11   28.21
  -5   0   2  366.88   26.95
   4   0  -2 1724.80   73.91
   4   0  -2 1729.45   72.53
   4   0  -2 1592.73   72.23
  -4   0   2 1824.15   74.07
  -4   0   2 1803.21   76.11
  -4   0   2 1686.62   73.15
   3   0  -2  361.27   21.19
   3   0  -2  364.39   22.26
   3   0  -2  352.12   21.15
  -3   0   2  362.31   21.63
  -3   0   2  389.97   23.18
  -3   0   2  369.72   22.09
   2   0  -2 1402.62   55.91
   2   0  -2 1459.06   56.07
   2   0  -2 1448.09   58.25
  -2   0   2 1415.51   56.65
  -2   0   2 1488.12   57.29
   1   0  -2 1058.09   45.84
   1   0  -2 1136.03   42.14
   1   0  -2 1111.35   41.93
   1   0  -2 1129.32   42.51
  -1   0   2 1135.89   46.56
  -1   0   2 1142.16   43.28
  -1   0   2 1106.47   42.55
  -1   0   2 1139.27   45.23
   0   0  -2  158.82    7.81
   0   0  -2  160.30    8.72
   0   0  -2  147.53    9.16
   0   0   2  162.63    8.95
   0   0   2  173.70    9.91
   0   0   2  158.73   11.98
  -2   0  -2 4216.61  152.07
  -2   0  -2 4233.64  154.81
   2   0   2 3991.96  152.36
   2   0   2 4247.31  152.57
   2   0   2 4186.19  154.55
   2   0   2 4173.21  151.39
  -3   0  -2  209.07   18.33
   3   0   2  224.17   14.96
   3   0   2  240.00   17.38
   3   0   2  216.50   17.47
   3   0   2  193.19   17.78
  -4   0  -2  164.84   21.53
  -4   0  -2  118.07   16.46
   4   0   2  158.13   16.88
   4   0   2  126.91   18.11
   4   0   2  148.59   15.12
  -5   0  -2  304.88   24.89
  -5   0  -2  248.23   26.19
  -5   0  -2  235.86   23.01
   5   0   2  259.60   23.83
   5   0   2  307.36   24.80
   5   0   2  236.25   23.82
  -6   0  -2   81.76   19.78
  -6   0  -2  111.01   20.19
   6   0   2   79.01   16.50
  -7   0  -2   19.23   14.65
   7   0   2    6.93    8.17
   7   0   2   13.15   12.88
   8   0   2   37.53   11.86
  -9   0  -2   57.95   19.81
   9   0   2   18.78    5.01
   9   0   2   18.84   16.54
   9   0   2   11.55   14.03
  10  -1  -2    1.92   15.24
  10  -1  -2  -10.63   15.23
 -10   1   2   -2.53   16.05
 -10   1   2   14.40   14.07
   9  -1  -2    9.22   14.90
  -9   1   2   10.97   11.14
  -9   1   2    4.83    3.55
  -9   1   2   -2.65   10.27
   8  -1  -2    4.45   11.06
  -8   1   2   -3.06    5.10
  -8   1   2   28.10   16.99
  -8   1   2   10.67   12.07
   7  -1  -2  141.63   25.75
   7  -1  -2  173.29   25.16
  -7   1   2  141.55   26.16
  -7   1   2  151.16   23.12
   6  -1  -2  235.61   24.06
   6  -1  -2  197.67   25.67
   6  -1  -2  217.81   23.55
  -6   1   2  247.45   24.79
  -6   1   2  259.17   25.13
  -6   1   2  210.42   27.67
   5  -1  -2   95.67   15.82
   5  -1  -2   75.50   14.19
  -5   1   2  116.11   18.00
  -5   1   2   95.12   15.34
   4  -1  -2  791.81   40.41
   4  -1  -2  800.47   40.34
   4  -1  -2  729.00   39.27
  -4   1   2  755.49   40.94
  -4   1   2  762.96   39.58
   3  -1  -2 2852.30  108.37
   3  -1  -2 2820.16  108.20
   3  -1  -2 2826.88  109.00
  -3   1   2 2800.09  109.40
  -3   1   2 2860.98  108.62
   2  -1  -2 2790.09  107.05
   2  -1  -2 2874.55  106.11
   2  -1  -2 2874.28  106.78
  -2   1   2 2886.80  107.07
  -2   1   2 2838.77  106.84
  -2   1   2 2949.01  107.85
  -2   1   2 2836.49  106.93
   1  -1  -2    4.08    3.38
   1  -1  -2    7.00    3.36
   1  -1  -2    1.11    3.29
  -1   1   2    4.15    3.51
  -1   1   2    3.64    3.20
  -1   1   2    1.71    2.69
  -1   1   2    2.28    3.32
   0  -1  -2   19.14    5.51
   0  -1  -2   15.74    3.84
   0   1   2    8.29    3.45
   0   1   2   17.50    4.88
  -1  -1  -2 4294.60  151.10
  -1  -1  -2 4389.85  160.25
  -1  -1  -2 4259.35  157.27
   1   1   2 4536.95  160.47
   1   1   2 4443.53  157.92
  -2  -1  -2 2634.93  101.57
  -2  -1  -2 2785.61  105.56
   2   1   2 2581.35   95.05
   2   1   2 2618.76  104.26
   2   1   2 2746.40  102.10
   2   1   2 2618.87  101.56
  -3  -1  -2  782.53   39.85
  -3  -1  -2  779.30   43.03
   3   1   2  781.04   34.67
   3   1   2  810.45   35.31
   3   1   2  844.00   40.64
   3   1   2  835.11   40.32
   3   1   2  769.47   41.85
  -4  -1  -2  558.01   33.67
  -4  -1  -2  528.88   37.54
   4   1   2  581.10   33.58
   4   1   2  519.92   35.53
   4   1   2  560.90   29.42
   4   1   2  567.72   37.55
   4   1   2  573.35   26.35
  -5  -1  -2  147.50   23.73
   5   1   2  165.68   22.32
   5   1   2  198.82   17.65
  -6  -1  -2   14.39   11.47
   6   1   2   13.64   10.17
   6   1   2   21.71    9.25
  -7  -1  -2    5.62   13.69
   7   1   2    8.45    9.07
   7   1   2    7.03   11.61
   7   1   2   12.74    3.76
  -8  -1  -2   56.18   20.44
   8   1   2   21.86   13.74
  -9  -1  -2   -5.25   13.88
   9   1   2  -10.44    8.74
   9   1   2   -4.40   12.07
  10  -2  -2   -7.20   13.14
 -10   2   2    1.78   14.04
 -10   2   2   21.23   15.24
   9  -2  -2    4.67   15.29
  -9   2   2   -0.66   11.25
  -9   2   2   -6.86    6.03
  -9   2   2   13.64   11.67
   8  -2  -2   37.49   16.78
  -8   2   2   32.29   14.50
  -8   2   2   37.91   15.17
   7  -2  -2  119.51   22.25
  -7   2   2  148.46   23.40
  -7   2   2  136.97   25.27
   6  -2  -2  117.09   19.06
   6  -2  -2  114.32   18.99
  -6   2   2   93.69   19.48
  -6   2   2   85.10   17.33
  -6   2   2  132.61   20.64
   5  -2  -2  363.05   27.30
   5  -2  -2  343.94   26.11
   5  -2  -2  334.86   26.68
  -5   2   2  368.34   29.33
  -5   2   2  366.05   28.49
  -5   2   2  353.53   30.70
   4  -2  -2  322.73   23.46
   4  -2  -2  318.03   24.30
   4  -2  -2  327.71   23.57
  -4   2   2  342.66   24.45
  -4   2   2  386.13   26.44
  -4   2   2  326.13   23.13
   3  -2  -2 1266.29   55.83
   3  -2  -2 1356.75   57.62
   3  -2  -2 1343.07   60.15
  -3   2   2 1240.26   55.06
  -3   2   2 1279.40   54.00
  -3   2   2 1236.68   56.79
  -3   2   2 1321.58   58.16
  -2   2   2 9999.00  353.52
   1  -2  -2  698.31   32.75
   1  -2  -2  665.56   30.34
   1  -2  -2  665.46   30.71
   1  -2  -2  697.95   27.86
  -1   2   2  651.27   28.23
  -1   2   2  636.96   31.98
  -1   2   2  667.02   31.02
   0  -2  -2 1754.62   74.35
   0  -2  -2 1814.36   72.33
   0   2   2 2092.34   72.75
   0   2   2 1830.59   72.84
   0   2   2 1864.54   74.74
  -1  -2  -2 1202.47   53.48
  -1  -2  -2 1254.10   51.02
  -1  -2  -2 1153.84   46.60
   1   2   2 1190.61   53.15
   1   2   2 1197.64   50.86
  -2  -2  -2 2689.14  105.67
  -2  -2  -2 2509.15  101.00
   2   2   2 2599.02  101.26
   2   2   2 2653.77  104.83
   2   2   2 2535.53   99.92
  -3  -2  -2 1328.55   64.66
  -3  -2  -2 1331.91   60.32
   3   2   2 1358.77   63.68
   3   2   2 1334.82   59.32
   3   2   2 1312.83   54.76
   3   2   2 1371.89   61.03
  -4  -2  -2  725.08   44.19
  -4  -2  -2  621.37   37.87
   4   2   2  665.98   33.88
   4   2   2  597.27   39.21
   4   2   2  601.97   27.92
   4   2   2  643.35   37.78
   4   2   2  662.62   37.24
  -5  -2  -2   44.57   13.57
  -5  -2  -2   23.14   12.65
   5   2   2   35.75   13.12
   5   2   2   50.57   14.03
   5   2   2   43.91   10.55
   5   2   2   51.60   13.69
  -6  -2  -2   26.63   13.96
   6   2   2    2.02    9.09
   6   2   2    6.76    7.29
  -7  -2  -2   58.02   20.08
   7   2   2   56.67   16.49
   7   2   2   31.41   11.31
  -8  -2  -2   31.94   17.50
   8   2   2   -3.51   10.45
   8   2   2   13.35   11.43
  -9  -2  -2  -12.05   16.10
   9   2   2  -30.42    9.57
   9   2   2   18.56   14.98
  10  -3  -2   13.83   15.79
 -10   3   2   21.01   19.85
 -10   3   2    9.36   16.04
 -10   3   2   -4.02   10.53
   9  -3  -2   14.48   15.07
  -9   3   2   16.96   10.80
  -9   3   2    2.44   11.13
  -9   3   2   12.18   11.58
   8  -3  -2   40.88   17.98
  -8   3   2   31.11   15.38
  -8   3   2   39.25   15.18
   7  -3  -2   43.92   14.75
  -7   3   2   34.82   12.45
  -7   3   2   38.74   14.09
   6  -3  -2   80.92   17.71
   6  -3  -2   96.97   17.31
   6  -3  -2  100.37   17.36
  -6   3   2   78.37   15.37
  -6   3   2   98.05   19.05
  -6   3   2   87.14   19.28
   5  -3  -2  534.48   36.43
   5  -3  -2  557.23   35.59
   5  -3  -2  563.03   35.16
  -5   3   2  556.61   39.12
  -5   3   2  625.28   38.38
  -5   3   2  575.99   38.38
   4  -3  -2  843.59   44.07
   4  -3  -2  859.99   45.75
   4  -3  -2  842.32   43.16
  -4   3   2  843.99   45.36
  -4   3   2  896.02   43.08
  -4   3   2  791.09   39.25
  -4   3   2  867.87   45.92
   3  -3  -2 1702.80   70.80
   3  -3  -2 1645.45   71.68
   3  -3  -2 1718.54   74.23
  -3   3   2 1728.41   73.41
  -3   3   2 1738.49   70.29
  -3   3   2 1679.82   67.10
  -3   3   2 1755.57   74.53
   2  -3  -2  748.55   32.92
   2  -3  -2  776.05   39.28
   2  -3  -2  813.49   40.89
   2  -3  -2  778.27   36.55
  -2   3   2  778.67   38.23
  -2   3   2  814.38   33.55
  -2   3   2  751.29   38.93
  -2   3   2  756.11   35.45
   1  -3  -2  117.76   11.80
   1  -3  -2  128.42   13.66
   1  -3  -2  113.27   10.11
   1  -3  -2  128.32   10.83
  -1   3   2  108.03   10.89
  -1   3   2  127.74   12.36
  -1   3   2  143.56   13.75
   0  -3  -2 6680.39  238.89
   0  -3  -2 6366.74  234.73
   0   3   2 6646.48  235.68
   0   3   2 6887.73  237.01
   0   3   2 6198.84  237.32
  -1  -3  -2 1185.18   50.23
  -1  -3  -2 1163.72   52.27
  -1  -3  -2 1101.57   54.65
   1   3   2 1347.45   56.61
   1   3   2 1138.18   52.01
  -2  -3  -2  944.17   45.35
  -2  -3  -2  974.14   41.71
  -2  -3  -2  943.36   49.91
   2   3   2  949.79   47.39
   2   3   2  960.19   48.69
   2   3   2  900.24   45.24
  -3  -3  -2  901.52   50.01
  -3  -3  -2  852.17   45.63
   3   3   2  840.35   47.72
   3   3   2  882.09   43.98
   3   3   2  920.15   46.22
  -4  -3  -2 1783.16   80.21
  -4  -3  -2 1789.69   85.28
   4   3   2 1731.16   77.11
   4   3   2 1722.52   66.20
   4   3   2 1700.86   81.87
   4   3   2 1733.97   78.83
   4   3   2 1685.48   73.08
  -5  -3  -2   45.94   14.52
   5   3   2   76.16   13.69
   5   3   2   65.56   14.48
   5   3   2   59.13   16.17
   5   3   2   75.08   16.37
  -6  -3  -2   -1.10   11.23
   6   3   2   -3.49   11.39
   6   3   2    6.28    6.83
  -7  -3  -2   -1.88   11.32
   7   3   2    3.29    7.35
   7   3   2    9.82   13.21
  -8  -3  -2  -24.06   12.69
   8   3   2   -9.54    9.58
   8   3   2   -3.58   10.31
   9  -4  -2   -6.00   14.10
  -9   4   2   28.87   18.23
  -9   4   2   11.28   12.93
  -9   4   2  -13.96   10.23
   8  -4  -2   30.09   14.60
  -8   4   2   19.92   13.20
  -8   4   2    6.81   13.84
   7  -4  -2   46.74   17.00
  -7   4   2   50.93   15.78
  -7   4   2   64.96   19.74
   6  -4  -2   23.80   11.67
   6  -4  -2   20.97   10.82
   6  -4  -2   32.16   10.73
  -6   4   2   41.06   12.91
  -6   4   2   19.41   12.56
  -6   4   2   25.08   12.17
  -6   4   2   34.78   10.12
   5  -4  -2  328.92   30.78
   5  -4  -2  279.10   24.54
   5  -4  -2  311.21   27.90
  -5   4   2  358.98   29.95
  -5   4   2  345.57   29.16
  -5   4   2  284.92   26.90
  -5   4   2  348.02   21.77
   4  -4  -2  975.24   50.31
   4  -4  -2  989.70   48.56
  -4   4   2  986.82   42.99
  -4   4   2 1025.87   47.88
  -4   4   2  957.99   52.05
   3  -4  -2 2077.64   89.89
   3  -4  -2 2173.23   89.30
   3  -4  -2 2020.62   85.51
   3  -4  -2 2168.90   91.54
  -3   4   2 2184.45   85.35
  -3   4   2 2096.52   79.64
  -3   4   2 2174.73   90.23
  -3   4   2 2289.16   92.45
   2  -4  -2  453.30   26.79
   2  -4  -2  425.83   26.25
   2  -4  -2  424.85   20.84
   2  -4  -2  451.97   29.19
  -2   4   2  445.05   23.97
  -2   4   2  471.41   29.25
  -2   4   2  428.59   27.19
   1  -4  -2  112.20   10.57
   1  -4  -2  103.41   11.29
   1  -4  -2  101.35   15.14
   1  -4  -2  115.62   12.10
  -1   4   2  105.84   15.03
  -1   4   2  139.52   14.57
  -1   4   2  105.60   11.85
   0  -4  -2 1693.21   73.60
   0  -4  -2 1709.49   69.82
   0   4   2 1621.01   69.66
   0   4   2 1569.44   71.57
   0   4   2 1659.36   72.55
  -1  -4  -2  793.45   39.09
  -1  -4  -2  744.60   38.84
  -1  -4  -2  767.92   43.05
   1   4   2  778.09   43.27
   1   4   2  732.03   41.20
   1   4   2  764.27   39.24
  -2  -4  -2 1113.04   51.17
  -2  -4  -2 1090.45   53.75
  -2  -4  -2 1147.71   59.21
   2   4   2 1105.13   53.78
   2   4   2 1089.77   50.55
   2   4   2 1151.32   57.18
   2   4   2 1252.05   61.41
  -3  -4  -2  509.30   29.18
  -3  -4  -2  495.65   33.08
  -3  -4  -2  489.45   37.66
   3   4   2  509.82   35.83
   3   4   2  514.36   33.36
   3   4   2  625.84   42.05
   3   4   2  522.98   31.16
  -4  -4  -2   51.08   16.18
  -4  -4  -2   56.30   13.62
   4   4   2   40.76   12.37
   4   4   2   91.88   15.91
  -5  -4  -2   76.72   20.09
   5   4   2   81.27   17.50
   5   4   2   93.28   18.51
  -6  -4  -2  328.01   35.80
   6   4   2  275.76   25.81
   6   4   2  343.43   31.89
  -7  -4  -2    5.99   11.47
   7   4   2    3.99   10.27
  -8  -4  -2   -1.09   17.27
   8   4   2  -18.67    9.94
   8   4   2  -23.14   13.50
   8   4   2    6.11   11.63
   9  -5  -2   55.35   19.08
  -9   5   2   37.43   20.09
  -9   5   2   13.86   15.12
  -9   5   2   22.91   19.28
  -9   5   2   31.09   15.12
  -8   5   2  486.87   39.10
  -8   5   2  397.88   31.88
  -8   5   2  521.39   53.78
   7  -5  -2   20.25   13.11
  -7   5   2   21.69    9.03
  -7   5   2   10.27   10.34
  -7   5   2   17.15   13.72
   6  -5  -2    8.01    9.28
   6  -5  -2   -0.79    8.45
  -6   5   2    8.79    5.97
  -6   5   2   21.98   12.95
  -6   5   2    8.20    8.72
   5  -5  -2  204.64   22.36
   5  -5  -2  183.53   19.44
   5  -5  -2  204.43   27.37
  -5   5   2  175.88   28.20
  -5   5   2  208.88   28.45
  -5   5   2  177.62   19.03
  -5   5   2  194.46   14.14
   4  -5  -2  880.60   44.86
   4  -5  -2  972.49   52.57
   4  -5  -2  846.83   50.05
   4  -5  -2  836.20   47.62
  -4   5   2  905.83   43.75
  -4   5   2  885.92   49.64
  -4   5   2  852.92   49.72
   3  -5  -2 1698.71   79.87
   3  -5  -2 1701.09   78.07
   3  -5  -2 1814.41   88.38
  -3   5   2 1850.12   81.80
  -3   5   2 1885.36   73.62
  -3   5   2 1815.57   86.09
   2  -5  -2  265.00   21.39
   2  -5  -2  288.84   15.68
   2  -5  -2  326.72   25.74
   2  -5  -2  314.76   22.97
  -2   5   2  309.90   23.63
  -2   5   2  285.37   18.43
  -2   5   2  252.63   22.53
   1  -5  -2  339.64   23.34
   1  -5  -2  338.70   26.52
   1  -5  -2  359.28   24.70
  -1   5   2  312.56   24.65
  -1   5   2  319.71   25.56
  -1   5   2  321.84   19.36
  -1   5   2  311.14   23.55
   0  -5  -2 1019.01   50.74
   0  -5  -2 1105.96   40.22
   0  -5  -2 1084.46   55.90
   0   5   2 1038.03   55.54
   0   5   2 1123.62   54.78
   0   5   2 1063.31   51.60
  -1  -5  -2  394.75   26.93
  -1  -5  -2  399.01   30.96
  -1  -5  -2  402.35   27.52
   1   5   2  390.78   27.13
   1   5   2  380.97   30.38
   1   5   2  412.65   29.46
   1   5   2  359.70   22.07
  -2  -5  -2  499.40   33.31
  -2  -5  -2  537.70   32.96
  -2  -5  -2  581.11   39.51
   2   5   2  572.44   34.52
   2   5   2  555.66   30.30
   2   5   2  496.29   35.84
  -3  -5  -2  309.23   26.53
  -3  -5  -2  291.34   26.18
  -3  -5  -2  275.96   28.39
   3   5   2  264.62   22.15
   3   5   2  263.11   26.65
   3   5   2  316.75   32.03
   3   5   2  299.26   25.66
  -4  -5  -2   76.08   19.11
   4   5   2  113.67   25.71
   4   5   2   89.36   19.95
   4   5   2  100.85   18.02
  -5  -5  -2   54.76   18.55
   5   5   2   59.49   19.41
   5   5   2   40.49   14.38
  -6  -5  -2  -14.61   11.30
   6   5   2    4.59   10.95
   6   5   2  -11.24   10.40
  -7  -5  -2   23.96   17.54
   7   5   2   20.69   12.85
   7   5   2  -13.57   14.92
  -8  -5  -2   34.02   25.21
   9  -6  -2   42.84   17.91
  -9   6   2   55.39   20.88
  -9   6   2   60.05   19.02
  -9   6   2   13.37   15.76
   8  -6  -2   32.87   16.72
  -8   6   2   -0.57    8.88
  -8   6   2   29.82   13.76
  -8   6   2   34.06   17.01
   7  -6  -2  111.34   22.68
  -7   6   2  128.43   25.79
  -7   6   2  107.71   19.63
  -7   6   2   77.86   11.35
   6  -6  -2 1391.64   71.16
   6  -6  -2 1422.05   76.93
  -6   6   2 1607.22   71.20
  -6   6   2 1508.56   78.91
  -6   6   2 1364.47   55.42
   5  -6  -2   33.96   10.35
   5  -6  -2   37.36   14.52
  -5   6   2   87.52   19.52
  -5   6   2   68.97   17.07
  -5   6   2   52.85   11.97
   4  -6  -2   71.77   15.52
   4  -6  -2   62.55   16.28
   4  -6  -2   72.93   16.85
  -4   6   2   57.17   14.80
  -4   6   2   71.58   12.25
  -4   6   2   66.13   15.53
   3  -6  -2  672.54   42.30
   3  -6  -2  567.05   38.58
   3  -6  -2  593.62   37.74
  -3   6   2  605.63   39.95
  -3   6   2  634.57   39.43
  -3   6   2  622.18   31.76
   2  -6  -2  934.76   48.93
   2  -6  -2  910.16   38.31
   2  -6  -2  990.93   51.38
   2  -6  -2  951.29   53.17
  -2   6   2  930.32   51.22
  -2   6   2  936.85   49.71
  -2   6   2  931.94   41.70
   1  -6  -2 1337.57   72.77
   1  -6  -2 1497.71   67.38
   1  -6  -2 1271.91   63.18
  -1   6   2 1295.73   55.79
  -1   6   2 1302.42   68.30
  -1   6   2 1427.40   70.34
  -1   6   2 1434.83   67.22
   0  -6  -2  355.64   26.17
   0  -6  -2  320.29   28.16
   0   6   2  363.60   26.92
   0   6   2  358.38   28.61
   0   6   2  357.63   30.90
  -1  -6  -2   61.73   13.63
  -1  -6  -2   49.42   14.63
  -1  -6  -2   45.54   12.03
   1   6   2   41.70   11.22
   1   6   2   55.37    9.37
   1   6   2   50.08   13.68
  -2  -6  -2  525.50   36.60
  -2  -6  -2  563.69   36.84
  -2  -6  -2  627.53   44.15
   2   6   2  577.14   31.91
   2   6   2  560.26   36.84
   2   6   2  566.72   39.65
   2   6   2  580.86   44.36
  -3  -6  -2  234.43   23.44
  -3  -6  -2  299.55   32.27
   3   6   2  299.45   27.15
   3   6   2  298.47   29.30
   3   6   2  294.60   33.63
   3   6   2  291.07   23.55
  -4  -6  -2   15.59   13.30
   4   6   2   16.94   10.77
   4   6   2   20.75   11.51
   4   6   2   28.54   14.96
  -5  -6  -2   16.02   14.46
   5   6   2   20.27   12.26
   5   6   2   25.11   15.56
  -6  -6  -2   25.71   17.80
   6   6   2   28.72   22.53
  -7  -6  -2   10.92   15.58
   7   6   2    4.54   19.57
   7   6   2   16.55   14.62
   9  -7  -2   26.37   18.15
  -9   7   2    1.38   12.44
  -9   7   2   23.97   18.39
   8  -7  -2   16.80   11.89
  -8   7   2    4.58   16.91
  -8   7   2   -0.83   10.19
   7  -7  -2   90.58   21.10
  -7   7   2   56.59   19.73
  -7   7   2   79.69   17.15
   6  -7  -2   20.25   16.55
   6  -7  -2    9.50   12.92
   6  -7  -2    7.41    8.81
  -6   7   2   -0.17   10.20
  -6   7   2   11.56    8.00
   5  -7  -2  468.62   41.27
  -5   7   2  546.14   41.25
  -5   7   2  507.69   34.56
   4  -7  -2 2663.33  118.11
   4  -7  -2 2309.53  114.73
  -4   7   2 2676.20  115.02
  -4   7   2 2661.39  102.39
  -4   7   2 2648.36  116.64
   3  -7  -2   42.09   13.72
   3  -7  -2   60.45   14.59
   3  -7  -2   76.59   15.50
  -3   7   2  133.95   20.98
  -3   7   2   86.68   19.12
  -3   7   2  114.53   12.02
   2  -7  -2  693.96   43.15
   2  -7  -2  589.99   39.04
   2  -7  -2  631.08   44.33
   2  -7  -2  614.48   27.83
  -2   7   2  644.15   31.03
  -2   7   2  690.62   42.73
  -2   7   2  653.03   41.11
   1  -7  -2 1543.03   74.29
   1  -7  -2 1752.47   79.22
   1  -7  -2 1585.39   79.40
  -1   7   2 1629.51   74.99
  -1   7   2 1521.04   80.61
  -1   7   2 1486.18   62.92
  -1   7   2 1566.91   76.67
   0  -7  -2 1558.88   77.55
   0  -7  -2 1445.58   70.17
   0   7   2 1406.52   77.97
   0   7   2 1369.96   58.94
   0   7   2 1482.83   73.18
   0   7   2 1591.22   71.52
  -1  -7  -2  274.15   30.37
  -1  -7  -2  257.78   25.24
  -1  -7  -2  303.71   28.61
   1   7   2  274.55   25.58
   1   7   2  262.89   31.28
   1   7   2  291.76   27.63
  -2  -7  -2  124.17   23.56
  -2  -7  -2  120.69   20.12
   2   7   2  124.22   26.39
   2   7   2  157.40   22.01
   2   7   2  148.55   15.22
   2   7   2   80.38   20.23
  -3  -7  -2   24.41   14.69
  -3  -7  -2   13.65    8.96
   3   7   2   17.33    9.99
   3   7   2   11.71   10.64
   3   7   2   -5.65    9.77
   3   7   2   17.71   14.10
  -4  -7  -2    0.54   13.15
   4   7   2   39.58   17.53
   4   7   2   13.68   11.56
   4   7   2   36.27   13.45
   5   7   2   46.77   16.83
   5   7   2   56.93   37.49
  -6  -7  -2   18.95   18.52
   6   7   2   -6.88   11.87
   6   7   2    1.85   19.58
   8  -8  -2   -6.98   12.79
  -8   8   2    1.73   15.03
  -8   8   2    6.72   11.34
   7  -8  -2   30.31   16.26
  -7   8   2   -2.17   13.67
  -7   8   2   17.07    9.42
   6  -8  -2   51.39   15.51
   6  -8  -2   65.01   20.25
  -6   8   2   58.23   13.13
  -6   8   2   73.61   20.42
   5  -8  -2  381.46   38.24
  -5   8   2  447.03   38.26
   4  -8  -2  167.75   27.42
   4  -8  -2  297.86   31.54
  -4   8   2  205.02   29.63
  -4   8   2  213.62   29.43
  -4   8   2  208.86   17.20
   3  -8  -2  142.14   24.33
   3  -8  -2  159.20   27.11
  -3   8   2  114.15   21.18
  -3   8   2   90.87   19.67
  -3   8   2  122.07   11.81
   2  -8  -2  984.87   57.31
   2  -8  -2  882.32   36.58
   2  -8  -2  983.63   59.32
  -2   8   2  910.35   39.50
  -2   8   2  933.07   53.40
   1  -8  -2   12.26   10.89
   1  -8  -2   17.68   10.98
  -1   8   2   31.91   14.18
  -1   8   2   22.16    5.99
  -1   8   2   18.68   11.26
   0  -8  -2  126.54   24.37
   0   8   2  123.44   25.71
   0   8   2  130.69   11.84
   0   8   2  127.65   20.55
  -1  -8  -2 1029.14   62.07
  -1  -8  -2 1011.60   62.94
   1   8   2  884.20   55.58
   1   8   2  910.40   63.82
   1   8   2  964.08   54.24
  -2  -8  -2  863.09   57.98
  -2  -8  -2  725.82   51.67
   2   8   2  771.07   48.05
   2   8   2  733.97   58.64
   2   8   2  773.13   51.34
   2   8   2  758.64   39.41
  -3  -8  -2   -3.40   10.90
   3   8   2  -11.28   11.74
   3   8   2   13.91   10.57
   3   8   2  -11.43    7.26
  -4  -8  -2  -21.51   11.94
  -4  -8  -2   13.52   14.07
   4   8   2  -10.73   12.58
   4   8   2   10.94   10.17
   4   8   2  -21.74   11.37
  -5  -8  -2    2.86   16.89
   5   8   2   12.44   13.46
   5   8   2   27.57   21.61
  -6  -8  -2   23.25   18.95
   6   8   2   -2.04   11.74
   6   8   2   16.57   16.17
   8  -9  -2   14.14   17.44
  -8   9   2   50.79   23.20
  -8   9   2   11.17   12.28
   7  -9  -2   44.07   19.66
  -7   9   2   70.54   23.59
  -7   9   2   56.07   14.61
   6  -9  -2   11.05   13.89
  -6   9   2   21.18    9.25
  -6   9   2   38.73   18.15
   5  -9  -2  108.66   24.03
   5  -9  -2   79.29   20.57
  -5   9   2  107.26   23.23
  -5   9   2   81.26   12.79
   4  -9  -2  221.69   28.30
   4  -9  -2  257.62   36.21
  -4   9   2  229.62   31.75
  -4   9   2  223.80   16.72
   3  -9  -2  203.33   31.55
  -3   9   2  159.34   12.49
  -3   9   2  193.67   28.08
   2  -9  -2  216.95   32.91
  -2   9   2  193.88   26.83
  -2   9   2  139.82   25.39
  -2   9   2  178.08   11.06
   1  -9  -2  122.33   23.83
   1  -9  -2  141.31   27.08
  -1   9   2   67.76   20.48
  -1   9   2  118.03    8.70
  -1   9   2  119.62   21.57
  -1   9   2   93.66    7.95
  -1   9   2  100.16   21.55
   0  -9  -2  226.50   34.49
   0   9   2  216.28   14.15
   0   9   2  199.28   34.93
   0   9   2  201.78   27.16
   0   9   2  228.09   31.65
  -1  -9  -2   49.82   16.79
  -1  -9  -2   67.89   20.64
   1   9   2   78.46   17.15
   1   9   2  118.47   28.39
   1   9   2   46.24   11.44
   1   9   2   78.45   20.38
  -2  -9  -2  -19.93   11.61
  -2  -9  -2    1.16   11.22
   2   9   2    6.92   10.19
   2   9   2   -5.92   12.16
   2   9   2   -4.22    6.63
  -3  -9  -2   91.28   27.22
   3   9   2   89.38   15.77
   3   9   2  120.51   30.30
   3   9   2   91.47   19.99
  -4  -9  -2  104.75   28.19
   4   9   2   66.39   15.49
   4   9   2   77.58   28.43
  -5  -9  -2   11.93   16.91
   5   9   2  -21.81    9.37
   5   9   2  -10.19    4.88
   5   9   2   -3.15   16.16
   7 -10  -2   17.54   17.45
  -7  10   2    8.00   14.51
  -7  10   2   11.61   10.42
  -6  10   2  145.08   29.02
  -6  10   2  116.99   16.40
   5 -10  -2  127.22   27.88
  -5  10   2  163.66   27.81
  -5  10   2  110.60   14.27
   4 -10  -2  -20.90   10.34
  -4  10   2   -9.46    3.35
  -4  10   2   -4.18   11.42
   3 -10  -2   51.47   19.51
  -3  10   2   19.43    4.16
  -3  10   2   33.00   15.37
   2 -10  -2  507.13   45.58
  -2  10   2  430.36   37.93
   1 -10  -2  125.49   27.53
   1 -10  -2  125.32   16.13
  -1  10   2  128.61   22.12
  -1  10   2  130.93   29.90
   0 -10  -2   47.66   19.41
   0  10   2   22.82   12.81
   0  10   2   35.98   17.16
  -1 -10  -2   66.76   22.99
   1  10   2   87.18   19.30
   1  10   2   53.88    8.03
   1  10   2   56.67    7.73
   1  10   2   53.09   22.69
  -2 -10  -2   34.26   16.57
   2  10   2   21.67   11.68
   2  10   2   21.79    9.24
   2  10   2   32.47   21.11
  -3 -10  -2   -4.10   13.89
   3  10   2   19.08   19.68
   3  10   2  -17.63   11.60
  -4 -10  -2  -26.51   11.85
   4  10   2   -2.23   13.43
   4  10   2   -1.07   19.16
   4  10   2   -0.38   11.12
  -6  11   2   20.66   17.83
   5 -11  -2   88.68   25.40
  -5  11   2   69.71   20.77
   4 -11  -2   92.06   26.89
   3 -11  -2   48.75   19.40
  -3  11   2   71.86   20.38
   2 -11  -2    8.08   13.44
  -2  11   2   32.66   15.33
   1 -11  -2   86.23   21.77
   1 -11  -2   33.82    8.73
  -1  11   2   41.68   21.03
  -1  11   2   60.30   16.78
   0 -11  -2  253.96   39.67
   0  11   2  306.07   30.69
   0  11   2  247.69   41.73
  -1 -11  -2   45.93   20.16
   1  11   2   41.44   21.86
   1  11   2   44.93   14.81
  -2 -11  -2   -3.08   13.67
   2  11   2  -13.23    4.71
   2  11   2   -7.19   14.16
   2  11   2  -13.02   11.27
   4 -12  -2  -12.98   14.32
  -4  12   2    6.35   15.06
   3 -12  -2   40.73   20.35
  -3  12   2   76.18   21.99
   2 -12  -2   69.86   23.94
  -2  12   2   64.82   20.80
   1 -12  -2    9.12    3.52
   1 -12  -2   10.05   15.78
  -1  12   2   24.35   15.89
   0 -12  -2   52.61   22.78
   0  12   2   22.94   18.20
   0  12   2   60.73   18.60
  -1  13  -3   24.84   15.25
   2  12  -3   10.09   16.24
   2  12  -3    5.83   18.54
  -2 -12   3   -3.89   11.68
   1  12  -3    9.18   18.15
   1  12  -3   -8.44   13.15
  -1 -12   3   -6.21   18.70
  -1 -12   3    4.13   12.89
   0  12  -3   18.32   18.43
   0  12  -3   66.33   19.98
   0 -12   3   61.75   17.88
   0 -12   3   11.79   12.51
  -1  12  -3  119.74   29.89
   1 -12   3  109.58   23.41
  -2  12  -3   39.95   22.60
   2 -12   3   92.55   22.19
  -3  12  -3   -5.07   14.95
   3 -12   3   -0.27   13.12
  -4  12  -3   35.62   19.86
   4  11  -3    5.60   11.10
   4  11  -3   12.39   16.96
   3  11  -3  -10.91   12.13
   3  11  -3   -4.04   12.71
  -3 -11   3   -3.71   13.54
   2  11  -3   26.88   15.48
   2  11  -3   14.66   20.39
  -2 -11   3    9.00   13.14
   1  11  -3   -5.39   11.18
   1  11  -3   20.34   13.69
  -1 -11   3   -2.09   13.23
  -1 -11   3   16.22   12.29
   0  11  -3   29.02   18.16
   0  11  -3   70.94   21.16
   0 -11   3   81.60   19.05
   0 -11   3   64.26   15.09
  -1  11  -3   89.61   24.82
   1 -11   3   58.44   12.75
   1 -11   3  119.58   22.41
  -2  11  -3  141.85   36.82
   2 -11   3  175.89   27.52
  -3  11  -3  100.19   26.08
   3 -11   3   92.78   21.51
  -4  11  -3  -22.49    9.18
   4 -11   3   12.83   12.93
  -5  11  -3    9.99    6.60
  -5  11  -3   -3.74    6.31
  -5  11  -3   20.05   19.32
   5 -11   3   26.66   15.10
  -6  11  -3   16.63   10.73
  -6  11  -3   30.78   20.70
   6 -11   3   24.06   15.41
   5  10  -3    4.67   14.76
   4  10  -3   35.80   13.37
   4  10  -3   33.60   21.92
  -4 -10   3   44.25   18.61
   3  10  -3  166.99   37.92
   3  10  -3  182.63   27.01
  -3 -10   3  188.44   30.02
   2  10  -3    3.29   14.96
   2  10  -3    8.72   11.45
  -2 -10   3   23.99   13.06
  -2 -10   3  -11.17   12.03
   1  10  -3   11.73   12.42
   1  10  -3    3.47   16.31
  -1 -10   3  -11.72    6.25
  -1 -10   3    5.18   10.09
   0  10  -3  178.15   31.02
   0  10  -3  193.18   38.55
   0 -10   3  152.25   21.34
   0 -10   3  190.93   26.15
  -1  10  -3  120.44   26.86
   1 -10   3  150.74   20.64
   1 -10   3  175.57   24.93
  -2  10  -3  106.77   25.54
   2 -10   3   84.05   17.99
  -3  10  -3   42.72   17.68
   3 -10   3   99.07   20.79
  -5  10  -3   82.96   17.63
  -5  10  -3   85.93   24.06
   5 -10   3   83.02   14.16
   5 -10   3   57.24   17.94
  -6  10  -3    9.19   18.21
  -6  10  -3   -1.46   10.36
  -6  10  -3   18.20   12.98
   6 -10   3   -6.08    9.02
  -7  10  -3   47.16   20.24
  -7  10  -3  -14.24   11.70
   7 -10   3    2.61   12.89
   6   9  -3  -10.26    3.91
   6   9  -3    1.84   17.49
  -6  -9   3   24.09   17.85
   5   9  -3   12.72   12.69
   5   9  -3   26.21   21.93
  -5  -9   3   32.75   15.56
   4   9  -3   40.47   10.77
   4   9  -3   21.87   19.45
   4   9  -3   29.06   12.14
  -4  -9   3   37.08   15.44
   3   9  -3   -4.56   15.91
   3   9  -3   10.39    9.86
  -3  -9   3   -7.69    7.19
   2   9  -3  102.62   22.66
   2   9  -3   94.72   27.10
  -2  -9   3  132.56   22.05
  -2  -9   3   86.68   19.75
  -2  -9   3  117.95   11.73
  -2  -9   3  135.58   18.80
   1   9  -3  757.70   51.93
   1   9  -3  706.31   60.95
  -1  -9   3  746.95   47.19
   0   9  -3  155.75   26.91
   0   9  -3  108.91   27.10
   0  -9   3  164.37   22.36
   0  -9   3  218.36   23.29
   0  -9   3  180.35   22.60
  -1   9  -3   10.79   11.50
   1  -9   3    6.65    7.85
   1  -9   3   -1.79    5.24
  -2   9  -3  163.48   30.39
   2  -9   3  148.16   20.25
   2  -9   3  145.27   21.34
  -3   9  -3   84.43   20.80
   3  -9   3   55.93   14.06
   3  -9   3  104.54   19.99
  -4   9  -3  135.92   27.21
  -4   9  -3  147.29   15.52
  -4   9  -3  142.50   15.58
   4  -9   3  159.78   12.47
  -5   9  -3  159.29   31.31
  -5   9  -3  192.30   20.21
  -5   9  -3  165.13   26.26
   5  -9   3  193.09   17.14
   5  -9   3  170.21   27.42
  -6   9  -3   12.34   13.92
  -6   9  -3   48.29   20.88
  -6   9  -3   33.74   12.41
   6  -9   3   47.13   17.17
  -7   9  -3   34.42   19.28
  -7   9  -3   48.62   16.51
  -7   9  -3  -45.91   31.28
   7  -9   3   30.25   14.93
   7   8  -3   11.26   19.94
   7   8  -3  -21.96    7.28
  -7  -8   3   -1.19   16.33
   6   8  -3    0.96   15.84
   6   8  -3  -16.87    8.08
  -6  -8   3   -6.61   12.55
   5   8  -3   43.90   21.86
   5   8  -3   44.42    8.03
   5   8  -3   27.22   12.15
   5   8  -3   24.46    7.04
  -5  -8   3   37.21   12.40
  -5  -8   3    9.06   13.00
   4   8  -3   47.89   11.91
   4   8  -3   46.22   11.62
   4   8  -3   32.59    4.92
   4   8  -3   45.91   21.17
  -4  -8   3   30.04   13.79
  -4  -8   3   51.93   11.55
   3   8  -3   43.91   19.39
   3   8  -3   34.29   14.33
  -3  -8   3    4.21    8.67
  -3  -8   3   50.53   13.38
   2   8  -3  120.45   20.62
   2   8  -3   93.56   26.27
  -2  -8   3  137.31   20.58
  -2  -8   3  131.29   11.61
  -2  -8   3  131.21   18.14
   1   8  -3   90.97   23.90
   1   8  -3   83.78   19.18
  -1  -8   3  101.49   21.46
  -1  -8   3   91.17   14.44
  -1  -8   3   99.64   17.70
  -1  -8   3   96.38   17.49
  -1  -8   3  125.50   25.62
   0   8  -3  586.78   51.05
   0   8  -3  568.01   43.40
   0  -8   3  596.99   33.90
   0  -8   3  611.99   37.18
   0  -8   3  586.66   45.76
   0  -8   3  601.79   37.21
   0  -8   3  623.40   49.03
  -1   8  -3 1369.03   76.46
   1  -8   3 1394.72   83.48
   1  -8   3 1427.54   67.05
   1  -8   3 1422.71   63.89
   1  -8   3 1450.33   80.41
   1  -8   3 1486.87   65.00
  -2   8  -3   49.04   15.26
   2  -8   3   38.90   10.72
   2  -8   3   28.00   17.10
   2  -8   3   25.27    9.45
  -3   8  -3   46.77    8.35
  -3   8  -3   53.00    8.48
  -3   8  -3   72.02   18.62
   3  -8   3   69.53   24.74
   3  -8   3   53.33    6.91
  -4   8  -3  379.32   25.13
  -4   8  -3  355.23   24.67
  -4   8  -3  345.52   37.67
   4  -8   3  333.66   28.55
  -5   8  -3  282.79   24.40
  -5   8  -3  230.38   34.62
  -5   8  -3  262.88   24.16
   5  -8   3  234.78   21.19
   5  -8   3  257.05   28.43
  -6   8  -3   90.56   18.53
  -6   8  -3   66.30   22.03
  -6   8  -3   34.46   15.77
   6  -8   3   74.31   15.25
   6  -8   3   85.00   20.82
  -7   8  -3   85.45   24.43
  -7   8  -3   28.14   20.22
  -7   8  -3   84.10   20.09
  -8   8  -3   -5.27    5.79
  -8   8  -3   13.55   16.77
  -8   8  -3    6.68   14.40
   8  -8   3  -17.74   12.06
   7   7  -3  -28.93   14.61
   7   7  -3   13.21    9.64
   7   7  -3    5.21   17.14
   7   7  -3   13.43   17.92
  -7  -7   3   25.84   12.47
  -7  -7   3   42.81   21.72
   6   7  -3   46.02   20.18
   6   7  -3   26.96   14.44
   6   7  -3   36.42    9.95
   6   7  -3   68.91   23.48
  -6  -7   3   51.17   14.73
  -6  -7   3   69.88   20.09
   5   7  -3   10.58   10.56
   5   7  -3   16.21   16.25
   5   7  -3   23.21   18.20
   5   7  -3   19.32    7.01
   5   7  -3   19.54    7.63
  -5  -7   3   21.03   13.78
  -5  -7   3   23.49   11.24
   4   7  -3    1.36    5.83
   4   7  -3   -1.88    3.77
   4   7  -3    6.15    6.00
   4   7  -3    3.33   11.13
   4   7  -3   -2.21    3.65
   4   7  -3    0.32   12.52
  -4  -7   3   -6.79    7.02
  -4  -7   3   -9.29    4.52
  -4  -7   3   -8.15    5.98
   3   7  -3  141.78   14.07
   3   7  -3  124.98    6.56
   3   7  -3  158.25   20.17
   3   7  -3  134.07   29.75
  -3  -7   3  139.37   23.41
  -3  -7   3  207.26   25.27
  -3  -7   3  146.65   14.10
  -3  -7   3  149.84   16.49
   2   7  -3  300.00   27.61
   2   7  -3  265.19   34.61
  -2  -7   3  297.76   17.43
  -2  -7   3  310.85   33.01
  -2  -7   3  378.94   39.73
  -2  -7   3  316.26   25.38
  -2  -7   3  278.11   21.49
  -2  -7   3  319.52   18.08
   1   7  -3  359.92   37.95
   1   7  -3  340.27   30.83
  -1  -7   3  445.15   36.21
  -1  -7   3  371.00   28.52
  -1  -7   3  407.18   37.45
  -1  -7   3  364.92   23.44
  -1  -7   3  351.00   25.24
   0   7  -3  903.49   52.59
   0   7  -3  864.41   58.13
   0  -7   3  883.98   51.06
   0  -7   3  818.07   42.05
   0  -7   3  740.88   51.84
   0  -7   3  704.20   52.82
   0  -7   3  843.43   39.74
  -1   7  -3  328.98   30.35
   1  -7   3  243.37   20.39
   1  -7   3  286.30   19.90
   1  -7   3  262.80   20.19
   1  -7   3  274.48   31.49
   1  -7   3  243.93   27.88
  -2   7  -3  276.21   28.35
  -2   7  -3  247.31   11.83
   2  -7   3  271.08   20.47
   2  -7   3  263.02   13.04
   2  -7   3  268.58   32.11
   2  -7   3  265.44   21.88
  -3   7  -3  864.22   55.92
  -3   7  -3  871.39   39.61
  -3   7  -3  858.04   39.43
   3  -7   3  785.35   44.74
   3  -7   3  870.72   38.21
   3  -7   3  909.31   47.74
   3  -7   3  898.91   62.46
  -4   7  -3   49.75   10.69
  -4   7  -3   44.97   10.71
  -4   7  -3   53.86    8.31
  -4   7  -3   59.31   18.66
   4  -7   3   58.43   10.31
   4  -7   3   51.60   12.29
   4  -7   3   58.59   19.36
   4  -7   3   72.18   15.54
  -5   7  -3   10.26    9.63
  -5   7  -3   -9.12    7.53
  -5   7  -3    7.82   12.58
  -5   7  -3   14.17    6.29
   5  -7   3   -3.20    7.58
   5  -7   3    8.12    8.69
  -6   7  -3  330.29   36.93
  -6   7  -3  305.85   29.14
  -6   7  -3  315.11   29.44
  -6   7  -3  337.06   24.21
   6  -7   3  316.69   32.01
   6  -7   3  297.15   27.81
  -7   7  -3  132.97   23.99
  -7   7  -3   84.21   21.15
  -7   7  -3  111.30   17.50
  -7   7  -3  140.51   28.77
   7  -7   3  159.02   26.78
  -8   7  -3    3.96   11.03
  -8   7  -3  -19.02   11.68
   8  -7   3    0.45   11.78
   8   6  -3    3.85   14.63
   8   6  -3  -15.99   16.68
   8   6  -3    5.33   11.62
  -8  -6   3   13.66   14.65
  -8  -6   3   -8.69   10.52
   7   6  -3   -0.55   12.87
   7   6  -3    4.93    8.39
   7   6  -3   24.88   18.44
   7   6  -3    3.47   15.77
  -7  -6   3   20.38   12.79
  -7  -6   3  -12.66   11.70
   6   6  -3  188.48   18.22
   6   6  -3  145.66   31.86
   6   6  -3  115.32   24.24
   6   6  -3  161.35   19.38
  -6  -6   3  166.97   23.77
  -6  -6   3  157.24   28.22
   5   6  -3   78.10   12.53
   5   6  -3   65.28   10.77
   5   6  -3   50.81   18.12
   5   6  -3   81.73   20.90
  -5  -6   3  111.37   18.06
  -5  -6   3   58.08   16.68
   4   6  -3  114.55   11.40
   4   6  -3  123.66   26.57
   4   6  -3  135.61   25.57
   4   6  -3  105.40   10.34
   4   6  -3  124.38   16.67
  -4  -6   3  114.63   16.53
  -4  -6   3  116.07   19.85
  -4  -6   3   65.62   17.79
   3   6  -3  113.79   22.94
   3   6  -3  112.92    7.76
   3   6  -3   89.04   14.12
   3   6  -3   76.35   20.96
   3   6  -3  105.20    8.21
   3   6  -3  139.77   13.65
  -3  -6   3  119.45   17.86
  -3  -6   3   70.48   16.90
  -3  -6   3  105.74   14.57
  -3  -6   3  135.06   13.46
   2   6  -3    3.13    6.77
   2   6  -3   20.12   11.15
  -2  -6   3    8.89    4.48
  -2  -6   3    7.11    7.25
  -2  -6   3   10.82    4.55
  -2  -6   3    8.59    6.75
  -2  -6   3   15.80    9.93
   1   6  -3 1248.41   63.83
   1   6  -3 1228.12   72.67
  -1  -6   3 1251.71   56.50
  -1  -6   3 1328.40   62.92
  -1  -6   3 1311.45   54.61
  -1  -6   3 1338.73   69.46
  -1  -6   3 1307.68   49.36
  -1  -6   3 1373.51   71.92
   0   6  -3 1725.15   80.21
   0   6  -3 1612.53   86.18
   0  -6   3 1641.33   82.30
   0  -6   3 1735.84   74.50
   0  -6   3 1701.26   60.45
   0  -6   3 1703.63   67.42
   0  -6   3 1714.40   69.73
   0  -6   3 1725.04   86.31
  -1   6  -3   67.33   17.48
   1  -6   3   83.41    5.72
   1  -6   3   83.74   11.50
   1  -6   3   94.01   10.06
   1  -6   3   84.82   16.52
   1  -6   3   95.95   20.73
   1  -6   3   66.94   11.24
  -2   6  -3  435.14   34.23
  -2   6  -3  396.51   18.00
  -2   6  -3  362.82   18.37
   2  -6   3  412.17   19.89
   2  -6   3  431.35   25.43
   2  -6   3  393.96   25.50
   2  -6   3  416.94   37.48
  -3   6  -3  798.79   38.32
  -3   6  -3  786.50   38.39
  -3   6  -3  842.73   52.33
  -3   6  -3  828.24   39.31
   3  -6   3  830.54   58.22
   3  -6   3  893.07   38.69
   3  -6   3  852.26   43.70
  -4   6  -3  279.51   21.92
  -4   6  -3  239.25   19.30
  -4   6  -3  235.94   30.97
  -4   6  -3  269.71   20.94
   4  -6   3  222.57   34.71
   4  -6   3  210.54   22.10
   4  -6   3  279.05   20.34
  -5   6  -3  151.30   20.89
  -5   6  -3  171.38   27.68
  -5   6  -3  154.45   17.53
  -5   6  -3  154.92   21.00
   5  -6   3  107.74   20.74
   5  -6   3  134.90   18.52
   5  -6   3  161.66   23.01
  -6   6  -3   37.73   14.75
  -6   6  -3   49.87   12.95
  -6   6  -3   71.49   19.45
  -6   6  -3   33.77   13.84
   6  -6   3  103.27   21.90
   6  -6   3   90.22   16.95
  -7   6  -3    4.10   12.91
  -7   6  -3   -3.41    8.71
  -7   6  -3   -4.13    9.85
  -7   6  -3  -30.42   11.41
   7  -6   3   -0.55   12.55
  -8   6  -3   55.76   18.84
  -8   6  -3   57.50   17.57
  -8   6  -3   38.81   19.21
   8  -6   3   44.66   19.00
  -9   6  -3    7.23   17.78
  -9   6  -3  -16.91   13.54
  -9   6  -3    5.12   17.09
   9  -6   3   15.05   16.83
   8   5  -3  -33.27   30.65
   8   5  -3    9.01   20.57
   8   5  -3    0.52   17.20
   8   5  -3    3.93   11.18
  -8  -5   3   27.27   14.22
  -8  -5   3    4.20   15.44
   7   5  -3   39.45   18.48
   7   5  -3   26.83   14.05
   7   5  -3   59.44   13.64
   7   5  -3   35.85   20.43
  -7  -5   3   59.12   17.73
  -7  -5   3   57.82   20.79
   6   5  -3    7.44   12.04
   6   5  -3   -0.21    7.85
   6   5  -3    3.83    6.32
   6   5  -3    1.72   11.77
  -6  -5   3   -1.27    7.83
  -6  -5   3    3.93    9.78
   5   5  -3   61.82   18.98
   5   5  -3   60.17   11.21
   5   5  -3   71.33   20.73
   5   5  -3   81.35   17.56
  -5  -5   3   65.02   14.17
  -5  -5   3   58.57   15.72
  -5  -5   3   86.64   15.66
   4   5  -3  859.58   38.23
   4   5  -3  822.72   57.02
   4   5  -3  876.76   44.70
   4   5  -3  787.15   38.43
   4   5  -3  786.88   53.50
  -4  -5   3  847.84   48.33
  -4  -5   3 1002.09   46.04
  -4  -5   3  799.50   43.88
   3   5  -3   97.95   14.06
   3   5  -3  133.78   22.45
   3   5  -3  112.59   12.61
   3   5  -3   99.19   22.02
   3   5  -3  107.72    8.43
   3   5  -3  106.18    8.21
  -3  -5   3  116.28   20.25
  -3  -5   3  122.88   13.07
  -3  -5   3  105.36   13.82
  -3  -5   3  125.98   16.71
   2   5  -3  244.94   17.05
   2   5  -3  254.57   28.93
   2   5  -3  285.44   27.59
   2   5  -3  256.54   21.51
  -2  -5   3  249.51   25.03
  -2  -5   3  264.39   17.17
  -2  -5   3  335.70   28.57
  -2  -5   3  281.68   17.18
  -2  -5   3  292.81   19.93
   1   5  -3 1842.07   79.10
   1   5  -3 1520.39   83.81
  -1  -5   3 1850.08   67.00
  -1  -5   3 1752.07   67.79
  -1  -5   3 1777.50   69.74
  -1  -5   3 1711.60   81.77
  -1  -5   3 1816.36   84.70
  -1  -5   3 1880.39   85.32
   0   5  -3  122.70   18.07
   0   5  -3  114.13   19.41
   0  -5   3  137.98    8.87
   0  -5   3  145.31   10.86
   0  -5   3  136.33   21.67
   0  -5   3  139.17    9.92
   0  -5   3  120.52   18.99
   0  -5   3  125.05   13.77
  -1   5  -3  313.36   26.28
   1  -5   3  309.23   17.65
   1  -5   3  303.50   20.59
   1  -5   3  271.21   24.62
   1  -5   3  313.42   29.02
   1  -5   3  292.84   17.97
   1  -5   3  308.54   15.41
  -2   5  -3 1339.78   68.14
  -2   5  -3 1401.86   52.13
  -2   5  -3 1370.61   58.54
  -2   5  -3 1360.35   51.81
   2  -5   3 1343.67   58.27
   2  -5   3 1389.71   61.51
   2  -5   3 1301.55   72.90
   2  -5   3 1391.72   54.81
  -3   5  -3  483.42   26.92
  -3   5  -3  529.23   28.01
  -3   5  -3  496.86   29.22
  -3   5  -3  505.52   36.77
   3  -5   3  528.40   31.03
   3  -5   3  535.65   30.87
   3  -5   3  507.65   27.78
  -4   5  -3  507.96   38.22
  -4   5  -3  463.51   30.03
  -4   5  -3  487.87   30.30
   4  -5   3  432.81   31.30
   4  -5   3  483.52   32.32
   4  -5   3  496.98   29.10
  -5   5  -3  397.45   30.02
  -5   5  -3  470.18   33.45
  -5   5  -3  439.25   31.57
  -5   5  -3  524.30   39.53
   5  -5   3  458.54   30.64
   5  -5   3  382.49   31.80
   5  -5   3  449.58   33.97
  -6   5  -3   36.12   13.95
  -6   5  -3   42.08   15.12
  -6   5  -3   54.40   16.80
   6  -5   3   21.05   11.94
   6  -5   3   29.62   13.82
  -7   5  -3  -12.73    8.70
  -7   5  -3  -18.13    8.45
   7  -5   3   -5.14   11.35
  -8   5  -3    0.94   15.08
  -8   5  -3   -4.01   12.33
   8  -5   3    6.98   13.78
  -9   5  -3    6.79   16.46
  -9   5  -3   20.99   15.17
   9  -5   3   19.64   16.60
   9   4  -3    8.23   16.52
   9   4  -3   -4.25   12.63
   9   4  -3   -5.93   18.95
  -9  -4   3    1.69   16.91
  -9  -4   3   31.34   15.56
   8   4  -3   24.82   13.54
   8   4  -3    0.88   15.30
   8   4  -3   15.37   16.38
  -8  -4   3   12.21   14.82
   7   4  -3   16.52   14.41
   7   4  -3   18.11   10.33
   7   4  -3   -4.58   10.44
   7   4  -3   20.96   12.53
  -7  -4   3   14.34   14.23
  -7  -4   3    8.60   10.90
   6   4  -3   56.05   20.05
   6   4  -3   56.68   13.37
   6   4  -3   44.63   17.70
   6   4  -3   38.93   11.02
  -6  -4   3   65.08   16.11
  -6  -4   3   40.89   15.54
   5   4  -3  195.82   21.37
   5   4  -3  192.29   28.50
   5   4  -3  257.61   30.58
   5   4  -3  276.18   19.86
   5   4  -3  265.51   22.80
  -5  -4   3  237.86   25.10
  -5  -4   3  211.29   21.40
   4   4  -3   35.57   13.30
   4   4  -3   51.93   16.60
   4   4  -3   56.25    8.83
   4   4  -3   34.98    7.91
   4   4  -3   47.27   11.49
  -4  -4   3   39.41   10.78
  -4  -4   3   40.25    9.82
  -4  -4   3   47.46   11.87
   3   4  -3  333.61   16.93
   3   4  -3  321.75   17.15
   3   4  -3  341.53   29.36
   3   4  -3  337.02   30.73
   3   4  -3  333.92   22.41
  -3  -4   3  394.33   29.09
  -3  -4   3  353.05   21.45
  -3  -4   3  353.78   23.67
  -3  -4   3  351.94   22.44
   2   4  -3 3047.23  123.25
   2   4  -3 3002.02  136.13
   2   4  -3 3149.44  134.54
   2   4  -3 3324.56  127.83
  -2  -4   3 3859.73  139.23
  -2  -4   3 3357.08  134.35
  -2  -4   3 3276.44  121.07
  -2  -4   3 3416.98  123.69
  -2  -4   3 3500.49  123.69
   1   4  -3  700.34   41.64
   1   4  -3  684.47   38.56
   1   4  -3  667.36   42.83
  -1  -4   3  733.91   29.73
  -1  -4   3  782.89   30.40
  -1  -4   3  744.05   32.30
  -1  -4   3  739.75   30.76
  -1  -4   3  781.02   42.55
  -1  -4   3  783.46   40.04
  -1  -4   3  753.00   43.18
  -1  -4   3  741.91   38.51
   0   4  -3   70.22   15.90
   0   4  -3   68.80   12.47
   0  -4   3   63.23    5.53
   0  -4   3   68.19    5.09
   0  -4   3   62.59   10.72
   0  -4   3   65.95    5.25
   0  -4   3   71.69   11.63
   0  -4   3   86.54   16.91
  -1   4  -3 1215.04   54.13
  -1   4  -3 1220.62   59.84
   1  -4   3 1180.74   63.34
   1  -4   3 1296.07   54.96
   1  -4   3 1358.35   60.53
   1  -4   3 1234.68   49.21
   1  -4   3 1220.72   48.80
  -2   4  -3  503.82   33.77
  -2   4  -3  506.75   23.36
  -2   4  -3  518.85   29.08
  -2   4  -3  516.05   23.10
   2  -4   3  489.88   25.45
   2  -4   3  517.17   26.80
  -3   4  -3  361.92   22.10
  -3   4  -3  367.51   23.20
  -3   4  -3  382.01   29.06
  -3   4  -3  386.87   25.74
   3  -4   3  393.20   24.96
   3  -4   3  407.70   23.50
   3  -4   3  345.78   23.92
  -4   4  -3  637.84   43.07
  -4   4  -3  737.89   40.18
  -4   4  -3  731.11   40.64
   4  -4   3  712.75   40.84
   4  -4   3  732.46   38.37
   4  -4   3  697.37   40.38
  -5   4  -3  489.35   33.60
  -5   4  -3  475.84   34.87
  -5   4  -3  513.91   37.87
   5  -4   3  575.11   34.95
   5  -4   3  494.74   36.07
   5  -4   3  565.75   36.78
  -6   4  -3  187.81   25.69
  -6   4  -3  182.31   26.43
  -6   4  -3  228.06   24.11
   6  -4   3  216.27   23.20
   6  -4   3  159.88   25.16
  -7   4  -3   12.05   13.91
  -7   4  -3   20.00   11.54
   7  -4   3   25.29   11.60
  -8   4  -3  -17.65   11.95
  -8   4  -3  -25.93    8.15
   8  -4   3   18.63   14.95
  -9   4  -3   -1.54   10.54
  -9   4  -3  -27.39   13.31
   9  -4   3    6.82   14.01
   9   3  -3   -4.06   20.96
   9   3  -3    9.38   16.25
  -9  -3   3   -5.77   14.89
  -9  -3   3   -3.97   13.35
   8   3  -3    6.69   11.05
   8   3  -3  -22.73   11.42
   8   3  -3    8.25   15.00
   8   3  -3    1.20    2.94
  -8  -3   3    8.83   12.32
  -8  -3   3   -7.71   11.03
   7   3  -3   74.49   25.18
   7   3  -3   45.88   16.98
   7   3  -3   54.95   14.14
  -7  -3   3   52.57   18.08
  -7  -3   3   59.19   16.02
   6   3  -3  108.02   23.30
   6   3  -3   90.80   15.57
   6   3  -3  138.82   26.04
   6   3  -3   99.84   16.76
   6   3  -3  135.25   20.92
  -6  -3   3  121.23   20.28
  -6  -3   3  132.11   23.55
  -6  -3   3   97.47   19.06
   5   3  -3   68.08   14.98
   5   3  -3   76.65   18.35
   5   3  -3   91.44   14.31
   5   3  -3  103.49   21.70
   5   3  -3   83.72   12.81
  -5  -3   3   61.55   13.59
  -5  -3   3  115.54   17.90
   4   3  -3   65.15   10.00
   4   3  -3   57.18    9.22
   4   3  -3   64.07   12.45
   4   3  -3   55.07   15.28
   4   3  -3   71.70   16.87
  -4  -3   3   45.65   11.51
  -4  -3   3   48.28    7.54
  -4  -3   3   74.75   13.52
  -4  -3   3   43.63   10.07
   3   3  -3 1634.06   76.42
   3   3  -3 1578.70   61.86
   3   3  -3 1519.27   67.76
   3   3  -3 1610.59   61.21
   3   3  -3 1630.56   61.54
   3   3  -3 1655.75   76.11
  -3  -3   3 1668.44   65.95
  -3  -3   3 1652.32   68.02
  -3  -3   3 1548.03   65.53
  -3  -3   3 1709.34   68.36
   2   3  -3 2813.77  108.63
   2   3  -3 2700.76  114.83
   2   3  -3 2613.24  115.54
   2   3  -3 2654.93  106.92
  -2  -3   3 2949.55  107.37
  -2  -3   3 3178.22  117.16
  -2  -3   3 2938.02  104.83
  -2  -3   3 2850.80  109.17
  -2  -3   3 2777.25  103.14
  -2  -3   3 2891.27  115.16
   1   3  -3  702.91   39.97
   1   3  -3  702.16   38.58
   1   3  -3  733.70   36.85
  -1  -3   3  698.20   32.17
  -1  -3   3  689.11   37.99
  -1  -3   3  779.69   37.43
  -1  -3   3  711.50   26.76
  -1  -3   3  732.81   26.59
  -1  -3   3  737.30   37.87
  -1  -3   3  758.40   39.94
   0   3  -3  505.48   30.69
   0   3  -3  517.40   33.30
   0   3  -3  543.40   29.38
   0  -3   3  562.26   29.99
   0  -3   3  525.28   30.42
   0  -3   3  561.88   22.19
   0  -3   3  585.50   31.55
   0  -3   3  516.86   32.97
  -1   3  -3  368.38   24.26
  -1   3  -3  460.31   18.75
   1  -3   3  463.12   31.57
   1  -3   3  439.78   20.04
   1  -3   3  432.10   25.15
   1  -3   3  401.12   26.96
   1  -3   3  440.50   20.29
   1  -3   3  469.04   27.26
  -2   3  -3 1128.28   51.09
  -2   3  -3 1084.17   44.95
  -2   3  -3 1077.81   44.27
  -2   3  -3 1141.57   54.26
   2  -3   3 1055.78   57.12
   2  -3   3 1099.99   47.57
   2  -3   3 1173.81   47.28
   2  -3   3 1061.11   47.05
  -3   3  -3 1022.30   46.13
  -3   3  -3 1035.46   52.38
  -3   3  -3  988.06   47.06
   3  -3   3  999.55   48.60
   3  -3   3 1014.82   47.65
   3  -3   3 1093.09   47.89
  -4   3  -3  224.42   19.20
  -4   3  -3  278.13   23.15
  -4   3  -3  215.82   22.22
   4  -3   3  262.47   21.91
   4  -3   3  219.90   21.08
   4  -3   3  237.63   19.71
  -5   3  -3  307.87   28.09
  -5   3  -3  309.18   26.60
   5  -3   3  261.34   22.94
   5  -3   3  295.24   26.05
  -6   3  -3  217.79   29.40
   6  -3   3  243.19   26.23
  -7   3  -3   65.84   19.62
  -7   3  -3   40.86   12.28
   7  -3   3   91.28   21.57
  -8   3  -3    5.41    9.12
  -8   3  -3   16.85   15.68
   8  -3   3   19.61   14.84
  -9   3  -3   18.26   17.51
   9  -3   3    1.71   11.98
   9   2  -3   32.96   24.08
   9   2  -3   21.95   18.18
  -9  -2   3    6.79   13.12
  -9  -2   3  -14.03   14.84
   8   2  -3   48.20   23.79
   8   2  -3   32.19   17.60
   8   2  -3   22.37   12.60
  -8  -2   3   23.64   14.39
  -8  -2   3   60.54   21.31
   7   2  -3    9.37   13.59
   7   2  -3   38.67   12.93
   7   2  -3   38.94   17.72
  -7  -2   3   39.45   15.52
  -7  -2   3   25.30   14.05
   6   2  -3   69.57   18.65
   6   2  -3   66.41   18.09
   6   2  -3   46.87   12.38
   6   2  -3   52.15   13.73
   6   2  -3   43.72   12.65
  -6  -2   3   67.89   17.18
  -6  -2   3   54.26   14.42
  -6  -2   3   64.58   14.30
   5   2  -3  109.90   15.57
   5   2  -3  110.35   15.48
   5   2  -3  149.51   23.79
   5   2  -3  142.46   23.08
   5   2  -3  124.47   18.08
  -5  -2   3  131.93   18.53
  -5  -2   3  107.22   17.20
  -5  -2   3  123.64   10.14
  -5  -2   3  111.98   18.92
   4   2  -3  296.66   25.61
   4   2  -3  263.56   18.21
   4   2  -3  249.46   17.64
   4   2  -3  235.33   23.38
   4   2  -3  266.32   21.71
  -4  -2   3  282.40   22.38
  -4  -2   3  258.68   20.37
  -4  -2   3  270.67   20.28
  -4  -2   3  251.31   16.67
   3   2  -3 1144.84   45.99
   3   2  -3 1119.70   46.45
   3   2  -3 1129.74   56.65
   3   2  -3 1170.19   56.17
   3   2  -3 1151.21   52.14
  -3  -2   3 1166.76   49.29
  -3  -2   3 1196.25   51.75
  -3  -2   3 1123.21   48.78
  -3  -2   3 1125.95   50.39
   2   2  -3 2303.65   94.41
   2   2  -3 2196.87   88.84
   2   2  -3 2236.16   93.57
   2   2  -3 2248.32   80.05
  -2  -2   3 2475.20   95.06
  -2  -2   3 2281.98   85.22
  -2  -2   3 2252.19   84.31
  -2  -2   3 2429.29   89.35
  -2  -2   3 2293.76   89.56
   1   2  -3 4192.38  169.93
   1   2  -3 4802.96  170.82
   1   2  -3 4283.55  169.80
  -1  -2   3 4535.05  165.81
  -1  -2   3 4637.47  170.46
  -1  -2   3 4749.60  171.18
  -1  -2   3 4670.40  157.73
  -1  -2   3 4616.32  169.74
  -1  -2   3 4899.63  169.93
   0   2  -3  691.93   35.05
   0   2  -3  675.31   33.76
   0   2  -3  646.83   34.46
   0  -2   3  698.82   35.09
   0  -2   3  696.95   33.93
   0  -2   3  756.51   36.23
   0  -2   3  748.32   26.50
   0  -2   3  680.23   36.48
  -1   2  -3   31.24    8.30
  -1   2  -3   44.63    8.72
  -1   2  -3   44.42    3.52
   1  -2   3   65.03   10.75
   1  -2   3   45.23    8.06
   1  -2   3   59.74    6.99
   1  -2   3   49.40    6.28
  -2   2  -3 1576.33   69.60
  -2   2  -3 1681.67   64.46
   2  -2   3 1654.58   65.95
   2  -2   3 1641.52   64.40
   2  -2   3 1573.66   69.18
   2  -2   3 1534.35   65.15
  -3   2  -3 1453.39   61.59
  -3   2  -3 1507.60   64.12
  -3   2  -3 1445.64   65.73
   3  -2   3 1386.20   64.02
   3  -2   3 1503.60   65.54
   3  -2   3 1487.03   63.21
   3  -2   3 1450.74   62.86
  -4   2  -3  359.19   26.60
  -4   2  -3  410.12   28.73
  -4   2  -3  352.83   25.35
   4  -2   3  400.64   27.30
   4  -2   3  365.97   27.91
   4  -2   3  367.75   26.14
  -5   2  -3  244.36   22.74
  -5   2  -3  236.37   22.21
  -5   2  -3  251.87   25.81
   5  -2   3  242.33   24.16
  -6   2  -3   37.58   10.86
  -6   2  -3   33.92   14.63
  -6   2  -3   27.95   12.57
   6  -2   3   39.49   13.94
  -7   2  -3   34.63   14.76
   7  -2   3   32.18   14.33
  -8   2  -3   65.07   22.46
   8  -2   3   50.00   18.52
  -9   2  -3   43.33   18.78
   9  -2   3   -9.58   14.04
   9   1  -3    2.71   16.47
  -9  -1   3   55.60   22.98
  -9  -1   3   20.08   14.08
   8   1  -3   47.74   16.37
   8   1  -3   53.46   18.07
  -8  -1   3   59.91   18.00
  -8  -1   3   82.83   23.49
   7   1  -3   27.69   15.48
   7   1  -3   43.32   15.96
   7   1  -3   53.35   15.36
  -7  -1   3   58.73   14.82
  -7  -1   3   49.13   17.17
  -7  -1   3   27.49    3.93
   6   1  -3  141.82   22.19
   6   1  -3  120.07   18.36
   6   1  -3  145.55   19.83
   6   1  -3  145.33   24.91
  -6  -1   3  117.12   19.43
  -6  -1   3  103.00   20.11
  -6  -1   3  138.98   19.80
   5   1  -3  221.21   21.28
   5   1  -3  242.71   20.71
   5   1  -3  251.75   24.76
   5   1  -3  277.39   21.67
  -5  -1   3  242.37   21.52
  -5  -1   3  249.32   24.29
  -5  -1   3  227.64   20.90
   4   1  -3  268.83   18.61
   4   1  -3  249.97   18.18
   4   1  -3  240.12   20.81
  -4  -1   3  212.71   19.48
  -4  -1   3  260.60   21.26
  -4  -1   3  244.76   19.21
   3   1  -3  433.06   23.27
   3   1  -3  468.72   23.74
   3   1  -3  590.20   30.36
   3   1  -3  430.81   27.00
   3   1  -3  516.05   30.74
  -3  -1   3  453.25   25.88
  -3  -1   3  457.23   25.03
  -3  -1   3  465.25   27.20
   2   1  -3 2132.89   81.50
   2   1  -3 2046.57   74.48
   2   1  -3 1894.61   80.08
   2   1  -3 2053.10   74.45
  -2  -1   3 2125.77   84.60
  -2  -1   3 2031.70   76.93
  -2  -1   3 2046.21   76.59
   1   1  -3 2911.62  109.33
   1   1  -3 2750.72  107.54
   1   1  -3 2901.19  110.94
  -1  -1   3 2924.13  107.61
  -1  -1   3 2922.35  102.02
  -1  -1   3 2938.88  102.27
  -1  -1   3 2759.68  107.60
  -1  -1   3 2986.70  111.75
   0   1  -3 1520.56   60.49
   0   1  -3 1494.88   64.28
   0  -1   3 1549.46   55.86
   0  -1   3 1507.30   63.93
   0  -1   3 1517.49   59.93
   0  -1   3 1632.61   64.18
   0  -1   3 1510.49   56.53
   0  -1   3 1580.76   63.61
  -1   1  -3 4503.41  158.47
  -1   1  -3 4437.58  159.63
  -1   1  -3 4381.70  166.89
   1  -1   3 4549.24  159.85
   1  -1   3 4407.51  159.59
   1  -1   3 4563.79  161.48
   1  -1   3 4601.38  166.42
  -2   1  -3  591.99   27.54
  -2   1  -3  546.14   29.99
  -2   1  -3  538.18   28.75
   2  -1   3  574.99   28.30
   2  -1   3  559.94   29.62
   2  -1   3  547.08   30.44
   2  -1   3  518.23   28.43
  -3   1  -3  104.96   15.34
  -3   1  -3  102.58   13.58
  -3   1  -3  114.79   12.91
   3  -1   3  121.36   12.91
   3  -1   3  136.17   14.74
   3  -1   3  124.98   13.37
   3  -1   3  125.92   15.57
  -4   1  -3 1447.70   61.78
  -4   1  -3 1313.31   61.81
  -4   1  -3 1383.13   66.39
   4  -1   3 1339.53   63.31
   4  -1   3 1432.64   64.00
   4  -1   3 1279.10   65.03
  -5   1  -3  927.68   52.65
  -5   1  -3  855.75   47.76
   5  -1   3  819.26   52.51
   5  -1   3  876.93   48.61
   5  -1   3  800.96   54.40
  -6   1  -3    1.69    8.42
  -6   1  -3    5.64    8.26
   6  -1   3   11.38   11.03
  -7   1  -3    5.29   15.09
   7  -1   3    4.05   11.31
   8  -1   3   54.65   17.79
  -9   1  -3    3.25   16.09
   9  -1   3   13.27   13.11
   9  -1   3   26.91   15.70
  10   0  -3  -21.30   12.32
  10   0  -3   -4.23   14.28
 -10   0   3   10.66   15.15
 -10   0   3  -29.82   11.03
  -9   0   3   -7.42   16.08
  -9   0   3    7.24   11.64
   8   0  -3  131.22   22.30
  -8   0   3  117.34   21.75
  -8   0   3  118.34   27.23
  -8   0   3  111.34   10.40
   7   0  -3   46.45   13.45
   7   0  -3   60.19   16.11
  -7   0   3   74.93   19.55
  -7   0   3   84.19   17.86
   6   0  -3  111.17   18.43
   6   0  -3   81.68   15.35
   6   0  -3  105.28   18.11
  -6   0   3  131.01   19.47
  -6   0   3  108.27   19.97
  -6   0   3   98.90   18.42
   5   0  -3  189.30   23.59
   5   0  -3  178.67   17.77
   5   0  -3  201.87   18.86
  -5   0   3  187.87   19.60
  -5   0   3  175.31   22.94
  -5   0   3  172.66   19.62
   4   0  -3  881.47   55.38
   4   0  -3  884.54   46.24
   4   0  -3  938.49   44.01
  -4   0   3 1011.33   47.78
  -4   0   3  899.17   45.00
  -4   0   3  872.51   45.06
   3   0  -3 3218.20  123.25
   3   0  -3 3367.05  123.44
   3   0  -3 3241.35  127.05
  -3   0   3 3548.32  130.10
  -3   0   3 3230.98  126.40
  -3   0   3 3370.47  125.81
  -3   0   3 3254.38  124.69
   2   0  -3  623.25   27.21
   2   0  -3  578.87   27.14
   2   0  -3  656.77   27.87
   2   0  -3  538.89   29.93
  -2   0   3  589.29   28.17
  -2   0   3  588.17   30.62
  -2   0   3  633.96   29.17
  -2   0   3  632.32   32.70
   1   0  -3  879.52   41.58
   1   0  -3  894.66   35.46
  -1   0   3  920.31   36.65
  -1   0   3  873.53   41.78
  -1   0   3  941.44   37.62
  -1   0   3  887.45   35.03
   0   0  -3 2298.80   83.69
   0   0  -3 2303.97   84.26
   0   0  -3 2332.13   83.09
   0   0  -3 2165.27   89.78
   0   0   3 2303.98   83.98
   0   0   3 2292.24   90.00
   0   0   3 2282.02   85.50
  -2   0  -3  976.93   42.63
  -2   0  -3  956.37   45.17
   2   0   3  960.95   43.18
   2   0   3  892.21   44.69
   2   0   3  985.43   44.34
  -3   0  -3  473.10   31.60
  -3   0  -3  544.43   29.81
   3   0   3  508.70   31.86
   3   0   3  513.00   30.29
   3   0   3  536.91   30.94
   3   0   3  507.68   28.55
  -4   0  -3  345.42   32.55
  -4   0  -3  339.69   25.44
   4   0   3  389.29   29.02
   4   0   3  364.49   25.94
   4   0   3  327.11   22.16
  -5   0  -3   -1.43    6.86
  -5   0  -3    8.60    8.70
   5   0   3    2.29    6.90
   5   0   3   11.55    9.56
   5   0   3   -0.62    8.47
  -6   0  -3  177.41   29.22
   6   0   3  119.52   21.79
   6   0   3  166.52   17.23
  -7   0  -3  159.36   29.44
   7   0   3  201.32   21.23
   7   0   3  263.30   27.91
  -8   0  -3   19.43   14.05
   8   0   3    4.88   12.34
   8   0   3  -18.43    8.01
  -9   0  -3  -15.04   13.23
   9   0   3   13.15   13.74
  10  -1  -3  -20.18   12.05
  10  -1  -3   15.33   15.49
 -10   1   3  -10.81   11.19
 -10   1   3  -13.77   18.70
   9  -1  -3   19.95   14.21
  -9   1   3   35.59   18.21
  -9   1   3   -4.45    4.83
  -9   1   3    5.95   13.89
   8  -1  -3    1.37   10.43
  -8   1   3    2.27    8.68
  -8   1   3  -10.36    9.69
   7  -1  -3   45.44   14.15
   7  -1  -3   35.23   14.03
  -7   1   3   47.84   16.51
  -7   1   3   46.17   14.44
   6  -1  -3 1052.35   55.95
   6  -1  -3  924.83   55.66
   6  -1  -3 1124.97   57.36
  -6   1   3 1124.04   57.65
  -6   1   3 1102.73   61.63
   5  -1  -3  144.24   19.45
   5  -1  -3  164.87   17.92
  -5   1   3  173.44   18.63
   4  -1  -3   29.25    7.90
   4  -1  -3   17.59    7.49
   4  -1  -3   14.63    7.15
  -4   1   3   40.56   10.24
  -4   1   3   15.35    8.81
  -4   1   3   28.00    7.89
   3  -1  -3 3407.61  129.72
   3  -1  -3 3280.06  128.63
   3  -1  -3 3343.24  131.62
  -3   1   3 3483.62  131.81
  -3   1   3 3606.62  132.88
  -3   1   3 3428.24  131.23
  -3   1   3 3581.04  131.65
   2  -1  -3 1844.92   71.60
   2  -1  -3 1713.44   68.06
  -2   1   3 1682.75   69.07
  -2   1   3 1694.50   70.49
  -2   1   3 1785.43   72.01
  -2   1   3 1719.55   70.18
   1  -1  -3  271.92   17.74
   1  -1  -3  207.78   14.73
   1  -1  -3  239.65   14.52
  -1   1   3  248.21   16.05
  -1   1   3  248.45   17.27
  -1   1   3  222.02   14.80
   0  -1  -3  838.92   38.80
   0  -1  -3  886.10   33.78
   0  -1  -3  871.80   41.76
   0  -1  -3  859.97   37.11
   0   1   3  853.19   39.20
   0   1   3  900.74   38.04
  -1  -1  -3  275.31   17.01
  -1  -1  -3  261.90   19.07
   1   1   3  297.07   19.52
   1   1   3  277.71   17.75
  -2  -1  -3 1614.74   68.71
  -2  -1  -3 1716.56   72.92
   2   1   3 1695.53   69.60
   2   1   3 1639.84   71.95
  -3  -1  -3 3111.65  123.87
  -3  -1  -3 2982.80  118.68
   3   1   3 2964.84  122.52
   3   1   3 3159.08  120.07
   3   1   3 2938.54  115.30
   3   1   3 3008.33  119.34
   3   1   3 3041.43  108.27
  -4  -1  -3  245.65   24.92
  -4  -1  -3  305.25   24.08
   4   1   3  240.60   23.25
   4   1   3  247.80   15.96
   4   1   3  241.32   17.82
   4   1   3  270.73   23.05
   4   1   3  252.73   22.30
  -5  -1  -3    8.43    9.34
  -5  -1  -3    6.77    9.67
   5   1   3   -0.89    8.54
   5   1   3   -5.59    6.83
   5   1   3    2.00    5.34
   5   1   3    0.25    4.43
  -6  -1  -3   32.83   15.06
   6   1   3   13.54    7.47
   6   1   3   23.92   11.80
  -7  -1  -3   -0.98   11.84
   7   1   3    8.22   11.75
   7   1   3   -9.23    6.58
  -8  -1  -3   46.97   19.16
   8   1   3   78.60   21.15
   8   1   3   12.16   10.20
  -9  -1  -3   28.89   21.54
   9   1   3    1.33   10.88
   9   1   3   54.49   23.15
  10  -2  -3   29.07   16.65
 -10   2   3  -17.37    6.57
 -10   2   3    5.56   14.46
 -10   2   3   -2.73   16.06
   9  -2  -3   26.38   16.36
  -9   2   3  -22.97   13.74
  -9   2   3    9.45   11.31
  -9   2   3  -16.91   10.31
   8  -2  -3   -2.52   10.69
  -8   2   3    5.21   10.90
  -8   2   3    1.77   11.64
   7  -2  -3  120.45   21.60
  -7   2   3  115.87   22.90
  -7   2   3   91.16   18.80
   6  -2  -3    4.78    8.98
   6  -2  -3    5.84    9.55
  -6   2   3   22.56   12.96
  -6   2   3    9.39    9.87
  -6   2   3   -2.69    8.95
   5  -2  -3  227.87   21.71
   5  -2  -3  219.27   22.30
   5  -2  -3  266.45   23.52
  -5   2   3  290.63   22.68
  -5   2   3  221.28   21.76
  -5   2   3  255.26   23.99
  -5   2   3  234.12   23.02
   4  -2  -3 6093.15  221.97
   4  -2  -3 5795.05  221.75
   4  -2  -3 6007.70  220.89
  -4   2   3 5968.62  223.56
  -4   2   3 6010.80  220.61
  -4   2   3 6062.61  221.20
  -4   2   3 5937.28  223.16
   3  -2  -3  685.62   37.05
   3  -2  -3  695.32   36.30
  -3   2   3  738.51   37.03
  -3   2   3  756.82   38.64
  -3   2   3  769.77   39.30
  -3   2   3  744.03   37.34
   2  -2  -3 1525.76   59.93
   2  -2  -3 1621.97   66.54
   2  -2  -3 1737.58   69.23
   2  -2  -3 1696.78   67.35
  -2   2   3 1713.54   69.85
  -2   2   3 1625.60   67.37
  -2   2   3 1599.76   67.46
  -2   2   3 1611.22   67.50
   1  -2  -3 3347.27  125.37
   1  -2  -3 3201.48  126.89
   1  -2  -3 3346.60  127.37
  -1   2   3 3442.87  126.51
  -1   2   3 3610.82  119.39
  -1   2   3 3194.36  118.95
  -1   2   3 3446.65  128.28
   0  -2  -3 3717.83  136.45
   0  -2  -3 3593.16  139.11
   0  -2  -3 3846.48  130.29
   0   2   3 3597.53  139.14
   0   2   3 3643.42  137.08
  -1  -2  -3   67.98   11.40
  -1  -2  -3   67.49   10.54
   1   2   3   76.67   11.07
   1   2   3   69.37   11.47
  -2  -2  -3  824.20   40.76
  -2  -2  -3  816.76   44.21
   2   2   3  813.14   43.84
   2   2   3  871.70   41.90
   2   2   3  764.84   39.76
  -3  -2  -3  876.72   44.37
  -3  -2  -3  871.67   49.12
   3   2   3  792.16   42.95
   3   2   3  870.37   44.64
   3   2   3  805.99   47.10
  -4  -2  -3  294.19   25.05
  -4  -2  -3  281.79   28.19
   4   2   3  321.69   26.29
   4   2   3  303.68   19.36
   4   2   3  276.64   17.52
   4   2   3  275.53   27.10
   4   2   3  284.50   23.53
  -5  -2  -3  222.72   30.67
  -5  -2  -3  162.50   23.72
   5   2   3  194.95   21.68
   5   2   3  179.40   23.90
   5   2   3  199.37   16.35
   5   2   3  150.77   24.39
   5   2   3  208.35   13.95
  -6  -2  -3    7.47   13.21
   6   2   3   28.50   11.06
   6   2   3   28.07    8.45
  -7  -2  -3   -4.71   14.66
   7   2   3   13.92   12.16
   7   2   3   -5.43    7.31
  -8  -2  -3   13.96   18.62
   8   2   3    8.13   15.41
  10  -3  -3    6.38   15.74
 -10   3   3   21.06   18.34
 -10   3   3   19.74   16.68
 -10   3   3  -11.03    9.55
   9  -3  -3   56.08   18.07
  -9   3   3   40.80   17.03
  -9   3   3   61.69   21.78
   8  -3  -3   27.58   15.03
  -8   3   3   11.40   14.59
  -8   3   3  -11.79   11.12
  -8   3   3   40.45   15.38
   7  -3  -3   28.68   14.37
  -7   3   3   19.76   12.17
  -7   3   3   12.82   12.30
  -7   3   3   -6.11    7.86
   6  -3  -3   44.59   13.42
   6  -3  -3   20.53    9.82
   6  -3  -3    5.92    9.04
  -6   3   3   17.09    9.05
  -6   3   3   23.72   12.33
  -6   3   3   34.91   12.44
  -6   3   3    8.17    8.42
   5  -3  -3  690.78   41.78
   5  -3  -3  665.72   40.88
   5  -3  -3  673.82   41.73
  -5   3   3  729.94   41.03
  -5   3   3  720.83   44.16
  -5   3   3  660.11   43.11
   4  -3  -3 1036.82   52.76
   4  -3  -3 1082.47   54.70
   4  -3  -3 1081.02   53.38
  -4   3   3 1195.63   53.78
  -4   3   3 1024.00   49.98
  -4   3   3 1068.72   55.61
  -4   3   3 1151.20   56.75
   3  -3  -3  346.75   23.35
   3  -3  -3  322.55   24.67
  -3   3   3  345.41   23.03
  -3   3   3  336.18   23.96
  -3   3   3  313.05   24.05
  -3   3   3  344.26   21.34
   2  -3  -3 4099.48  148.58
   2  -3  -3 4008.46  150.31
   2  -3  -3 4163.76  153.56
   2  -3  -3 3871.59  143.99
  -2   3   3 3899.58  149.45
  -2   3   3 4011.90  153.43
  -2   3   3 4039.64  151.80
   1  -3  -3 1229.24   55.60
   1  -3  -3 1129.07   52.05
   1  -3  -3 1247.04   56.46
  -1   3   3 1088.71   48.49
  -1   3   3 1272.75   54.10
  -1   3   3 1170.27   54.90
   0  -3  -3  622.53   26.00
   0  -3  -3  634.50   33.31
   0  -3  -3  656.67   36.30
   0   3   3  643.53   32.62
   0   3   3  643.69   35.85
  -1  -3  -3 1406.22   68.03
  -1  -3  -3 1396.39   64.15
   1   3   3 1466.91   68.03
   1   3   3 1679.39   68.16
   1   3   3 1527.64   65.65
  -2  -3  -3 1849.23   78.94
  -2  -3  -3 1848.71   83.98
  -2  -3  -3 1881.83   70.82
   2   3   3 1889.77   79.89
   2   3   3 1885.06   83.37
   2   3   3 1751.26   76.75
  -3  -3  -3  176.25   18.31
  -3  -3  -3  161.87   23.53
   3   3   3  173.52   23.34
   3   3   3  200.94   19.05
   3   3   3  191.06   20.05
  -4  -3  -3  166.01   25.80
  -4  -3  -3  213.12   21.30
   4   3   3  209.01   22.21
   4   3   3  154.81   24.16
   4   3   3  168.20   14.49
  -5  -3  -3   74.00   20.05
   5   3   3   81.55   17.41
   5   3   3   74.38    8.26
  -6  -3  -3   15.76   15.21
   6   3   3   22.27    8.46
   6   3   3   37.21   14.71
  -7  -3  -3   51.26   20.08
   7   3   3   29.74    9.94
   7   3   3   23.60   15.19
  -8  -3  -3   -2.88   14.85
   8   3   3    0.18   11.39
   9  -4  -3   31.21   17.26
  -9   4   3   15.90   15.08
  -9   4   3   -5.40   13.45
   8  -4  -3  118.94   23.82
  -8   4   3  116.62   22.79
  -8   4   3  103.92   24.29
  -8   4   3  117.93   20.09
   7  -4  -3  223.19   29.92
  -7   4   3  181.99   27.96
  -7   4   3  199.51   27.28
  -7   4   3  221.05   22.58
   6  -4  -3    7.22   10.31
   6  -4  -3    3.12    8.21
   6  -4  -3   -0.72    8.37
  -6   4   3    3.87    9.00
  -6   4   3    9.96    6.70
  -6   4   3   -4.70    6.75
   5  -4  -3  115.72   20.47
   5  -4  -3  164.81   21.47
  -5   4   3  167.46   24.03
  -5   4   3  157.54   23.57
  -5   4   3  189.71   19.83
  -5   4   3  127.65   14.65
   4  -4  -3  929.69   47.86
   4  -4  -3  947.89   49.42
  -4   4   3  884.31   51.09
  -4   4   3  926.24   47.06
  -4   4   3  996.60   44.01
  -4   4   3  888.39   50.02
   3  -4  -3  822.23   45.11
   3  -4  -3  770.88   39.33
   3  -4  -3  800.12   42.51
  -3   4   3  813.05   44.02
  -3   4   3  825.14   45.42
  -3   4   3  767.65   40.03
   2  -4  -3  467.07   29.16
   2  -4  -3  517.05   32.94
   2  -4  -3  512.70   26.98
   2  -4  -3  499.34   26.37
  -2   4   3  506.40   32.44
  -2   4   3  473.74   30.13
  -2   4   3  494.87   28.15
   1  -4  -3  504.82   29.81
   1  -4  -3  482.53   28.51
   1  -4  -3  540.76   33.23
  -1   4   3  508.91   30.60
  -1   4   3  452.07   27.88
  -1   4   3  513.25   31.79
   0  -4  -3 3185.87  108.83
   0  -4  -3 2978.48  119.06
   0  -4  -3 3018.22  123.93
   0   4   3 2997.22  123.01
   0   4   3 3075.52  120.23
   0   4   3 2967.93  119.95
  -1  -4  -3 1024.69   46.38
  -1  -4  -3  954.74   52.86
  -1  -4  -3  991.82   48.73
   1   4   3  904.33   50.86
   1   4   3 1067.84   52.63
   1   4   3  946.01   49.05
  -2  -4  -3   54.98    9.40
  -2  -4  -3   44.95   11.04
  -2  -4  -3   62.49   15.27
   2   4   3   86.68   16.37
   2   4   3   91.62   13.20
   2   4   3   73.73   13.92
   2   4   3  104.80   19.70
  -3  -4  -3  190.28   27.75
   3   4   3  274.34   22.72
   3   4   3  270.20   24.55
   3   4   3  271.69   26.81
  -4  -4  -3  361.58   35.60
   4   4   3  379.22   34.21
   4   4   3  379.80   31.28
   4   4   3  384.51   29.72
  -5  -4  -3   22.10   13.69
   5   4   3   38.49   13.38
   5   4   3   10.98    4.66
  -6  -4  -3   43.37   18.23
   6   4   3   40.24   15.75
  -7  -4  -3   20.47   18.78
   7   4   3   15.09   14.01
  -8  -4  -3  -21.83   13.38
   8   4   3  -24.80   10.10
   9  -5  -3    8.75   13.81
  -9   5   3  -44.72   19.86
  -9   5   3  -15.61   14.15
  -9   5   3    6.94   12.41
   8  -5  -3   17.16   20.90
  -8   5   3   13.54   17.85
  -8   5   3   -8.85   11.15
  -8   5   3    0.57   10.50
   7  -5  -3  106.76   22.22
  -7   5   3  105.37   21.10
  -7   5   3   98.75   16.18
  -7   5   3  106.03   19.72
   6  -5  -3  459.57   37.19
   6  -5  -3  402.94   32.36
  -6   5   3  359.48   25.37
  -6   5   3  450.12   37.84
  -6   5   3  456.24   33.50
   5  -5  -3  636.57   42.23
   5  -5  -3  628.50   39.99
   5  -5  -3  624.99   42.21
   5  -5  -3  705.04   45.40
  -5   5   3  720.21   45.66
  -5   5   3  646.38   44.82
  -5   5   3  694.49   40.09
  -5   5   3  669.00   33.40
   4  -5  -3   24.14    8.96
   4  -5  -3   28.55   11.66
  -4   5   3   25.45   11.79
  -4   5   3   13.84   10.80
  -4   5   3   18.82    8.27
   3  -5  -3   34.33   10.41
   3  -5  -3   39.54    9.78
   3  -5  -3   31.89   10.11
  -3   5   3   51.39   13.11
  -3   5   3   29.93   12.56
  -3   5   3   34.38    8.59
   2  -5  -3 1382.05   71.24
   2  -5  -3 1302.64   58.41
   2  -5  -3 1303.79   61.11
   2  -5  -3 1271.52   55.50
  -2   5   3 1316.80   57.68
  -2   5   3 1265.68   64.20
   1  -5  -3 1473.06   59.51
   1  -5  -3 1273.80   69.44
   1  -5  -3 1228.71   59.20
   1  -5  -3 1269.74   57.02
  -1   5   3 1142.83   58.76
  -1   5   3 1093.81   60.36
  -1   5   3 1278.95   65.49
   0  -5  -3  423.94   28.38
   0   5   3  362.52   28.78
   0   5   3  408.72   30.19
  -1  -5  -3  418.52   33.51
  -1  -5  -3  435.94   30.04
  -1  -5  -3  473.77   29.85
   1   5   3  430.60   30.36
   1   5   3  411.11   32.18
   1   5   3  439.97   33.39
  -2  -5  -3  936.88   54.95
  -2  -5  -3  868.47   44.02
   2   5   3  794.02   50.68
   2   5   3  938.93   54.97
   2   5   3  901.10   49.28
   2   5   3  817.32   43.48
  -3  -5  -3  141.41   21.66
  -3  -5  -3  158.66   15.82
  -3  -5  -3  161.89   26.50
   3   5   3  166.77   25.07
   3   5   3  179.17   18.83
   3   5   3  191.53   29.73
   3   5   3  160.21   21.98
  -4  -5  -3   45.43   15.96
   4   5   3   43.94   13.98
   4   5   3   64.82   15.02
   4   5   3   54.83   19.04
  -5  -5  -3   17.17   15.02
   5   5   3   18.61    5.28
   5   5   3   24.73   18.13
   5   5   3   35.13   15.10
  -6  -5  -3  139.06   29.19
   6   5   3  212.50   40.21
  -7  -5  -3  -29.66   11.40
   7   5   3  -18.95   15.79
   7   5   3   -4.68   13.09
   9  -6  -3   11.19   18.07
  -9   6   3   11.87   14.79
  -9   6   3    4.31   16.68
   8  -6  -3  203.30   31.24
  -8   6   3  227.19   37.13
  -8   6   3  198.23   28.38
  -8   6   3  212.55   29.37
   7  -6  -3    3.07   12.63
  -7   6   3    0.67    5.56
  -7   6   3   23.97   12.37
  -7   6   3    3.01   12.45
   6  -6  -3   53.97   17.25
   6  -6  -3   26.47   12.02
   6  -6  -3   49.37   15.98
  -6   6   3   40.38   13.01
  -6   6   3   46.83   16.60
   5  -6  -3  787.50   49.37
  -5   6   3  765.26   44.08
  -5   6   3  914.78   54.37
   4  -6  -3  384.81   29.95
   4  -6  -3  447.44   34.66
   4  -6  -3  378.83   30.91
  -4   6   3  440.36   28.06
  -4   6   3  399.53   32.92
  -4   6   3  324.06   30.32
   3  -6  -3  136.65   15.98
   3  -6  -3  125.90   21.51
   3  -6  -3  150.62   21.13
  -3   6   3  135.22    8.27
  -3   6   3  142.41   15.52
  -3   6   3  143.00   22.50
  -3   6   3  114.30   18.58
   2  -6  -3  134.33   15.93
   2  -6  -3  129.74   12.78
   2  -6  -3  101.97   18.40
  -2   6   3  116.67   18.99
  -2   6   3  123.76   13.76
  -2   6   3  141.93   21.73
   1  -6  -3  342.37   30.54
   1  -6  -3  369.20   27.94
   1  -6  -3  373.96   25.39
  -1   6   3  318.80   28.26
  -1   6   3  378.45   29.33
  -1   6   3  353.93   30.07
   0  -6  -3  925.23   54.12
   0   6   3  818.30   50.49
   0   6   3  874.62   52.13
   0   6   3  924.60   49.84
  -1  -6  -3  618.95   38.76
  -1  -6  -3  667.89   44.97
  -1  -6  -3  646.40   39.64
   1   6   3  616.34   39.63
   1   6   3  623.64   42.43
   1   6   3  596.69   33.49
  -2  -6  -3  267.53   28.40
  -2  -6  -3  295.51   31.34
  -2  -6  -3  245.45   22.42
   2   6   3  247.38   26.66
   2   6   3  273.09   21.71
   2   6   3  245.57   30.24
   2   6   3  298.28   27.00
  -3  -6  -3   39.47   10.53
  -3  -6  -3   67.81   19.02
   3   6   3   39.90   13.73
   3   6   3   55.74   18.77
   3   6   3   59.84   12.02
  -4  -6  -3   16.68   12.40
   4   6   3   46.37   15.60
   4   6   3   36.67   11.99
   4   6   3   51.66   20.53
  -5  -6  -3    2.42   14.08
   5   6   3   34.10    6.61
   5   6   3   42.36   16.06
   5   6   3   43.30   21.48
  -6  -6  -3    2.74   14.57
   6   6   3   11.64   11.88
   6   6   3  -11.91   17.61
  -7  -6  -3    3.61   18.16
   7   6   3  -12.05   12.70
   7   6   3  -14.40   19.30
   9  -7  -3    5.28   13.53
  -9   7   3   24.53   19.07
   8  -7  -3    6.74   15.38
  -8   7   3  -17.86   13.85
  -8   7   3  -15.77    8.82
   7  -7  -3   62.69   21.58
   7  -7  -3   61.18   19.33
  -7   7   3   42.39   14.07
   6  -7  -3  725.69   51.72
   6  -7  -3  640.75   48.77
  -6   7   3  774.17   44.52
  -6   7   3  675.50   51.05
   5  -7  -3  206.25   24.00
  -5   7   3  165.03   26.34
  -5   7   3  178.82   19.85
   4  -7  -3   -7.18    5.89
   4  -7  -3   -8.03    8.89
  -4   7   3   -4.28   10.53
  -4   7   3   15.01   10.83
  -4   7   3    8.66    7.43
   3  -7  -3  411.00   30.78
   3  -7  -3  444.00   36.91
  -3   7   3  416.42   26.25
  -3   7   3  374.23   33.55
  -3   7   3  376.75   32.39
   2  -7  -3  449.67   33.35
   2  -7  -3  541.98   35.70
   2  -7  -3  466.01   26.53
   2  -7  -3  525.50   40.19
  -2   7   3  482.48   37.44
  -2   7   3  496.62   36.60
  -2   7   3  460.96   27.97
   1  -7  -3  215.20   28.97
   1  -7  -3  176.25   24.05
   1  -7  -3  214.58   19.45
  -1   7   3  175.03   25.49
  -1   7   3  184.06   16.78
  -1   7   3  187.49   24.69
   0  -7  -3  218.45   28.96
   0  -7  -3  231.20   31.60
   0   7   3  270.07   27.56
   0   7   3  230.98   24.09
   0   7   3  216.18   26.52
  -1  -7  -3  277.90   27.83
  -1  -7  -3  374.86   35.41
   1   7   3  314.39   30.21
   1   7   3  279.05   31.36
   1   7   3  322.28   28.47
   1   7   3  300.54   21.81
  -2  -7  -3  179.42   23.31
  -2  -7  -3  234.39   32.38
   2   7   3  207.79   19.53
   2   7   3  175.54   24.48
   2   7   3  179.39   31.23
  -3  -7  -3   26.37   11.24
  -3  -7  -3   86.06   22.62
   3   7   3   74.98   17.08
   3   7   3   64.14   20.50
  -4  -7  -3    4.77   12.14
   4   7   3   37.81   18.77
   4   7   3   45.78   16.09
  -5  -7  -3   18.42   15.18
   5   7   3   13.10   12.62
   5   7   3   14.97    6.64
   5   7   3   36.30   22.51
  -6  -7  -3  -16.58   15.92
   6   7   3   -7.76   11.24
   8  -8  -3   44.16   16.88
  -8   8   3   59.09   21.67
  -8   8   3   32.80   15.26
   7  -8  -3   48.42   17.90
  -7   8   3   37.13   20.11
  -7   8   3   39.25   13.48
   6  -8  -3   61.29   25.65
   6  -8  -3    6.60   15.66
  -6   8   3   60.30   14.00
  -6   8   3   49.24   18.70
   5  -8  -3  201.03   31.35
   5  -8  -3  165.19   25.95
  -5   8   3  200.27   31.19
  -5   8   3  171.08   18.97
   4  -8  -3  410.54   35.30
   4  -8  -3  493.78   42.44
  -4   8   3  428.10   37.43
  -4   8   3  421.00   27.69
   3  -8  -3  208.29   30.95
   3  -8  -3  183.83   22.54
  -3   8   3  182.10   16.56
  -3   8   3  205.73   29.26
   2  -8  -3    6.51    4.30
   2  -8  -3   -7.73    7.97
   2  -8  -3   -2.21    8.15
  -2   8   3   11.05   12.80
  -2   8   3   -2.41    7.67
  -2   8   3   11.51    5.93
   1  -8  -3  269.49   35.59
   1  -8  -3  226.09   21.04
  -1   8   3  251.82   18.75
  -1   8   3  246.67   31.16
  -1   8   3  214.26   30.09
  -1   8   3  234.61   28.62
   0  -8  -3  447.77   40.64
   0   8   3  422.11   25.69
   0   8   3  457.66   35.54
   0   8   3  458.22   38.25
   0   8   3  369.84   37.43
  -1  -8  -3  114.62   21.18
  -1  -8  -3  109.02   24.99
   1   8   3  130.76   16.09
   1   8   3  126.89   21.52
   1   8   3  110.80   25.24
  -2  -8  -3   34.05   16.83
  -2  -8  -3   38.99   15.67
   2   8   3   31.95   11.19
   2   8   3   61.69   17.82
   2   8   3   73.02   23.76
  -3  -8  -3   23.57   12.97
  -3  -8  -3   33.37   18.27
   3   8   3   48.54   20.90
   3   8   3   13.92   12.90
   3   8   3   42.25   14.50
  -4  -8  -3   30.91   21.29
   4   8   3   31.16   22.81
  -5  -8  -3    5.67   16.09
   5   8   3   28.95   16.34
   5   8   3    5.72   18.24
   5   8   3  -11.39    4.31
   7  -9  -3   44.85   21.11
  -7   9   3   46.19   19.94
  -7   9   3   30.74   13.17
   6  -9  -3  157.16   29.16
  -6   9   3  187.54   31.81
  -6   9   3  246.19   22.88
   5  -9  -3   21.19   15.24
  -5   9   3   11.75    8.36
  -5   9   3   20.53   16.04
   4  -9  -3   17.47   13.15
   4  -9  -3   58.50   19.31
  -4   9   3   71.75   21.12
  -4   9   3   31.91    9.26
   3  -9  -3  338.57   33.69
   3  -9  -3  396.39   38.84
  -3   9   3  308.26   21.00
  -3   9   3  346.96   35.13
   2  -9  -3  231.88   33.83
   2  -9  -3  242.95   28.98
   2  -9  -3  184.21   13.94
  -2   9   3  236.41   30.32
  -2   9   3  218.40   16.21
   1  -9  -3   90.23   15.76
   1  -9  -3  107.66   23.66
  -1   9   3   86.95   11.70
  -1   9   3   79.17   22.13
  -1   9   3   94.89   20.71
   0  -9  -3   50.00   18.29
   0   9   3   44.69   10.13
   0   9   3   58.48   10.99
   0   9   3   42.69   16.97
   0   9   3   47.58   14.82
  -1  -9  -3   71.70   19.92
  -1  -9  -3   82.98   22.51
   1   9   3   89.22   19.54
   1   9   3   65.61   11.54
   1   9   3   59.79   22.67
  -2  -9  -3   32.44   21.10
  -2  -9  -3   26.89   15.72
   2   9   3   31.25   12.03
   2   9   3   31.21   18.46
   2   9   3   48.93   16.46
  -3  -9  -3    4.51   15.31
  -3  -9  -3  -26.46   14.55
  -4  -9  -3  -14.17   15.86
   4   9   3   10.70   17.57
   4   9   3   24.37   15.57
  -6  10   3   -2.48    8.33
  -6  10   3    7.98   15.32
   5 -10  -3   11.42   15.12
  -5  10   3   18.65   15.20
   4 -10  -3  152.99   31.84
   4 -10  -3  126.46   26.50
  -4  10   3  135.73   26.83
   3 -10  -3    5.45   17.86
  -3  10   3   48.38   17.95
  -3  10   3   29.19    6.75
   2 -10  -3  126.58   29.60
   2 -10  -3   68.09    4.69
  -2  10   3  160.60   25.96
  -2  10   3   95.52    9.49
   1 -10  -3  277.52   39.13
   1 -10  -3  334.59   25.81
  -1  10   3  284.48   17.34
  -1  10   3  295.42   37.35
  -1  10   3  391.10   35.09
   0  10   3   26.64    6.77
   0  10   3   55.75   19.98
   0  10   3   33.26   10.21
   0  10   3   54.12   17.81
  -1 -10  -3   -5.54   13.81
   1  10   3    0.82   14.30
   1  10   3  -10.37    7.50
   1  10   3    7.25   11.90
  -2 -10  -3   -2.76   13.83
   2  10   3   22.53   13.51
   2  10   3   -3.16   11.94
  -3 -10  -3    7.11   16.45
   3  10   3   15.56   20.84
   3  10   3    8.90   12.19
   5 -11  -3    6.23   15.01
  -5  11   3   21.43   18.24
   4 -11  -3  -17.52   14.26
  -4  11   3   17.76   15.20
  -4  11   3    0.25    3.11
   3 -11  -3   49.87   17.75
  -3  11   3   17.62   15.31
   2 -11  -3  158.43   32.81
  -2  11   3  134.39   26.67
   1 -11  -3   71.60   23.11
   1 -11  -3   82.73   13.92
  -1  11   3   95.85   22.04
   0 -11  -3   40.23   19.62
   0 -11  -3   27.96   13.86
   0  11   3   26.06   14.43
   0  11   3   36.92   18.05
  -1 -11  -3    3.76   19.00
   1  11   3   28.69   17.58
   1  11   3   93.19   27.77
  -2 -11  -3   24.46   16.63
   2  11   3   11.86   12.77
   2  11   3   -1.28   17.89
   2 -12  -3   58.12   24.83
  -2  12   3   54.18   21.03
   2  12  -4  -11.99   16.40
   2  12  -4   -6.18   19.50
  -2 -12   4   16.42   16.44
   1  12  -4   21.35   17.19
   1  12  -4   10.56   19.82
  -1 -12   4   20.87   15.05
   0  12  -4   32.86   18.78
   0 -12   4    1.10   12.70
   0 -12   4  -24.53   11.04
  -1  12  -4    9.24   18.47
   1 -12   4   48.19   17.70
   1 -12   4   19.48   13.02
  -2  12  -4  165.47   35.30
   2 -12   4   24.28   15.75
  -3  12  -4  193.75   37.09
   3 -12   4  199.21   30.29
  -4  12  -4   33.40   20.51
   4  11  -4   17.49   19.22
   4  11  -4    2.62   11.60
  -4 -11   4   14.69   16.87
   3  11  -4   16.90   13.77
   3  11  -4  -25.19   15.39
  -3 -11   4   12.24   13.26
   2  11  -4   71.23   21.51
   2  11  -4   84.61   28.08
  -2 -11   4   51.09   16.71
   1  11  -4    9.25   14.41
   1  11  -4   14.19   15.69
  -1 -11   4   30.21   13.43
  -1 -11   4   33.56   18.33
   0  11  -4   49.16   20.76
   0  11  -4   39.96   18.14
   0 -11   4   65.84   16.32
   0 -11   4   67.65   16.50
  -1  11  -4   61.51   24.75
   1 -11   4   30.06   10.48
   1 -11   4   33.06   13.00
  -2  11  -4   29.16   16.61
   2 -11   4   25.20   13.53
  -3  11  -4  129.15   30.39
   3 -11   4   61.29   16.39
  -4  11  -4   58.46   22.50
  -5  11  -4  101.24   26.46
   5 -11   4   99.14   23.12
   5  10  -4   22.02   23.66
  -5 -10   4   43.56   19.46
   4  10  -4  -31.49   13.54
   4  10  -4   -4.42    9.74
  -4 -10   4  -22.11    8.95
   3  10  -4   10.37   12.59
   3  10  -4    6.92   13.77
  -3 -10   4   -9.69    9.90
   2  10  -4  112.90   23.77
  -2 -10   4   86.37   19.30
   1  10  -4  143.70   33.45
   1  10  -4  136.01   26.37
  -1 -10   4  115.37   21.03
  -1 -10   4  149.12   21.61
   0  10  -4  234.36   35.57
   0  10  -4  300.94   47.11
   0 -10   4  262.27   26.66
   0 -10   4  240.14   25.59
   0 -10   4  325.46   26.70
  -1  10  -4   58.56   21.70
   1 -10   4    7.01    9.54
   1 -10   4   41.51   12.44
   1 -10   4   35.53   10.87
  -2  10  -4   -7.18    7.13
   2 -10   4   -2.25    7.19
  -3  10  -4   99.39   25.31
   3 -10   4   83.59   18.39
  -4  10  -4  145.06   29.92
  -5  10  -4  109.49   26.71
   5 -10   4  146.08   13.94
   5 -10   4  111.00   24.19
  -6  10  -4   25.47    8.03
  -6  10  -4   29.98   19.39
   6   9  -4   25.62   22.30
   5   9  -4   -4.03   16.89
  -5  -9   4   -6.63    9.39
   4   9  -4   45.51   23.71
   4   9  -4   54.69   13.72
  -4  -9   4   48.25   16.65
   3   9  -4  164.72   35.49
   3   9  -4  195.47   27.94
  -3  -9   4  199.63   26.72
   2   9  -4    3.14   10.97
   2   9  -4    9.31   11.25
  -2  -9   4   -8.85    9.39
  -2  -9   4    7.46    8.48
  -2  -9   4   -3.18    6.01
   1   9  -4   93.93   26.51
   1   9  -4   85.95   20.72
  -1  -9   4   74.93   14.48
  -1  -9   4   73.47   16.93
  -1  -9   4   67.63   15.17
   0   9  -4  613.36   49.68
   0   9  -4  534.85   53.82
   0  -9   4  656.54   40.05
   0  -9   4  709.06   43.46
   0  -9   4  670.00   37.15
  -1   9  -4  140.25   27.18
   1  -9   4  127.22   18.25
   1  -9   4  146.61   18.56
   1  -9   4  115.22   18.19
  -2   9  -4   67.37   19.10
   2  -9   4   75.44   15.14
  -3   9  -4   57.00   18.18
   3  -9   4   78.52    5.93
   3  -9   4   98.22   17.53
   3  -9   4   63.83   15.51
  -4   9  -4    8.33   13.29
   4  -9   4   10.87    9.28
   4  -9   4   14.71    7.26
  -5   9  -4   99.75   27.69
   5  -9   4  146.28   23.62
   5  -9   4  113.06   15.97
  -6   9  -4  138.68   30.24
  -6   9  -4   56.26   17.98
   6  -9   4  120.05   23.82
   6  -9   4   93.06   17.23
  -7   9  -4   35.68   20.17
  -7   9  -4    2.40   11.44
   7  -9   4    3.75   13.75
   7   8  -4   45.33   23.31
   7   8  -4    6.86   17.36
  -7  -8   4   -1.57   13.50
  -7  -8   4   14.13   12.20
   6   8  -4  -21.84   16.28
  -6  -8   4   10.91   10.69
  -6  -8   4   -0.26   14.47
   5   8  -4   10.32   18.06
   5   8  -4    3.00   10.62
  -5  -8   4    1.59    7.64
  -5  -8   4   27.57   12.28
   4   8  -4    7.30   16.44
  -4  -8   4   43.16   10.98
  -4  -8   4   59.30   16.71
   3   8  -4   46.53   14.47
   3   8  -4   40.77   20.49
  -3  -8   4   25.27   11.31
  -3  -8   4   26.59   14.56
  -3  -8   4   25.01    7.80
   2   8  -4  160.33   33.05
   2   8  -4  187.00   26.87
  -2  -8   4  224.84   19.17
  -2  -8   4  209.98   13.34
  -2  -8   4  190.27   20.27
   1   8  -4  586.09   44.63
   1   8  -4  659.46   55.89
  -1  -8   4  642.97   34.63
  -1  -8   4  655.93   43.39
  -1  -8   4  650.31   37.48
   0   8  -4   89.98   20.11
   0   8  -4   86.49   23.49
   0  -8   4   95.97   17.04
   0  -8   4   90.02   14.69
   0  -8   4  101.52   23.66
   0  -8   4   93.81   20.61
   0  -8   4   97.49   13.69
  -1   8  -4   64.40   19.20
   1  -8   4   84.25   22.67
   1  -8   4   64.81   19.47
   1  -8   4   88.92   13.05
   1  -8   4   73.65   13.69
   1  -8   4   72.39   13.70
  -2   8  -4  642.89   50.62
   2  -8   4  730.62   39.36
   2  -8   4  684.44   27.29
   2  -8   4  705.03   39.85
   2  -8   4  694.26   51.78
  -3   8  -4  111.18   22.75
   3  -8   4   88.12    9.95
   3  -8   4  147.06   21.60
   3  -8   4  121.21   18.63
  -4   8  -4   25.77   16.57
  -4   8  -4    6.04    4.73
  -4   8  -4    9.63    5.86
   4  -8   4   30.69   12.37
   4  -8   4   20.73    9.71
   4  -8   4   18.24    7.45
  -5   8  -4  139.41   29.96
  -5   8  -4  155.11   14.65
  -5   8  -4  177.83   17.24
   5  -8   4  136.22   23.25
   5  -8   4  153.22   19.51
  -6   8  -4   36.66   16.96
  -6   8  -4   30.00    9.17
  -6   8  -4   30.93   11.47
  -6   8  -4   67.82   14.38
   6  -8   4  -13.18   11.29
   6  -8   4   70.23   16.87
  -7   8  -4   47.27   19.79
  -7   8  -4   46.27   16.75
  -7   8  -4    2.83    8.71
  -7   8  -4   32.42   20.93
   7  -8   4   20.10   16.03
  -8   8  -4  -22.30   13.86
  -8   8  -4   -1.97   13.85
  -8   8  -4  -15.32   12.69
   8  -8   4   -1.58   13.08
   7   7  -4   -3.00   17.33
   7   7  -4   15.83   17.27
   7   7  -4  -15.72    5.62
   7   7  -4    9.81    8.45
  -7  -7   4   -5.55   10.01
  -7  -7   4   29.41   18.74
   6   7  -4    9.40   19.48
   6   7  -4   24.29   17.07
   6   7  -4    6.19    4.19
  -6  -7   4   -6.62   10.73
  -6  -7   4   -0.04    9.67
   5   7  -4   55.86   19.72
   5   7  -4   18.92   14.97
   5   7  -4   41.32   13.33
  -5  -7   4   38.10   13.51
  -5  -7   4   33.63   11.70
   4   7  -4   41.45   10.96
   4   7  -4   28.50   16.56
   4   7  -4   22.53   18.77
  -4  -7   4   41.71   11.85
  -4  -7   4   40.70   12.33
  -4  -7   4   51.55   11.50
   3   7  -4   66.65   14.37
   3   7  -4   69.39   22.92
  -3  -7   4   38.40   13.37
  -3  -7   4   63.91   10.91
  -3  -7   4   56.26   13.26
  -3  -7   4   45.06   16.88
  -3  -7   4   42.24   10.13
   2   7  -4  311.31   37.54
   2   7  -4  347.62   30.32
  -2  -7   4  378.52   36.14
  -2  -7   4  357.63   31.57
  -2  -7   4  367.89   20.35
  -2  -7   4  340.34   33.99
  -2  -7   4  370.55   25.80
  -2  -7   4  352.67   22.76
   1   7  -4  736.42   46.92
   1   7  -4  636.55   52.78
  -1  -7   4  695.72   29.27
  -1  -7   4  723.93   44.39
  -1  -7   4  700.91   36.43
  -1  -7   4  691.75   34.06
   0   7  -4  223.34   29.46
   0   7  -4  196.20   31.25
   0  -7   4  225.28   38.47
   0  -7   4  202.82   20.76
   0  -7   4  215.30   10.43
   0  -7   4  207.07   16.80
   0  -7   4  164.28   28.91
  -1   7  -4  126.22   22.35
   1  -7   4  125.48    8.08
   1  -7   4  140.89   13.37
   1  -7   4  132.46   13.72
   1  -7   4  133.89   22.38
   1  -7   4  112.52    8.28
  -2   7  -4  417.46   36.62
   2  -7   4  334.59   37.14
   2  -7   4  372.08   25.38
   2  -7   4  392.33   24.94
   2  -7   4  380.17   19.66
  -3   7  -4  458.77   27.73
  -3   7  -4  409.60   38.55
   3  -7   4  458.93   25.03
   3  -7   4  428.68   42.80
   3  -7   4  440.27   29.68
  -4   7  -4  378.02   37.83
  -4   7  -4  359.62   25.26
   4  -7   4  380.32   24.61
   4  -7   4  362.79   29.06
   4  -7   4  328.45   27.88
  -5   7  -4   25.56   13.17
  -5   7  -4   21.95   10.03
  -5   7  -4   34.26   10.57
   5  -7   4   10.84    8.80
   5  -7   4   17.85    9.84
  -6   7  -4    5.12   10.35
  -6   7  -4   10.30    9.86
  -6   7  -4   12.34   15.21
  -6   7  -4  -16.01    8.71
   6  -7   4  -25.83   13.83
   6  -7   4    0.98   10.35
  -7   7  -4   44.67   13.49
  -7   7  -4   53.27   20.64
  -7   7  -4   83.00   19.60
   7  -7   4   99.46   23.10
  -8   7  -4   15.93   17.96
  -8   7  -4   17.97   16.02
  -8   7  -4    9.70   13.68
   8  -7   4   15.74   14.58
   8   6  -4   -5.18   17.54
   8   6  -4   23.40   19.88
   8   6  -4  -10.79    9.04
  -8  -6   4  -33.26   13.96
  -8  -6   4   16.46   14.86
   7   6  -4    5.47   10.21
   7   6  -4    1.27   16.97
   7   6  -4    2.60    7.28
   7   6  -4   18.47   16.56
  -7  -6   4   19.80   13.10
  -7  -6   4   13.06   15.57
   6   6  -4  105.80   25.87
   6   6  -4   46.28    8.25
   6   6  -4   46.26    8.37
   6   6  -4   62.87   21.79
  -6  -6   4   70.82   19.27
  -6  -6   4   49.09   15.10
   5   6  -4  104.98   17.27
   5   6  -4   88.21   24.00
   5   6  -4   95.13    8.44
   5   6  -4   96.57    8.40
   5   6  -4  112.71   24.25
  -5  -6   4   81.11   15.99
  -5  -6   4  125.96   18.82
  -5  -6   4  113.04   20.78
   4   6  -4   46.41   17.27
   4   6  -4   61.61   12.21
   4   6  -4   33.42   15.21
  -4  -6   4   33.61   11.92
  -4  -6   4   41.90   11.00
  -4  -6   4   32.45   12.71
  -4  -6   4   49.17   11.32
   3   6  -4   85.40   13.24
   3   6  -4   60.84   19.17
   3   6  -4   89.73   20.23
   3   6  -4   91.24   15.11
  -3  -6   4   83.37   14.53
  -3  -6   4   79.18   12.07
  -3  -6   4   56.93   15.30
  -3  -6   4   76.82   11.62
   2   6  -4  381.19   33.92
   2   6  -4  325.91   35.72
   2   6  -4  383.08   29.92
  -2  -6   4  412.43   32.59
  -2  -6   4  382.05   34.82
  -2  -6   4  432.98   35.79
  -2  -6   4  406.82   24.72
  -2  -6   4  392.77   22.27
   1   6  -4  669.56   41.40
   1   6  -4  525.49   43.80
  -1  -6   4  620.03   28.65
  -1  -6   4  649.26   39.87
  -1  -6   4  574.69   42.47
  -1  -6   4  632.85   30.52
  -1  -6   4  616.14   45.03
  -1  -6   4  599.91   28.10
   0   6  -4  384.74   35.43
   0   6  -4  358.22   31.49
   0  -6   4  406.76   20.49
   0  -6   4  357.10   32.29
   0  -6   4  395.44   19.91
   0  -6   4  397.18   35.11
   0  -6   4  398.14   28.57
   0  -6   4  418.75   22.04
  -1   6  -4  524.09   40.16
   1  -6   4  513.80   43.33
   1  -6   4  615.76   42.16
   1  -6   4  604.80   29.92
   1  -6   4  635.28   29.48
   1  -6   4  576.71   26.72
   1  -6   4  635.16   35.63
  -2   6  -4  353.13   32.06
  -2   6  -4  432.99   26.85
   2  -6   4  362.14   23.82
   2  -6   4  391.27   21.36
   2  -6   4  338.81   35.68
   2  -6   4  390.53   24.06
  -3   6  -4   53.30    9.31
  -3   6  -4   77.49   17.71
  -3   6  -4   85.14    7.16
  -3   6  -4   79.64   13.57
   3  -6   4   67.01   10.78
   3  -6   4   81.29   13.19
   3  -6   4   79.04   14.05
  -4   6  -4  481.35   27.87
  -4   6  -4  471.68   27.23
  -4   6  -4  432.16   39.91
  -4   6  -4  500.35   32.49
   4  -6   4  460.15   29.00
   4  -6   4  435.40   43.73
   4  -6   4  447.09   32.16
  -5   6  -4  543.12   36.69
  -5   6  -4  484.79   43.87
  -5   6  -4  537.62   33.79
   5  -6   4  515.46   34.25
   5  -6   4  532.31   38.13
  -6   6  -4   16.54   11.20
  -6   6  -4   37.03   13.99
  -6   6  -4    3.44   12.89
  -6   6  -4    6.00    9.50
   6  -6   4   43.33   16.02
  -7   6  -4  -25.69   12.89
  -7   6  -4    8.30   11.32
  -7   6  -4   -0.15   12.03
  -7   6  -4   -6.97   10.97
   7  -6   4   -1.63   11.04
  -8   6  -4   -2.40   12.32
  -8   6  -4   21.05   16.50
  -8   6  -4   22.78   16.40
   8  -6   4   -5.74   10.88
   8   5  -4  -24.24   14.01
   8   5  -4    1.54   16.16
   8   5  -4   -4.12   16.10
   8   5  -4   -5.45    8.70
  -8  -5   4    3.75   15.27
  -8  -5   4   -3.04   12.30
   7   5  -4   -4.63    9.80
   7   5  -4    4.50    8.20
   7   5  -4    5.96    8.38
   7   5  -4   -7.40   14.61
  -7  -5   4    3.89   12.03
  -7  -5   4   -2.69    9.34
   6   5  -4   52.16   10.29
   6   5  -4   68.44   13.08
   6   5  -4   65.91   23.64
   6   5  -4   64.30   20.99
  -6  -5   4   99.13   18.44
  -6  -5   4   67.22   18.60
   5   5  -4  101.36   10.11
   5   5  -4   70.12   19.96
   5   5  -4   97.30   10.04
   5   5  -4   78.12   21.12
  -5  -5   4   74.96   15.69
  -5  -5   4  114.97   18.45
  -5  -5   4  116.06   20.15
   4   5  -4  317.06   13.74
   4   5  -4  393.06   37.41
   4   5  -4  353.85   26.55
   4   5  -4  347.55   33.91
  -4  -5   4  454.82   28.68
  -4  -5   4  400.72   25.99
  -4  -5   4  399.21   28.88
   3   5  -4  566.31   41.11
   3   5  -4  441.61   29.06
   3   5  -4  532.73   42.79
  -3  -5   4  550.60   39.13
  -3  -5   4  538.56   30.24
  -3  -5   4  543.12   31.03
  -3  -5   4  515.43   28.31
   2   5  -4  384.63   27.52
   2   5  -4  345.37   32.03
  -2  -5   4  344.43   19.23
  -2  -5   4  364.90   29.94
  -2  -5   4  422.16   33.32
  -2  -5   4  357.70   21.30
  -2  -5   4  365.07   21.88
  -2  -5   4  373.78   29.68
   1   5  -4  107.23   21.18
   1   5  -4  132.96   18.72
  -1  -5   4  132.47    8.76
  -1  -5   4  131.37   18.62
  -1  -5   4  125.64    9.52
  -1  -5   4  114.61   20.28
  -1  -5   4  137.32   18.56
  -1  -5   4  123.04   19.91
  -1  -5   4  134.15   11.47
  -1  -5   4  135.48    9.18
   0   5  -4  179.52   22.23
   0   5  -4  185.40   23.21
   0  -5   4  163.94   12.87
   0  -5   4  177.35   10.17
   0  -5   4  172.29   22.24
   0  -5   4  181.82   10.84
   0  -5   4  175.09   22.20
  -1   5  -4 1122.42   59.69
  -1   5  -4 1115.50   53.52
   1  -5   4 1095.98   45.70
   1  -5   4 1163.01   59.54
   1  -5   4 1114.51   64.52
   1  -5   4 1152.44   46.33
   1  -5   4 1131.52   54.21
  -2   5  -4  971.66   36.99
  -2   5  -4  886.23   53.17
  -2   5  -4  942.25   46.94
   2  -5   4  853.54   40.82
   2  -5   4  907.30   58.73
   2  -5   4  923.29   44.81
  -3   5  -4  516.54   25.63
  -3   5  -4  549.98   40.16
  -3   5  -4  529.96   26.06
  -3   5  -4  570.34   34.53
   3  -5   4  534.32   31.39
   3  -5   4  512.80   31.06
   3  -5   4  561.97   30.40
  -4   5  -4  418.62   26.06
  -4   5  -4  435.08   27.22
  -4   5  -4  453.29   36.50
  -4   5  -4  417.21   31.33
   4  -5   4  373.50   28.94
   4  -5   4  403.03   29.65
   4  -5   4  396.05   27.37
  -5   5  -4   16.24    9.44
  -5   5  -4   26.27   12.96
  -5   5  -4   22.79    9.74
  -5   5  -4   23.55   12.46
   5  -5   4   22.51   10.70
   5  -5   4   26.56   12.30
  -6   5  -4   72.49   18.08
  -6   5  -4   54.30   17.11
  -6   5  -4   92.12   19.28
  -6   5  -4   57.82   15.25
   6  -5   4   87.59   19.95
  -7   5  -4  129.35   25.32
  -7   5  -4   99.89   20.64
  -7   5  -4  156.22   25.74
   7  -5   4  126.68   25.55
  -8   5  -4   26.92   14.98
  -8   5  -4    2.79   11.80
   8  -5   4    6.78   12.04
   9   4  -4    0.31   11.25
   9   4  -4  -10.12   15.38
   9   4  -4   -8.91   17.32
  -9  -4   4   -5.78   11.44
  -9  -4   4  -36.40   12.68
   8   4  -4   20.36   11.58
   8   4  -4   -3.42   14.67
  -8  -4   4   14.80   13.24
  -8  -4   4   26.56   18.45
   7   4  -4   64.49   20.56
   7   4  -4   83.82   23.71
   7   4  -4   57.64   12.91
   7   4  -4   63.91   15.62
  -7  -4   4   78.47   17.83
  -7  -4   4   57.33   19.11
   6   4  -4  -11.65    7.63
   6   4  -4    5.95   12.91
   6   4  -4   -1.14    6.71
  -6  -4   4    4.12    9.59
  -6  -4   4    4.11    9.34
   5   4  -4   -0.66    4.34
   5   4  -4   -0.91    7.18
   5   4  -4    4.45   10.55
   5   4  -4   -6.86    3.74
  -5  -4   4   -0.40    7.65
  -5  -4   4   13.64    7.85
   4   4  -4  499.40   32.63
   4   4  -4  503.66   22.86
   4   4  -4  524.00   41.25
   4   4  -4  544.18   41.20
   4   4  -4  450.23   22.57
  -4  -4   4  552.22   30.63
  -4  -4   4  521.39   29.36
  -4  -4   4  501.78   32.54
  -4  -4   4  602.09   33.97
   3   4  -4 1395.40   75.49
   3   4  -4 1364.86   64.67
   3   4  -4 1509.62   75.63
  -3  -4   4 1530.75   65.10
  -3  -4   4 1565.88   66.51
  -3  -4   4 1493.04   63.62
  -3  -4   4 1561.83   74.69
  -3  -4   4 1565.82   74.16
   2   4  -4 2078.93   87.48
   2   4  -4 1984.26   93.08
   2   4  -4 1967.47   95.06
  -2  -4   4 2092.03   83.03
  -2  -4   4 2044.79   77.26
  -2  -4   4 2054.34   87.56
  -2  -4   4 2032.28   91.70
  -2  -4   4 2372.69   96.23
  -2  -4   4 2169.22   79.10
  -2  -4   4 2032.84   91.68
   1   4  -4  105.03   20.54
   1   4  -4  112.49   16.44
   1   4  -4  100.85   16.17
  -1  -4   4  106.41    5.61
  -1  -4   4   89.59   14.80
  -1  -4   4  126.09   17.84
  -1  -4   4  132.17   18.24
  -1  -4   4  135.30   20.45
  -1  -4   4   91.67   11.71
  -1  -4   4  109.54    5.41
   0   4  -4    7.46    5.74
   0   4  -4    6.37    6.71
   0   4  -4    9.84    5.97
   0  -4   4   12.20    6.28
   0  -4   4    2.02    5.27
   0  -4   4    4.12    7.01
   0  -4   4    5.25    5.66
  -1   4  -4  773.16   41.59
  -1   4  -4  861.98   46.73
   1  -4   4  830.86   33.61
   1  -4   4  820.81   33.33
   1  -4   4  780.19   48.56
   1  -4   4  726.90   43.44
   1  -4   4  768.29   43.65
   1  -4   4  759.85   41.11
  -2   4  -4  649.94   40.89
  -2   4  -4  629.67   36.92
   2  -4   4  629.59   31.21
   2  -4   4  604.46   31.93
   2  -4   4  672.08   32.40
   2  -4   4  659.90   39.94
  -3   4  -4  855.88   46.62
  -3   4  -4  759.35   53.69
  -3   4  -4  822.22   37.81
  -3   4  -4  813.08   38.53
   3  -4   4  835.98   42.92
   3  -4   4  863.51   41.96
   3  -4   4  906.02   42.88
  -4   4  -4  780.98   46.39
  -4   4  -4  789.57   41.76
  -4   4  -4  778.34   48.58
  -4   4  -4  791.90   40.10
   4  -4   4  726.47   41.12
   4  -4   4  732.29   43.28
   4  -4   4  785.64   43.31
  -5   4  -4  176.21   24.95
  -5   4  -4  194.13   19.95
  -5   4  -4  240.15   24.08
   5  -4   4  271.04   25.33
   5  -4   4  237.36   25.95
   5  -4   4  215.54   23.36
  -6   4  -4   59.80   15.82
  -6   4  -4   38.72   11.75
  -6   4  -4   40.33   15.03
   6  -4   4   28.64   14.35
  -7   4  -4   -1.28   11.08
  -7   4  -4    6.90   10.92
   7  -4   4   16.15   11.77
  -8   4  -4   19.60   12.20
  -8   4  -4   19.99   14.80
   8  -4   4   26.46   16.09
  -9   4  -4  103.18   25.74
   9  -4   4   86.83   23.71
   9   3  -4  -12.70   10.66
   9   3  -4    3.39    4.87
   9   3  -4    3.81   14.64
   9   3  -4    2.82   19.14
  -9  -3   4   30.12   15.85
  -9  -3   4  -17.15   13.59
   8   3  -4   11.60    4.19
   8   3  -4    9.94   18.84
   8   3  -4  -30.13   13.15
   8   3  -4   21.54   19.20
   8   3  -4   34.51   13.04
  -8  -3   4   54.21   20.00
   7   3  -4   16.84    9.41
   7   3  -4    7.03    9.47
   7   3  -4   20.75   16.19
   7   3  -4   16.30   16.06
  -7  -3   4   18.21   10.96
  -7  -3   4   20.52   13.92
   6   3  -4   47.79   17.80
   6   3  -4   63.73   17.02
   6   3  -4   53.22   10.88
   6   3  -4   57.11   19.18
  -6  -3   4   30.97   12.57
  -6  -3   4   60.45   16.10
  -6  -3   4   58.33   15.23
   5   3  -4  348.16   21.92
   5   3  -4  324.66   31.89
   5   3  -4  305.53   26.89
   5   3  -4  382.02   22.85
   5   3  -4  338.79   34.05
  -5  -3   4  351.25   27.36
  -5  -3   4  315.00   25.38
  -5  -3   4  319.33   20.90
  -5  -3   4  348.09   29.13
   4   3  -4   -3.15    6.07
   4   3  -4   -1.31    3.10
   4   3  -4    8.71    8.42
   4   3  -4    1.58    3.48
   4   3  -4   -2.67    5.11
  -4  -3   4    2.55    5.12
  -4  -3   4    5.74    5.38
  -4  -3   4   12.13    5.49
  -4  -3   4    8.09    7.03
   3   3  -4  230.03   12.69
   3   3  -4  219.75   22.09
   3   3  -4  185.87   17.37
   3   3  -4  218.84   23.54
  -3  -3   4  230.90   15.66
  -3  -3   4  222.81   16.68
  -3  -3   4  175.32   16.96
  -3  -3   4  229.28   21.88
  -3  -3   4  202.19   17.57
   2   3  -4 4147.26  165.04
   2   3  -4 3891.04  164.11
  -2  -3   4 4139.99  162.73
  -2  -3   4 4147.77  156.49
  -2  -3   4 4151.68  164.19
  -2  -3   4 4132.16  150.27
  -2  -3   4 4275.42  149.60
  -2  -3   4 4738.57  165.66
  -2  -3   4 4342.16  160.61
   1   3  -4 1890.94   91.51
   1   3  -4 2236.09   92.59
   1   3  -4 2192.12   90.32
  -1  -3   4 2213.83   93.11
  -1  -3   4 2177.40   92.97
  -1  -3   4 2285.63   91.57
  -1  -3   4 2241.80   86.04
  -1  -3   4 2218.77   91.98
   0   3  -4  520.23   31.07
   0   3  -4  449.15   29.90
   0   3  -4  501.01   30.57
   0  -3   4  471.55   29.93
   0  -3   4  503.87   20.40
   0  -3   4  530.43   36.06
   0  -3   4  496.12   33.19
   0  -3   4  507.25   30.12
  -1   3  -4   72.77   12.67
  -1   3  -4   85.70   13.45
   1  -3   4   86.18   14.27
   1  -3   4   96.06   15.42
   1  -3   4   92.12    7.69
   1  -3   4   89.64   13.53
   1  -3   4   86.18   19.07
   1  -3   4   86.96    7.88
  -2   3  -4  217.04   20.92
  -2   3  -4  191.69   12.05
  -2   3  -4  222.13   19.91
  -2   3  -4  202.66   11.61
   2  -3   4  187.99   19.16
   2  -3   4  204.22   15.40
   2  -3   4  177.61   14.08
  -3   3  -4 1111.65   49.86
  -3   3  -4 1039.43   56.31
  -3   3  -4 1080.68   48.30
  -3   3  -4 1164.21   57.95
   3  -3   4 1132.54   56.93
   3  -3   4 1129.65   53.00
   3  -3   4 1072.40   51.45
   3  -3   4 1119.78   51.25
  -4   3  -4  524.97   36.24
  -4   3  -4  483.13   31.98
   4  -3   4  503.74   32.79
   4  -3   4  469.17   32.94
   4  -3   4  516.63   32.45
  -5   3  -4  194.70   25.65
  -5   3  -4  191.02   24.88
   5  -3   4  196.68   26.19
   5  -3   4  187.71   24.16
   5  -3   4  172.73   22.76
  -6   3  -4  119.99   19.98
  -6   3  -4  122.29   22.88
   6  -3   4  112.68   22.02
  -7   3  -4   29.78   15.15
   7  -3   4   20.07   12.67
  -8   3  -4   16.06   14.98
   8  -3   4   42.19   17.08
  -9   3  -4    0.20   14.30
   9  -3   4  -16.21   13.99
   9   2  -4   22.08   21.17
   9   2  -4   34.48   14.66
   9   2  -4   10.58   18.01
  -9  -2   4   46.21   22.89
  -9  -2   4   38.14   15.64
   8   2  -4    7.31   12.80
   8   2  -4   10.53   11.43
   8   2  -4    2.31   12.71
   8   2  -4   -5.46   16.88
  -8  -2   4   11.27   14.16
  -8  -2   4    3.10   12.72
   7   2  -4   -3.51    7.18
   7   2  -4   -5.21   10.67
   7   2  -4   -3.55   10.78
   7   2  -4   -6.19    8.48
  -7  -2   4   -1.18    9.79
  -7  -2   4   21.61   13.31
  -7  -2   4    2.54    2.36
   6   2  -4  184.50   28.84
   6   2  -4  142.13   23.89
   6   2  -4  220.06   19.32
   6   2  -4  202.09   25.83
   6   2  -4  189.53   18.48
  -6  -2   4  178.31   27.22
  -6  -2   4  187.35   25.03
  -6  -2   4  221.88   23.29
  -6  -2   4  186.86   14.77
   5   2  -4  162.68   19.91
   5   2  -4  126.16   20.38
   5   2  -4  177.20   22.79
   5   2  -4  127.41   14.29
   5   2  -4  132.00   22.18
  -5  -2   4  148.01   14.04
  -5  -2   4  159.89   18.06
  -5  -2   4  160.51   21.77
  -5  -2   4  164.29   18.02
   4   2  -4  218.53   14.94
   4   2  -4  158.71   23.82
   4   2  -4  193.22   14.31
   4   2  -4  199.84   19.53
   4   2  -4  189.32   21.12
  -4  -2   4  208.91   17.05
  -4  -2   4  197.13   18.51
  -4  -2   4  215.12   17.27
  -4  -2   4  200.02   19.04
   3   2  -4 2405.40   87.97
   3   2  -4 2433.65   98.66
   3   2  -4 2473.76  102.14
   3   2  -4 2340.26   87.57
   3   2  -4 2237.33  102.25
  -3  -2   4 2575.35   95.11
  -3  -2   4 2389.98   97.72
  -3  -2   4 2532.41  104.81
  -3  -2   4 2490.43   97.49
  -3  -2   4 2480.22   93.39
   2   2  -4   51.14   11.98
   2   2  -4   50.58   11.22
  -2  -2   4   69.39   13.80
  -2  -2   4   81.43   12.48
  -2  -2   4   56.67    6.97
  -2  -2   4   61.56    9.76
  -2  -2   4   64.80    6.99
  -2  -2   4   78.09   12.40
   1   2  -4   75.79   13.21
   1   2  -4   81.19    5.64
   1   2  -4   71.04   11.70
   1   2  -4   73.23   11.53
  -1  -2   4  106.75   14.25
  -1  -2   4   84.47    5.15
  -1  -2   4  135.76   18.15
  -1  -2   4   85.46   12.73
  -1  -2   4  106.01   12.53
   0  -2   4 9059.38  327.94
   0  -2   4 9115.13  327.20
  -1   2  -4 3806.96  144.66
  -1   2  -4 3592.59  144.27
   1  -2   4 3826.94  134.15
   1  -2   4 3795.06  145.20
   1  -2   4 3689.60  135.46
   1  -2   4 3675.55  138.56
  -2   2  -4   14.45    6.55
  -2   2  -4   19.54    9.45
  -2   2  -4   13.56    4.72
  -2   2  -4   17.63    5.48
   2  -2   4   25.23    7.61
   2  -2   4   38.44    7.98
   2  -2   4   34.48    7.52
   2  -2   4   26.95    7.47
  -3   2  -4  164.58   14.44
  -3   2  -4  159.21   16.21
  -3   2  -4  193.56   19.31
   3  -2   4  170.32   17.04
   3  -2   4  175.67   16.30
   3  -2   4  158.85   17.43
   3  -2   4  186.03   16.88
  -4   2  -4  481.46   29.36
  -4   2  -4  422.88   30.56
  -4   2  -4  449.67   31.39
   4  -2   4  408.20   28.98
   4  -2   4  428.89   31.85
   4  -2   4  435.36   30.25
   4  -2   4  466.12   31.05
  -5   2  -4  250.63   22.85
  -5   2  -4  191.39   21.10
  -5   2  -4  237.12   24.97
   5  -2   4  216.33   23.24
   5  -2   4  160.78   24.27
   5  -2   4  170.38   22.50
  -6   2  -4   40.82   14.18
  -6   2  -4   31.24   15.12
   6  -2   4   47.84   13.66
  -7   2  -4   26.44   12.95
   7  -2   4   66.48   19.99
  -8   2  -4   44.08   18.30
   8  -2   4   51.34   19.65
  -9   2  -4    1.74   16.70
   9  -2   4    3.65   14.88
   9  -2   4   -3.63   12.34
   9   1  -4    0.03   20.42
   9   1  -4   -0.61   11.81
   9   1  -4   15.01   17.77
  -9  -1   4   -0.81   12.88
  -9  -1   4   -8.09   16.29
   8   1  -4   33.97   14.57
   8   1  -4   32.49   13.47
   8   1  -4   25.58   17.98
  -8  -1   4   20.95   15.98
  -8  -1   4   16.88    3.27
  -8  -1   4   28.78   13.87
   7   1  -4  162.39   28.29
   7   1  -4  179.31   26.66
   7   1  -4  243.69   30.69
   7   1  -4  209.81   22.91
  -7  -1   4  186.79   28.17
  -7  -1   4  256.28   27.78
  -7  -1   4  182.76   15.50
   6   1  -4   46.56   15.17
   6   1  -4   86.19   19.18
   6   1  -4   82.57   18.41
   6   1  -4   84.27   15.34
   6   1  -4   81.25   14.00
  -6  -1   4   76.20   18.79
  -6  -1   4   70.93   16.49
  -6  -1   4   66.82   14.64
   5   1  -4   34.12   12.92
   5   1  -4   16.66    9.28
   5   1  -4    1.71    7.37
   5   1  -4   21.33    7.86
   5   1  -4   13.75    7.28
  -5  -1   4   20.19    9.53
  -5  -1   4    4.65    7.03
  -5  -1   4   18.40    8.20
   4   1  -4 1442.92   60.88
   4   1  -4 1415.31   60.71
   4   1  -4 1645.60   69.27
   4   1  -4 1364.31   66.89
  -4  -1   4 1372.60   63.59
  -4  -1   4 1434.04   66.57
  -4  -1   4 1565.67   72.25
  -4  -1   4 1517.11   66.26
   3   1  -4 1191.83   58.17
   3   1  -4 1244.68   51.37
   3   1  -4 1318.91   51.99
   3   1  -4 1319.95   62.18
   3   1  -4 1299.86   58.49
  -3  -1   4 1327.50   56.06
  -3  -1   4 1329.68   58.92
  -3  -1   4 1319.24   55.38
  -3  -1   4 1372.52   63.60
   2   1  -4   66.89   10.66
   2   1  -4   91.96   13.96
   2   1  -4   65.22    5.40
   2   1  -4   73.50    5.80
  -2  -1   4   74.70    8.87
  -2  -1   4   76.53   10.88
  -2  -1   4   68.48   13.79
  -2  -1   4   56.56   10.33
   1   1  -4 2643.53  102.00
   1   1  -4 2544.89  104.77
  -1  -1   4 2574.09  105.25
  -1  -1   4 2565.59   99.61
  -1  -1   4 2666.56   95.29
  -1  -1   4 2654.64   94.55
   0   1  -4 2345.03   81.07
   0   1  -4 2249.20   88.86
   0  -1   4 2217.34   85.86
   0  -1   4 2332.76   95.00
   0  -1   4 2289.37   93.68
   0  -1   4 2519.78   88.81
   0  -1   4 2271.13   84.54
  -1   1  -4   13.96    3.91
  -1   1  -4   12.55    4.08
  -1   1  -4   10.69    6.68
   1  -1   4   29.07    6.33
   1  -1   4   19.11    5.60
   1  -1   4   19.60    7.82
   1  -1   4   21.00    4.66
  -2   1  -4 4109.29  150.94
  -2   1  -4 4130.61  153.66
   2  -1   4 4126.21  158.25
   2  -1   4 4297.03  153.33
   2  -1   4 4006.48  147.44
  -3   1  -4 2143.92   88.75
   3  -1   4 2094.94   86.91
   3  -1   4 2027.28   87.59
   3  -1   4 2143.17   90.00
  -4   1  -4   24.96    7.81
  -4   1  -4    7.97    9.86
   4  -1   4   25.49   11.34
   4  -1   4   30.96    9.70
   4  -1   4   20.34    8.11
   4  -1   4   38.81   12.49
  -5   1  -4    0.13    8.31
  -5   1  -4   10.96    9.43
   5  -1   4    4.74    9.23
   5  -1   4    2.33    8.80
   5  -1   4    4.51    9.49
  -6   1  -4   58.86   14.08
  -6   1  -4  103.28   21.87
   6  -1   4  108.49   22.23
  -7   1  -4   49.44   17.66
   7  -1   4   64.79   17.66
  -8   1  -4   36.21   16.90
   8  -1   4   31.15   11.63
   8  -1   4   15.59   13.30
   8  -1   4   11.92    3.86
  -9   1  -4   11.62   18.09
   9  -1   4   -4.19   10.36
   9  -1   4    0.31   14.20
   9   0  -4  -17.22   10.79
   9   0  -4   -2.97   16.41
  -9   0   4   -4.47   12.95
  -9   0   4   -5.21    3.65
  -9   0   4  -17.44    7.72
  -9   0   4   -0.02    3.36
   8   0  -4   12.76   11.35
   8   0  -4    5.26   10.02
  -8   0   4   -5.79    8.69
  -8   0   4   36.09   17.44
   7   0  -4   46.03   14.18
   7   0  -4   81.89   17.45
  -7   0   4   54.54   15.05
  -7   0   4   86.92   21.93
   6   0  -4  124.93   18.48
   6   0  -4  134.03   19.49
   6   0  -4  111.61   20.48
  -6   0   4  119.23   19.81
  -6   0   4  104.12   20.41
   5   0  -4  789.63   40.90
   5   0  -4  692.56   38.92
   5   0  -4  668.50   42.55
  -5   0   4  769.13   49.69
  -5   0   4  783.49   43.48
  -5   0   4  730.37   45.40
   4   0  -4 1294.30   55.88
   4   0  -4 1195.43   54.61
   4   0  -4 1184.48   59.69
   4   0  -4 1458.55   59.16
  -4   0   4 1274.81   59.13
  -4   0   4 1229.13   59.36
  -4   0   4 1138.90   60.80
   3   0  -4  192.92   14.89
   3   0  -4  176.94   13.77
   3   0  -4  188.83   17.70
   3   0  -4  198.27   14.73
  -3   0   4  200.34   17.83
  -3   0   4  214.83   16.78
  -3   0   4  214.32   18.39
  -3   0   4  207.60   19.43
   2   0  -4  371.07   24.87
   2   0  -4  353.46   18.34
   2   0  -4  308.97   17.65
   2   0  -4  381.26   19.36
  -2   0   4  343.10   23.27
  -2   0   4  360.74   25.16
  -2   0   4  342.34   19.96
  -2   0   4  361.31   20.94
   1   0  -4  826.15   34.30
   1   0  -4  843.36   33.41
   1   0  -4  813.87   41.75
  -1   0   4  866.30   42.48
  -1   0   4  776.79   35.77
  -1   0   4  752.39   33.14
  -1   0   4  784.31   34.77
   0   0  -4  436.90   20.93
   0   0  -4  431.84   22.06
   0   0  -4  464.25   22.13
   0   0   4  426.38   23.52
   0   0   4  429.84   22.26
  -1   0  -4 3391.14  128.45
  -1   0  -4 3386.64  135.87
  -1   0  -4 3450.47  126.03
   1   0   4 3520.60  130.45
   1   0   4 3416.60  127.37
  -2   0  -4 1946.73   78.66
  -2   0  -4 2037.95   82.67
   2   0   4 2034.06   83.49
   2   0   4 2046.09   80.55
   2   0   4 1747.86   91.24
  -3   0  -4   38.55   10.83
  -3   0  -4   12.39    6.38
   3   0   4   25.44    9.56
   3   0   4   18.18    8.94
   3   0   4   21.07    7.68
   3   0   4   14.84    7.19
  -4   0  -4  611.51   39.57
  -4   0  -4  532.06   34.77
   4   0   4  527.96   35.52
   4   0   4  593.96   25.36
   4   0   4  571.50   38.52
   4   0   4  530.09   37.04
   4   0   4  593.76   36.14
  -5   0  -4  301.36   30.07
   5   0   4  293.01   18.21
   5   0   4  279.45   28.19
   5   0   4  331.80   29.08
   5   0   4  273.82   27.12
  -6   0  -4   14.48   11.53
   6   0   4    8.80    5.93
   6   0   4    7.78    8.51
  -7   0  -4   -4.47   12.97
   7   0   4   30.92   15.82
   7   0   4    1.34    7.99
  -8   0  -4   13.51   15.27
   8   0   4    0.37    8.22
   8   0   4   10.74   12.41
  10  -1  -4    7.13   18.93
  10  -1  -4   -2.28   15.78
 -10   1   4  -10.43   10.98
 -10   1   4  -18.40   15.61
   9  -1  -4   -1.94   12.25
  -9   1   4  -12.02   13.70
  -9   1   4   -8.21   10.35
   8  -1  -4  153.28   25.62
  -8   1   4  202.19   32.92
  -8   1   4  182.62   27.21
   7  -1  -4   10.48   10.11
   7  -1  -4    8.21   10.36
  -7   1   4   25.80   11.78
  -7   1   4   16.39   13.49
  -7   1   4    7.97   12.02
   6  -1  -4    3.24    8.28
   6  -1  -4   -5.93    8.45
   6  -1  -4   -7.37    6.37
  -6   1   4   -7.68    7.01
  -6   1   4   14.26   10.55
  -6   1   4   -6.28    5.10
  -6   1   4   12.56    7.95
   5  -1  -4  834.84   44.36
   5  -1  -4  845.64   48.47
  -5   1   4  862.66   48.60
  -5   1   4  807.38   46.92
  -5   1   4  886.63   47.40
  -5   1   4  805.57   47.81
   4  -1  -4  938.14   49.55
   4  -1  -4  993.10   47.29
   4  -1  -4  941.93   45.84
  -4   1   4  989.42   49.21
  -4   1   4  938.54   48.90
  -4   1   4  895.75   49.47
  -4   1   4 1011.64   49.64
   3  -1  -4  943.50   44.22
   3  -1  -4  906.58   42.91
   3  -1  -4 1075.36   40.19
  -3   1   4  902.91   47.52
  -3   1   4  886.50   45.86
  -3   1   4  883.43   45.34
  -3   1   4  953.39   45.51
   2  -1  -4 1039.71   50.04
   2  -1  -4 1057.54   45.14
  -2   1   4 1033.53   50.50
  -2   1   4 1070.50   48.22
  -2   1   4 1030.81   49.36
  -2   1   4 1054.62   46.83
   1  -1  -4  452.88   22.31
   1  -1  -4  399.72   22.89
   1  -1  -4  451.87   27.84
  -1   1   4  380.57   23.43
  -1   1   4  375.29   15.38
  -1   1   4  380.79   22.44
  -1   1   4  442.02   27.08
   0  -1  -4  298.69   19.97
   0  -1  -4  341.54   24.15
   0  -1  -4  308.54   18.47
   0   1   4  329.55   19.88
   0   1   4  314.10   21.03
  -1  -1  -4  723.03   34.84
  -1  -1  -4  716.55   37.44
   1   1   4  709.73   37.95
   1   1   4  725.53   35.77
  -2  -1  -4 1444.94   63.84
  -2  -1  -4 1529.26   68.61
   2   1   4 1491.05   65.46
   2   1   4 1526.49   68.87
  -3  -1  -4 1459.13   65.24
  -3  -1  -4 1379.22   69.20
   3   1   4 1424.17   69.12
   3   1   4 1319.88   64.94
   3   1   4 1531.05   67.05
   3   1   4 1503.84   64.95
  -4  -1  -4  133.88   19.07
  -4  -1  -4  107.27   19.54
   4   1   4  120.67   18.46
   4   1   4  152.54   15.55
  -5  -1  -4    2.53   10.36
  -5  -1  -4   20.49    9.67
   5   1   4   10.15    4.07
   5   1   4   13.59    9.43
   5   1   4   17.63    7.46
  -6  -1  -4  133.76   25.65
   6   1   4  128.26   12.48
   6   1   4  143.00   22.96
  -7  -1  -4  103.64   24.49
   7   1   4   77.37   11.22
   7   1   4  112.60   28.73
  -8  -1  -4    3.71   15.58
   8   1   4    6.21   14.79
   8   1   4  -13.87    5.88
  10  -2  -4   -6.35   14.90
 -10   2   4    8.53   16.52
 -10   2   4  -11.19   12.76
   9  -2  -4   23.36   15.99
  -9   2   4   58.11   21.27
  -9   2   4   57.46   19.91
   8  -2  -4    5.30   10.92
  -8   2   4    5.19   13.64
  -8   2   4    2.93    9.18
   7  -2  -4    3.94    9.69
  -7   2   4    1.87   11.35
  -7   2   4    1.09    9.34
   6  -2  -4  861.77   53.17
   6  -2  -4  995.99   54.11
  -6   2   4  949.08   56.68
  -6   2   4 1015.76   54.77
  -6   2   4  780.59   52.53
  -6   2   4 1041.90   54.97
   5  -2  -4  535.76   34.16
   5  -2  -4  515.02   35.90
   5  -2  -4  517.38   34.89
  -5   2   4  585.40   38.28
  -5   2   4  535.32   35.40
  -5   2   4  590.74   36.72
  -5   2   4  495.66   36.38
   4  -2  -4   23.84    9.77
   4  -2  -4   31.03    8.20
   4  -2  -4   25.00    9.39
  -4   2   4   34.77   10.67
  -4   2   4   34.53   10.56
  -4   2   4   25.08    9.62
  -4   2   4   38.92   10.60
   3  -2  -4  755.11   39.39
  -3   2   4  812.00   42.22
  -3   2   4  835.98   42.88
  -3   2   4  780.47   42.02
  -3   2   4  866.06   43.87
   2  -2  -4 1105.22   47.87
   2  -2  -4 1036.27   49.42
   2  -2  -4 1047.19   50.35
  -2   2   4 1024.62   49.68
  -2   2   4 1058.21   49.19
  -2   2   4 1084.74   50.74
  -2   2   4 1036.13   50.34
   1  -2  -4 1892.16   75.56
   1  -2  -4 1745.56   76.72
   1  -2  -4 1855.22   72.74
  -1   2   4 1655.99   63.79
  -1   2   4 1783.92   73.75
  -1   2   4 1820.84   76.03
   0  -2  -4 1312.82   55.23
   0  -2  -4 1263.68   57.93
   0  -2  -4 1347.05   61.23
   0   2   4 1225.51   57.95
   0   2   4 1202.98   55.69
  -1  -2  -4  138.14   13.59
  -1  -2  -4  156.13   17.05
   1   2   4  159.34   16.37
   1   2   4  157.89   15.69
  -2  -2  -4  379.03   25.79
  -2  -2  -4  435.86   30.57
   2   2   4  363.44   28.24
   2   2   4  388.78   26.70
  -3  -2  -4  576.36   39.56
  -3  -2  -4  554.53   35.07
   3   2   4  617.29   34.12
   3   2   4  542.61   35.19
   3   2   4  612.98   36.93
   3   2   4  553.26   37.89
  -4  -2  -4  206.38   29.18
   4   2   4  246.33   23.94
   4   2   4  221.38   21.43
   4   2   4  151.92   24.39
   4   2   4  205.10   18.63
  -5  -2  -4  113.47   23.22
   5   2   4  106.44   13.66
   5   2   4  103.63   19.68
  -6  -2  -4   57.79   20.19
   6   2   4   21.78   12.26
  -7  -2  -4    2.07   16.01
   7   2   4    2.75   10.98
  -8  -2  -4   -8.65   16.44
   8   2   4  -24.05   10.82
   9  -3  -4   16.49   15.42
  -9   3   4   17.10   15.69
  -9   3   4   -2.28   11.16
   8  -3  -4   42.41   16.69
  -8   3   4   10.33   13.65
  -8   3   4   12.53   15.65
  -8   3   4   34.19   15.89
   7  -3  -4   61.90   16.44
  -7   3   4   21.04   13.74
  -7   3   4   92.49   19.13
  -7   3   4  100.36   22.98
   6  -3  -4   39.33   12.34
   6  -3  -4    5.73    8.31
   6  -3  -4   15.77   10.43
  -6   3   4    8.25    7.07
  -6   3   4   15.65   11.38
  -6   3   4    4.42    8.23
   5  -3  -4  229.37   23.62
   5  -3  -4  246.00   23.14
   5  -3  -4  262.27   24.83
  -5   3   4  253.34   26.00
  -5   3   4  290.63   24.27
  -5   3   4  250.21   22.66
  -5   3   4  247.10   25.50
   4  -3  -4 2709.27  109.91
   4  -3  -4 2598.99  107.42
  -4   3   4 2663.35  109.09
  -4   3   4 2560.55  106.64
  -4   3   4 2632.52  110.38
  -4   3   4 2564.71  111.20
   3  -3  -4  323.86   17.69
   3  -3  -4  363.04   24.86
   3  -3  -4  362.45   26.78
   3  -3  -4  384.08   24.48
  -3   3   4  378.43   27.76
  -3   3   4  400.71   25.28
  -3   3   4  347.11   25.29
  -3   3   4  368.65   26.11
   2  -3  -4   47.15   10.48
   2  -3  -4   70.80   11.81
   2  -3  -4   65.66   11.98
  -2   3   4   91.24   13.90
  -2   3   4  106.47   16.01
  -2   3   4   64.94   11.46
   1  -3  -4 2053.38   80.84
   1  -3  -4 1946.63   83.11
   1  -3  -4 1991.07   83.96
  -1   3   4 1828.93   73.58
  -1   3   4 1973.73   81.74
  -1   3   4 1871.21   83.33
   0  -3  -4 1882.68   80.76
   0  -3  -4 1761.74   75.22
   0  -3  -4 1818.72   79.63
   0   3   4 1867.85   73.62
   0   3   4 1696.71   78.67
   0   3   4 1702.68   75.92
  -1  -3  -4  707.37   37.81
  -1  -3  -4  706.21   41.21
   1   3   4  638.59   37.06
   1   3   4  664.46   40.19
  -2  -3  -4  511.80   36.17
  -2  -3  -4  535.44   32.91
   2   3   4  487.75   34.73
   2   3   4  513.42   33.16
  -3  -3  -4   60.57   16.49
  -3  -3  -4   32.29   10.95
   3   3   4   32.17   11.33
   3   3   4   41.54   11.72
  -4  -3  -4   17.97   12.02
  -4  -3  -4   35.73   12.83
   4   3   4   31.18    9.23
   4   3   4   45.20   19.60
   4   3   4   48.75   14.27
   4   3   4   26.62   11.20
  -5  -3  -4  170.76   29.71
   5   3   4  144.39   14.87
   5   3   4  145.34   22.91
  -6  -3  -4   62.19   21.43
   6   3   4  117.15   22.40
  -7  -3  -4   11.03   17.51
   7   3   4    0.09   11.55
  -8  -3  -4   16.71   18.91
   8   3   4   17.51   17.28
   9  -4  -4   44.03   18.84
  -9   4   4   44.63   19.14
  -9   4   4   45.27   19.50
   8  -4  -4   42.57   15.61
  -8   4   4   39.42   17.05
   7  -4  -4   57.58   15.95
  -7   4   4   70.45   20.07
  -7   4   4   41.66   15.43
  -7   4   4   31.26   12.98
   6  -4  -4  183.77   26.38
   6  -4  -4  112.35   22.01
  -6   4   4  160.66   23.10
  -6   4   4  128.19   23.17
  -6   4   4  156.68   20.23
   5  -4  -4  205.13   23.00
   5  -4  -4  248.60   24.75
   5  -4  -4  223.48   29.45
  -5   4   4  236.60   25.95
  -5   4   4  302.63   24.76
  -5   4   4  273.07   27.44
   4  -4  -4  101.23   12.27
   4  -4  -4  116.00   17.97
  -4   4   4   90.59   13.30
  -4   4   4  120.00   20.14
  -4   4   4  106.57   21.53
   3  -4  -4  386.78   23.93
   3  -4  -4  340.18   25.53
   3  -4  -4  317.51   18.83
   3  -4  -4  322.22   26.98
  -3   4   4  335.80   27.06
  -3   4   4  360.88   25.78
  -3   4   4  318.31   27.70
   2  -4  -4 2781.04  112.55
   2  -4  -4 2940.34  117.98
   2  -4  -4 2754.18  111.31
  -2   4   4 2792.58  117.05
  -2   4   4 2718.75  111.65
  -2   4   4 2823.97  115.29
   1  -4  -4  687.38   39.26
   1  -4  -4  763.67   43.08
   1  -4  -4  711.28   38.74
  -1   4   4  663.39   34.88
  -1   4   4  666.84   41.27
  -1   4   4  767.57   41.02
   0  -4  -4   13.90    6.98
   0  -4  -4   17.41    9.10
   0   4   4   26.51   10.14
   0   4   4   20.04    7.61
   0   4   4   33.69   10.38
  -1  -4  -4 1378.58   68.63
  -1  -4  -4 1205.42   61.27
   1   4   4 1254.49   65.91
   1   4   4 1284.69   63.26
   1   4   4 1494.52   66.03
  -2  -4  -4  828.42   46.71
  -2  -4  -4  809.31   37.34
  -2  -4  -4  823.03   51.69
   2   4   4 1003.29   53.33
   2   4   4  806.47   55.88
   2   4   4  798.33   44.19
   2   4   4  862.96   48.07
  -3  -4  -4   -0.10    9.27
  -3  -4  -4    3.93    8.43
   3   4   4    6.89    7.57
   3   4   4    5.58   10.02
  -4  -4  -4   33.77   16.07
   4   4   4   18.14   10.50
   4   4   4   28.59   11.30
  -5  -4  -4   73.17   20.34
   5   4   4   81.27   11.60
   5   4   4   89.03   19.88
  -6  -4  -4   35.17   21.78
   6   4   4   18.18   15.06
  -7  -4  -4   10.97   15.28
   7   4   4    0.75   11.66
   9  -5  -4   12.55   15.49
  -9   5   4   -0.08   16.25
  -9   5   4    2.68   23.17
  -9   5   4   -9.01   13.34
   8  -5  -4   63.10   21.03
  -8   5   4   54.61   21.47
  -8   5   4   37.61   14.97
  -8   5   4   40.28   15.17
   7  -5  -4  211.09   29.94
  -7   5   4  179.67   26.14
  -7   5   4  140.46   20.17
  -7   5   4  186.50   30.80
   6  -5  -4  227.70   30.04
  -6   5   4  206.15   30.34
  -6   5   4  242.47   25.41
   5  -5  -4  128.21   16.57
   5  -5  -4  144.66   22.32
   5  -5  -4  154.43   23.79
  -5   5   4  116.00   15.86
  -5   5   4  143.35   23.97
  -5   5   4  150.19   21.28
   4  -5  -4   17.33    8.74
   4  -5  -4   21.39    7.52
   4  -5  -4   16.08   11.58
  -4   5   4   15.62    8.54
  -4   5   4   12.09    8.62
  -4   5   4   22.32    9.40
   3  -5  -4  271.83   18.71
   3  -5  -4  246.28   22.35
   3  -5  -4  294.46   20.12
   3  -5  -4  285.67   26.05
  -3   5   4  294.84   25.41
  -3   5   4  262.34   29.15
  -3   5   4  249.95   22.13
   2  -5  -4  911.11   49.68
   2  -5  -4 1012.21   55.01
   2  -5  -4  881.80   46.46
  -2   5   4  928.32   53.54
  -2   5   4  937.53   47.75
  -2   5   4 1075.94   53.78
   1  -5  -4  611.23   40.75
   1  -5  -4  575.60   35.88
   1  -5  -4  598.99   36.45
  -1   5   4  671.53   41.33
  -1   5   4  574.71   37.36
  -1   5   4  546.36   34.04
   0  -5  -4  807.41   46.19
   0  -5  -4  833.95   51.56
   0   5   4  957.02   49.75
   0   5   4  869.66   50.68
   0   5   4  840.47   47.14
  -1  -5  -4  764.67   48.47
  -1  -5  -4  722.78   38.99
   1   5   4  716.59   43.38
   1   5   4  669.90   44.16
  -2  -5  -4   20.34   10.69
  -2  -5  -4   12.02    8.08
  -2  -5  -4   24.37    6.87
   2   5   4   23.59    9.56
   2   5   4   33.20   12.08
   2   5   4   38.32   14.07
   2   5   4   18.65   11.52
  -3  -5  -4   23.04   14.18
   3   5   4   49.88   16.96
   3   5   4   49.85   15.15
   3   5   4   33.33   12.37
  -4  -5  -4  120.67   25.21
   4   5   4  154.90   29.33
   4   5   4  123.07   22.95
  -5  -5  -4   21.82   16.66
   5   5   4   15.44   13.09
   5   5   4   14.11    7.20
   5   5   4   31.78   19.98
  -6  -5  -4    3.29   13.19
   6   5   4   13.47   19.65
   6   5   4   20.61   14.38
  -7  -5  -4   -2.58   15.35
   7   5   4   20.17   16.79
   7   5   4   15.09   25.49
   9  -6  -4   32.04   16.86
  -9   6   4  -14.25   13.85
  -9   6   4   -6.86   11.91
   8  -6  -4    1.02   13.48
   8  -6  -4   12.36   19.72
  -8   6   4  -20.64    9.24
  -8   6   4  -15.96   12.28
  -8   6   4    8.24   11.27
   7  -6  -4  113.35   24.91
   7  -6  -4  112.96   22.18
  -7   6   4   91.08   13.15
  -7   6   4  148.05   27.97
  -7   6   4   94.19   19.50
   6  -6  -4  472.33   37.03
   6  -6  -4  547.47   44.14
  -6   6   4  522.28   37.74
  -6   6   4  550.01   44.33
   5  -6  -4  259.10   24.26
  -5   6   4  290.10   30.79
  -5   6   4  294.29   26.14
   4  -6  -4   50.16   16.40
   4  -6  -4   69.68   12.99
  -4   6   4   65.08   14.15
  -4   6   4   41.87   13.18
   3  -6  -4  100.95   12.76
   3  -6  -4   67.83   15.37
   3  -6  -4   84.01   18.86
   3  -6  -4   92.68   12.13
  -3   6   4  109.10   20.59
  -3   6   4   95.31   19.20
  -3   6   4   74.00   13.89
   2  -6  -4  188.21   26.32
   2  -6  -4  156.61   21.81
   2  -6  -4  175.83   17.18
  -2   6   4  177.85   17.94
  -2   6   4  136.88   22.72
  -2   6   4  193.29   25.11
   1  -6  -4  543.52   35.63
   1  -6  -4  465.75   38.23
   1  -6  -4  514.65   33.78
  -1   6   4  481.81   37.81
  -1   6   4  532.45   35.52
  -1   6   4  543.68   36.50
   0  -6  -4 1090.50   60.41
   0  -6  -4  917.66   52.08
   0   6   4  939.49   53.95
   0   6   4  944.23   54.59
   0   6   4  967.52   57.39
  -1  -6  -4  288.58   30.56
  -1  -6  -4  277.12   23.92
  -1  -6  -4  295.80   30.23
   1   6   4  232.76   26.71
   1   6   4  260.19   27.94
   1   6   4  254.30   25.40
  -2  -6  -4   41.09   11.43
  -2  -6  -4   30.12   14.18
   2   6   4   63.07   15.06
   2   6   4   46.03   11.90
   2   6   4   63.96   19.69
  -3  -6  -4   85.66   21.63
  -3  -6  -4   92.44   14.08
   3   6   4   71.69   17.77
   3   6   4   99.41   18.09
   3   6   4   96.81   23.92
  -4  -6  -4   37.78   16.09
   4   6   4   22.32   14.03
   4   6   4   23.66   13.76
  -5  -6  -4   -9.88   10.50
   5   6   4    7.74    9.46
   5   6   4   -2.29   11.14
  -6  -6  -4   -6.72   14.51
   6   6   4   12.93   14.66
   6   6   4   19.33   19.85
   8  -7  -4   62.43   20.51
  -8   7   4   36.44   18.93
   7  -7  -4   54.00   17.23
   7  -7  -4   47.10   17.34
  -7   7   4   72.42   21.56
  -7   7   4   59.10   17.17
   6  -7  -4   47.17   14.78
   6  -7  -4   24.47   16.16
  -6   7   4   23.70   12.34
  -6   7   4   49.06   19.05
   5  -7  -4  184.59   21.76
   5  -7  -4  236.38   32.74
  -5   7   4  234.67   22.93
  -5   7   4  234.00   32.43
   4  -7  -4  532.89   35.10
   4  -7  -4  561.76   44.05
  -4   7   4  534.01   42.49
  -4   7   4  555.67   35.22
   3  -7  -4  152.84   13.19
   3  -7  -4  133.02   21.71
   3  -7  -4  164.69   17.83
  -3   7   4  140.36   23.38
  -3   7   4  122.47   17.86
   2  -7  -4   39.63   10.05
   2  -7  -4   46.28   16.02
  -2   7   4   54.96   15.15
  -2   7   4   51.67   11.94
  -2   7   4   43.66   17.10
   1  -7  -4  199.24   29.28
   1  -7  -4  247.91   23.14
  -1   7   4  224.44   31.07
  -1   7   4  215.35   20.45
  -1   7   4  226.32   25.15
  -1   7   4  217.05   23.84
   0  -7  -4  281.18   36.11
   0   7   4  305.55   31.20
   0   7   4  314.16   29.62
  -1  -7  -4  286.25   30.78
  -1  -7  -4  211.29   23.62
   1   7   4  226.86   20.73
   1   7   4  204.39   31.17
   1   7   4  189.91   27.12
  -2  -7  -4  113.59   17.77
  -2  -7  -4  149.04   27.17
   2   7   4  127.75   26.40
   2   7   4  119.39   22.46
  -3  -7  -4   19.77    9.20
  -3  -7  -4   27.33   17.56
   3   7   4   51.06   19.23
   3   7   4   39.28   14.40
   3   7   4   31.99   14.21
  -4  -7  -4   40.99   16.76
   4   7   4   25.38   20.28
  -5  -7  -4   23.86   19.06
   5   7   4   27.01   15.75
   5   7   4   29.05   21.36
   8  -8  -4    8.43   16.91
  -8   8   4   54.71   16.78
  -8   8   4   23.97   17.30
   7  -8  -4   38.32   19.28
   7  -8  -4   59.23   19.92
  -7   8   4   79.06   22.26
  -7   8   4   70.99   16.82
   6  -8  -4   -1.51   11.93
   6  -8  -4    8.10   14.33
  -6   8   4   31.22   19.02
  -6   8   4   18.48   10.67
   5  -8  -4   27.53   13.84
   5  -8  -4   63.54   15.36
  -5   8   4   42.15   12.83
  -5   8   4   63.76   19.08
   4  -8  -4  157.89   20.21
   4  -8  -4  156.30   28.47
  -4   8   4  188.64   29.50
  -4   8   4  205.14   20.23
   3  -8  -4  444.28   32.70
   3  -8  -4  375.03   37.81
  -3   8   4  438.03   37.99
  -3   8   4  371.57   27.45
   2  -8  -4  297.06   38.65
   2  -8  -4  306.81   23.07
  -2   8   4  357.10   33.37
  -2   8   4  320.85   24.66
   1  -8  -4   42.09   11.81
   1  -8  -4   42.32   16.47
  -1   8   4   32.43   12.07
  -1   8   4   31.58   13.95
  -1   8   4   59.22   12.63
   0  -8  -4   39.58   15.76
   0   8   4   97.49   20.42
   0   8   4   48.29   17.26
  -1  -8  -4  154.86   25.21
  -1  -8  -4  139.78   28.77
   1   8   4  144.63   24.75
   1   8   4  153.93   28.48
   1   8   4  133.82   18.73
  -2  -8  -4    1.17   10.70
  -2  -8  -4   43.12   18.79
   2   8   4   28.56   17.21
   2   8   4    9.89   11.90
   2   8   4   -9.01    8.97
  -3  -8  -4   29.64   18.06
   3   8   4   50.64   21.33
  -4  -8  -4   23.36   18.20
   4   8   4   64.55   26.35
   4   8   4   55.29   18.26
  -5  -8  -4   12.71   18.31
   5   8   4    9.72   13.28
   5   8   4  -17.01   17.19
   7  -9  -4   29.93   16.38
  -7   9   4  -10.55    8.97
  -7   9   4   -0.88   15.74
  -6   9   4   86.45   17.20
  -6   9   4  119.25   27.23
   5  -9  -4   66.36   18.31
   5  -9  -4   36.30   17.71
  -5   9   4   52.27   13.29
  -5   9   4   46.52   19.35
  -4   9   4   -4.94    7.38
  -4   9   4   21.66   14.51
   3  -9  -4  215.21   34.02
   3  -9  -4  227.95   30.53
  -3   9   4  229.73   33.24
  -3   9   4  207.91   19.58
   2  -9  -4  498.55   44.97
   2  -9  -4  420.16   27.70
  -2   9   4  479.21   40.27
  -2   9   4  470.86   29.39
   1  -9  -4  126.23   19.73
   1  -9  -4  151.66   28.34
  -1   9   4  200.90   19.23
  -1   9   4  188.32   29.70
  -1   9   4  191.54   29.66
   0  -9  -4   26.88   17.23
   0  -9  -4   47.18   15.68
   0   9   4   34.99   15.39
   0   9   4   18.84   13.68
   0   9   4   22.49    9.59
  -1  -9  -4  -28.38   12.47
   1   9   4   -1.83   12.24
   1   9   4  -19.87    7.42
   1   9   4  -14.70    9.58
  -2  -9  -4    6.44   14.59
  -2  -9  -4   20.32   14.33
   2   9   4   13.24   12.90
   2   9   4   -1.06   14.94
   2   9   4   -2.99   12.61
  -3  -9  -4   49.90   20.21
  -3  -9  -4   50.81   22.81
   3   9   4   73.22   25.57
   3   9   4  111.15   24.70
  -4  -9  -4   19.35   23.05
   4   9   4   21.38   19.70
   4   9   4   15.56   14.69
  -6  10   4   34.65   18.61
  -6  10   4   13.79   11.47
   5 -10  -4   -2.81   15.17
   5 -10  -4  -30.52   16.98
  -5  10   4   27.21   16.44
  -5  10   4   15.18    8.48
   4 -10  -4  119.38   29.10
   4 -10  -4   57.55   23.73
  -4  10   4  100.19   25.59
   3 -10  -4  115.76   25.75
  -3  10   4   88.59   12.84
  -3  10   4  122.25   25.93
   2 -10  -4   25.34   15.33
   2 -10  -4    0.61    5.66
  -2  10   4   11.62    7.18
  -2  10   4   41.20   21.87
   1 -10  -4  309.22   43.22
  -1  10   4  172.41   33.16
  -1  10   4  166.63   17.33
  -1  10   4  200.57   33.49
   0 -10  -4  219.49   35.87
   0 -10  -4  170.84   25.59
   0  10   4  196.64   18.48
   0  10   4  172.68   31.13
   0  10   4  176.96   29.35
  -1 -10  -4   -5.92   11.85
   1  10   4    4.32   11.88
   1  10   4   -7.62   12.00
   1  10   4  -23.92   10.30
  -2 -10  -4  -30.42   11.97
   2  10   4   -2.32   16.68
   2  10   4   -3.27   11.28
   4 -11  -4   99.39   26.31
  -4  11   4   80.01   24.97
   3 -11  -4   18.39   14.70
  -3  11   4   41.78   20.53
   2 -11  -4  101.33   27.74
  -2  11   4   90.08   23.24
   1 -11  -4  111.65   29.92
  -1  11   4  154.51   28.66
   0 -11  -4  -17.64   11.28
   0 -11  -4    5.84   14.59
   0  11   4  -11.31    4.52
   0  11   4    3.58   11.90
   0  11   4  -13.24   12.54
  -1 -11  -4   11.62   18.16
   2  12  -5    1.67   17.62
   2  12  -5   19.71   18.28
  -2 -12   5   -9.85   11.82
   1  12  -5    8.39   17.35
   1  12  -5   23.30   24.11
  -1 -12   5    1.28   11.15
   0  12  -5   11.51   14.76
   0 -12   5   10.22   11.97
  -1  12  -5   93.60   26.23
   1 -12   5   99.87   18.51
   1 -12   5  125.37   24.29
  -2  12  -5   16.90   17.19
   2 -12   5    0.64   10.47
  -3  12  -5   10.99   16.61
   3 -12   5  -21.93    9.78
  -4  12  -5  114.30   30.02
   4 -12   5  143.82   25.57
   4  11  -5   12.16   19.36
  -4 -11   5   13.47   14.98
   3  11  -5   20.39   20.02
   3  11  -5   11.64   13.60
  -3 -11   5   -3.15    9.84
   2  11  -5   35.84   24.66
   2  11  -5    9.60   16.63
  -2 -11   5   -0.38   11.00
   1  11  -5   75.69   27.25
   1  11  -5   28.31   17.88
  -1 -11   5   41.34   14.42
   0  11  -5   30.40   19.14
   0 -11   5   23.01   11.01
  -1  11  -5   35.64   19.95
   1 -11   5   24.97   11.77
   1 -11   5   49.10   14.60
  -2  11  -5   20.99   16.02
   2 -11   5   18.77   12.35
  -3  11  -5  111.49   27.94
   3 -11   5   70.32   17.99
  -4  11  -5   87.12   25.90
   4 -11   5   70.64   19.38
  -5  11  -5  -20.63   12.03
   5 -11   5   -5.36   10.06
   5  10  -5    9.26   20.24
  -5 -10   5   37.52   16.16
   4  10  -5   27.10   22.13
  -4 -10   5    1.43   12.86
   3  10  -5   20.11   22.99
   3  10  -5    8.72   12.70
  -3 -10   5  -16.98    9.46
   2  10  -5  139.44   34.89
   2  10  -5  130.11   25.06
  -2 -10   5  167.44   24.12
  -2 -10   5  147.59   22.37
   1  10  -5  107.60   24.28
   1  10  -5  128.27   30.68
  -1 -10   5  142.86   21.36
  -1 -10   5  116.71   18.28
  -1 -10   5  123.80   23.63
   0  10  -5   13.30   13.98
   0 -10   5    6.16    7.54
   0 -10   5   27.99   12.36
  -1  10  -5   30.29   16.45
   1 -10   5   56.52   14.84
   1 -10   5   44.95   12.44
   1 -10   5   46.16   11.91
  -2  10  -5   46.21   17.75
   2 -10   5   30.11   13.26
   2 -10   5   33.17   12.07
  -3  10  -5   48.23   24.58
  -4  10  -5  121.41   27.72
   4 -10   5   68.64    9.36
   4 -10   5  115.79   21.80
  -5  10  -5   67.16   24.39
   5 -10   5   39.10    9.87
   5 -10   5   58.77   18.55
  -6  10  -5   38.73   22.36
   6   9  -5   -1.44   12.90
  -6  -9   5   -1.96    8.07
  -6  -9   5   -1.67   14.58
   5   9  -5  -13.81   15.23
  -5  -9   5    1.11    7.96
  -5  -9   5  -17.71   10.15
   4   9  -5  -18.47   11.78
  -4  -9   5  -15.06    5.10
  -4  -9   5   -3.12    9.48
   3   9  -5   69.77   25.65
   3   9  -5   93.12   20.61
  -3  -9   5   51.76   13.98
  -3  -9   5   57.00    9.50
  -3  -9   5   70.38   24.12
   2   9  -5  272.30   45.34
   2   9  -5  203.22   30.92
  -2  -9   5  263.41   24.89
  -2  -9   5  279.46   14.65
  -2  -9   5  321.95   24.38
  -2  -9   5  274.00   39.14
   1   9  -5   57.51   17.98
   1   9  -5  103.13   29.31
  -1  -9   5   90.94   14.23
  -1  -9   5  109.80   16.93
  -1  -9   5   97.04   12.91
   0   9  -5  161.96   29.05
   0  -9   5  154.93   19.66
   0  -9   5  193.43   17.32
   0  -9   5  174.73   25.19
  -1   9  -5  135.34   27.80
   1  -9   5  158.19   17.22
   1  -9   5  171.24   18.36
   1  -9   5  196.36   21.75
  -2   9  -5    0.37    9.87
   2  -9   5    5.53    7.51
   2  -9   5    5.88    7.07
  -3   9  -5   37.94   15.35
   3  -9   5   60.24    8.09
   3  -9   5   31.51   12.55
  -4   9  -5  134.83   29.12
   4  -9   5  138.36   21.26
   4  -9   5   99.94   14.16
  -5   9  -5  104.02   24.55
   5  -9   5  149.98   24.59
   5  -9   5   80.87   15.50
  -6   9  -5   47.98   20.98
   6  -9   5   20.37   14.74
  -7   9  -5   10.62   15.90
  -7   9  -5  -11.05    6.96
   7  -9   5  -21.62   12.12
   7   8  -5    0.63   19.54
   7   8  -5    2.31   17.59
  -7  -8   5   -3.42   13.90
   6   8  -5   17.31   19.28
   6   8  -5   37.85   21.30
  -6  -8   5   10.10   12.26
  -6  -8   5   12.27   11.25
   5   8  -5   89.69   27.42
   5   8  -5   50.33   24.99
  -5  -8   5   87.67   15.73
  -5  -8   5   90.83   20.14
   4   8  -5   13.44   19.12
  -4  -8   5   11.88   10.34
  -4  -8   5    7.62    7.85
  -4  -8   5   -2.34    8.29
   3   8  -5   -3.00   13.98
   3   8  -5    4.63    9.19
  -3  -8   5  -11.06    5.78
  -3  -8   5    1.67    7.24
  -3  -8   5    5.52    5.48
   2   8  -5  181.97   37.27
   2   8  -5  191.66   27.14
  -2  -8   5  147.84   15.10
  -2  -8   5  179.33   27.91
  -2  -8   5  205.16   14.23
  -2  -8   5  168.61   17.98
   1   8  -5  382.40   43.52
   1   8  -5  389.72   36.65
  -1  -8   5  399.05   34.72
  -1  -8   5  420.89   27.01
  -1  -8   5  422.08   24.89
  -1  -8   5  426.19   23.27
  -1  -8   5  433.27   20.01
   0   8  -5  251.20   39.00
   0   8  -5  320.22   34.32
   0  -8   5  335.10   30.32
   0  -8   5  355.30   15.37
   0  -8   5  316.05   20.95
   0  -8   5  344.47   23.37
  -1   8  -5  120.83   24.63
   1  -8   5   76.41    6.97
   1  -8   5   80.95   12.73
   1  -8   5  108.01   18.19
   1  -8   5  102.12   13.62
   1  -8   5   76.88    6.94
  -2   8  -5  179.97   29.60
   2  -8   5  194.68   18.79
   2  -8   5  181.89   12.60
   2  -8   5  170.80   17.21
  -3   8  -5  255.07   35.73
   3  -8   5  284.46   26.91
  -4   8  -5    5.44   10.49
  -4   8  -5    9.86    7.77
   4  -8   5   14.12    9.62
   4  -8   5   15.99    7.57
  -5   8  -5    9.31   17.51
  -5   8  -5   29.54   10.91
   5  -8   5   31.46   13.44
  -6   8  -5   79.01   19.06
  -6   8  -5   80.21   16.27
  -6   8  -5   98.80   28.51
   6  -8   5   94.65   21.56
  -7   8  -5   16.94   11.37
  -7   8  -5    0.73   14.49
  -7   8  -5   -0.69   10.90
  -7   8  -5   16.75   11.14
   7  -8   5   21.09   14.45
   7   7  -5  -15.04   15.80
   7   7  -5    2.69   17.58
  -7  -7   5   -9.44    9.37
  -7  -7   5   -3.93   13.99
   6   7  -5   27.17   21.58
   6   7  -5   24.71   15.19
  -6  -7   5   35.44   13.76
  -6  -7   5   23.70   13.83
   5   7  -5   18.99   11.14
   5   7  -5   57.49   20.54
   5   7  -5   12.84   10.94
  -5  -7   5   26.85   12.82
  -5  -7   5   32.45   12.60
   4   7  -5   25.70   13.68
   4   7  -5   29.77   17.89
  -4  -7   5   64.60   14.39
  -4  -7   5   40.70   10.21
   3   7  -5  718.85   53.51
   3   7  -5  526.54   51.19
   3   7  -5  663.18   42.18
  -3  -7   5  632.38   37.33
  -3  -7   5  623.32   34.24
  -3  -7   5  651.48   34.48
  -3  -7   5  554.16   44.89
   2   7  -5  110.36   20.57
   2   7  -5  146.05   29.84
  -2  -7   5  126.65   12.54
  -2  -7   5  109.21   22.07
  -2  -7   5   79.46   18.95
  -2  -7   5  107.57   23.64
  -2  -7   5  123.34   11.83
  -2  -7   5  136.05   14.49
   1   7  -5  118.97   21.12
   1   7  -5  104.37   26.14
  -1  -7   5  154.99   23.61
  -1  -7   5  120.41   24.47
  -1  -7   5  109.98   10.92
  -1  -7   5   99.11   20.66
  -1  -7   5  110.14    9.62
  -1  -7   5  103.86   12.94
  -1  -7   5  106.44   10.69
   0   7  -5  421.98   36.82
   0  -7   5  403.64   23.51
   0  -7   5  418.38   39.33
   0  -7   5  403.68   36.09
   0  -7   5  429.61   32.54
   0  -7   5  391.70   21.70
   0  -7   5  434.12   22.21
  -1   7  -5 1159.56   69.52
   1  -7   5 1240.26   63.95
   1  -7   5 1331.29   63.86
   1  -7   5 1242.34   77.67
   1  -7   5 1191.93   50.62
   1  -7   5 1296.71   54.42
  -2   7  -5  414.04   38.32
   2  -7   5  382.49   36.30
   2  -7   5  406.16   22.87
   2  -7   5  438.86   26.66
   2  -7   5  333.45   39.32
   2  -7   5  385.25   24.84
  -3   7  -5  117.19   24.35
  -3   7  -5  119.73   18.06
   3  -7   5  111.46   17.32
   3  -7   5  109.15   16.28
   3  -7   5  111.51   14.40
   3  -7   5   74.87   19.59
  -4   7  -5   77.88   15.81
  -4   7  -5  104.79   23.61
   4  -7   5   81.77   14.25
   4  -7   5  139.98   19.79
   4  -7   5   76.56   15.73
  -5   7  -5   92.45   24.56
  -5   7  -5  138.95   23.98
   5  -7   5  121.47   21.04
   5  -7   5   78.23   16.10
  -6   7  -5  -21.65    8.01
  -6   7  -5    3.00   11.21
  -6   7  -5   -3.64   12.04
  -6   7  -5   -9.40    7.24
   6  -7   5    2.89    7.90
  -7   7  -5   15.05   12.63
  -7   7  -5   -0.63   10.08
  -7   7  -5  -21.58   13.50
  -8   7  -5   58.70   17.97
  -8   7  -5   27.46   19.48
  -8   7  -5   62.09   19.94
   8  -7   5   56.22   18.69
   8   6  -5    2.81   18.53
   8   6  -5  -26.17    8.54
   8   6  -5   -5.27   13.39
  -8  -6   5   -3.37   15.60
  -8  -6   5    0.60   12.00
   7   6  -5   -5.31   16.50
   7   6  -5    3.16   15.37
  -7  -6   5   -9.67    9.66
  -7  -6   5   -9.30   13.36
   6   6  -5   20.78   13.01
   6   6  -5   -2.18   14.49
  -6  -6   5   10.92   11.12
  -6  -6   5   12.33   11.09
   5   6  -5    9.94   12.72
   5   6  -5   27.91   10.65
   5   6  -5   13.35   15.61
  -5  -6   5   16.86    9.93
  -5  -6   5    7.75    9.60
  -5  -6   5   22.62   10.01
   4   6  -5  123.42   25.64
   4   6  -5  126.73   28.38
  -4  -6   5  114.92   16.28
  -4  -6   5  166.02   18.65
  -4  -6   5  138.85   19.93
   3   6  -5  392.06   38.40
   3   6  -5  337.78   37.87
  -3  -6   5  373.88   34.22
  -3  -6   5  361.25   22.86
  -3  -6   5  377.39   25.48
  -3  -6   5  410.50   38.52
  -3  -6   5  354.92   34.11
  -3  -6   5  377.65   25.47
   2   6  -5  186.79   28.64
   2   6  -5  155.50   26.20
   2   6  -5  181.34   31.77
  -2  -6   5  202.94   28.23
  -2  -6   5  201.49   29.81
  -2  -6   5  162.12   15.58
  -2  -6   5  159.09   12.38
  -2  -6   5  192.02   15.01
   1   6  -5  851.77   60.71
   1   6  -5  954.29   56.03
  -1  -6   5 1023.45   39.61
  -1  -6   5 1019.89   59.59
  -1  -6   5  958.75   55.07
  -1  -6   5  930.31   40.43
  -1  -6   5 1057.48   63.35
  -1  -6   5 1047.25   44.88
   0   6  -5  196.26   27.38
   0  -6   5  200.84   25.67
   0  -6   5  185.45   15.11
   0  -6   5  192.85   12.40
   0  -6   5  225.70   22.01
   0  -6   5  201.24   27.13
   0  -6   5  195.97   11.74
  -1   6  -5  389.81   28.51
  -1   6  -5  349.29   32.63
   1  -6   5  324.94   19.14
   1  -6   5  310.96   18.73
   1  -6   5  352.69   27.44
   1  -6   5  318.67   33.31
   1  -6   5  341.52   31.39
  -2   6  -5 1070.26   62.36
  -2   6  -5  949.28   52.01
   2  -6   5  999.57   58.26
   2  -6   5  983.00   46.06
   2  -6   5 1014.11   46.30
  -3   6  -5 2500.49  104.72
  -3   6  -5 2330.74  113.59
   3  -6   5 2314.95   98.71
   3  -6   5 2352.70  122.86
   3  -6   5 2478.55   99.15
   3  -6   5 2458.95   97.32
  -4   6  -5  164.30   23.23
  -4   6  -5  127.85   23.14
  -4   6  -5  161.26   12.38
   4  -6   5  163.87   18.55
  -5   6  -5   -4.20    5.74
  -5   6  -5  -12.12    8.69
  -5   6  -5   -6.96    5.98
  -5   6  -5   -8.27    8.97
   5  -6   5  -14.54    7.15
   5  -6   5    0.01    8.03
  -6   6  -5   -7.70   12.87
  -6   6  -5    1.76    9.16
  -6   6  -5  -18.23    8.43
  -6   6  -5   13.57   11.19
   6  -6   5    1.44   10.36
  -7   6  -5   21.26   14.89
  -7   6  -5   37.54   16.83
  -7   6  -5   20.78   13.83
   7  -6   5   26.14   13.32
  -8   6  -5   10.79   14.61
  -8   6  -5   23.01   18.37
   8  -6   5   39.93   18.66
   8   5  -5    9.96    7.90
   8   5  -5    5.19   18.00
   8   5  -5  -13.27   16.18
   8   5  -5   -4.21   17.48
  -8  -5   5    1.66   12.17
   7   5  -5    2.52    7.03
   7   5  -5   26.58    8.85
   7   5  -5   20.17   18.45
  -7  -5   5   34.27   15.23
  -7  -5   5   26.98   14.19
   6   5  -5   24.66   15.05
   6   5  -5   31.28    7.73
   6   5  -5   24.72    5.31
   6   5  -5   41.14   15.47
  -6  -5   5   44.55   15.11
  -6  -5   5   34.83   14.68
   5   5  -5   52.57   13.65
   5   5  -5   24.17   16.85
   5   5  -5   43.93   18.39
  -5  -5   5   40.29   12.01
   4   5  -5  318.25   33.57
   4   5  -5  289.10   25.02
   4   5  -5  306.58   34.71
  -4  -5   5  359.64   26.61
  -4  -5   5  343.05   25.64
  -4  -5   5  299.68   31.77
  -4  -5   5  348.51   25.57
  -4  -5   5  314.39   22.76
   3   5  -5  418.84   39.57
   3   5  -5  442.86   39.26
  -3  -5   5  425.45   36.41
  -3  -5   5  599.57   42.31
  -3  -5   5  468.18   42.41
  -3  -5   5  472.91   25.72
  -3  -5   5  474.70   32.14
  -3  -5   5  517.96   30.46
  -3  -5   5  462.81   27.32
   2   5  -5  183.32   28.24
   2   5  -5  189.95   25.84
   2   5  -5  201.24   21.53
  -2  -5   5  156.56   21.17
  -2  -5   5  169.13   12.31
  -2  -5   5  195.88   28.01
  -2  -5   5  181.80   11.46
  -2  -5   5  162.69   23.71
  -2  -5   5  183.41   16.21
  -2  -5   5  192.96   26.16
   1   5  -5  247.69   26.76
   1   5  -5  283.79   34.48
   1   5  -5  298.17   26.36
  -1  -5   5  254.52   24.09
  -1  -5   5  252.85   25.26
  -1  -5   5  244.35   23.96
  -1  -5   5  253.01   11.21
  -1  -5   5  233.18   25.18
  -1  -5   5  268.94   18.95
  -1  -5   5  256.21   11.72
   0   5  -5  348.16   26.47
   0   5  -5  281.80   31.47
   0  -5   5  286.39   12.53
   0  -5   5  260.92   25.42
   0  -5   5  272.63   24.33
   0  -5   5  297.77   26.11
   0  -5   5  287.16   12.79
   0  -5   5  263.94   28.24
  -1   5  -5 1747.24   83.51
  -1   5  -5 1674.60   77.32
   1  -5   5 1737.50   82.21
   1  -5   5 1660.47   80.02
   1  -5   5 1688.19   88.07
   1  -5   5 1712.26   65.55
   1  -5   5 1705.72   77.79
   1  -5   5 1674.73   65.28
  -2   5  -5  505.88   38.22
  -2   5  -5  435.18   31.97
   2  -5   5  469.32   25.71
   2  -5   5  480.35   41.73
   2  -5   5  467.73   33.94
   2  -5   5  420.69   26.44
  -3   5  -5  297.42   26.82
  -3   5  -5  201.91   28.96
   3  -5   5  272.32   21.67
   3  -5   5  328.82   22.91
   3  -5   5  259.99   21.35
  -4   5  -5  879.84   55.34
  -4   5  -5  782.68   38.51
  -4   5  -5  823.40   39.86
  -4   5  -5  812.96   57.39
   4  -5   5  879.92   50.06
   4  -5   5  800.65   46.25
   4  -5   5  814.43   44.83
  -5   5  -5 1677.04   78.06
  -5   5  -5 1531.40   83.50
  -5   5  -5 1492.74   70.19
  -5   5  -5 1685.38   82.91
   5  -5   5 1547.02   74.90
   5  -5   5 1575.05   76.91
  -6   5  -5    6.12   10.71
  -6   5  -5   14.55   10.22
  -6   5  -5   -0.05   10.86
  -6   5  -5   -6.57   12.02
   6  -5   5   28.80   12.76
  -7   5  -5  -39.04   13.35
  -7   5  -5   10.10   12.14
  -7   5  -5    1.84   12.63
  -7   5  -5    5.94   12.47
   7  -5   5    3.09   11.88
  -8   5  -5   33.22   16.37
  -8   5  -5   19.34   17.13
  -8   5  -5    5.24   14.21
   8  -5   5   12.79   13.27
   9   4  -5   10.62   16.38
   9   4  -5   11.13   18.72
   9   4  -5    1.49   10.76
  -9  -4   5   23.42   19.49
  -9  -4   5   27.97   18.56
   8   4  -5   -1.04   15.58
   8   4  -5   31.16   19.55
   8   4  -5  -23.13   10.81
   8   4  -5   -5.30    7.53
  -8  -4   5   -2.35   10.08
  -8  -4   5   -8.36   12.40
   7   4  -5   -4.24    5.69
   7   4  -5   34.13   15.80
   7   4  -5  -14.07   12.66
   7   4  -5  -14.63   10.44
  -7  -4   5   -7.67   10.34
  -7  -4   5  -18.14    7.34
   6   4  -5   90.75   23.29
   6   4  -5   57.03    9.43
   6   4  -5   92.24   24.34
   6   4  -5   55.31    9.93
   6   4  -5   69.94    9.65
  -6  -4   5   73.74   17.28
  -6  -4   5   76.39   18.48
   5   4  -5  136.09   25.82
   5   4  -5  113.51   18.73
   5   4  -5  160.41   28.94
   5   4  -5  117.89    8.63
   5   4  -5  137.58   13.21
  -5  -4   5  146.25   15.71
  -5  -4   5  137.05   20.61
  -5  -4   5  148.20   22.11
  -5  -4   5  152.04   19.59
   4   4  -5  434.47   31.43
   4   4  -5  470.07   39.36
   4   4  -5  421.07   37.47
  -4  -4   5  500.91   31.02
  -4  -4   5  459.34   27.91
  -4  -4   5  492.08   30.96
  -4  -4   5  489.57   32.31
   3   4  -5  364.39   33.61
   3   4  -5  404.57   34.73
  -3  -4   5  481.56   34.62
  -3  -4   5  415.14   27.59
  -3  -4   5  425.79   34.46
  -3  -4   5  373.43   27.80
  -3  -4   5  412.81   24.04
  -3  -4   5  373.76   21.87
   2   4  -5  499.13   38.28
  -2  -4   5  519.58   23.06
  -2  -4   5  594.52   38.36
  -2  -4   5  537.55   30.89
  -2  -4   5  561.29   37.55
  -2  -4   5  555.72   24.13
  -2  -4   5  511.74   35.44
  -2  -4   5  458.09   32.94
   1   4  -5  521.45   36.62
   1   4  -5  468.48   36.39
   1   4  -5  535.34   34.95
  -1  -4   5  543.52   35.27
  -1  -4   5  538.48   37.55
  -1  -4   5  518.08   34.78
  -1  -4   5  558.48   36.34
  -1  -4   5  505.04   29.58
   0   4  -5  140.85   20.64
   0   4  -5  117.26   18.12
   0  -4   5  146.61   16.64
   0  -4   5  174.56   18.68
   0  -4   5  176.73   25.57
   0  -4   5  147.98   20.59
  -1   4  -5  655.31   40.65
  -1   4  -5  736.07   43.86
   1  -4   5  734.67   41.27
   1  -4   5  707.52   40.82
   1  -4   5  641.49   41.90
   1  -4   5  684.43   29.65
   1  -4   5  723.19   47.11
   1  -4   5  660.81   30.27
  -2   4  -5  658.08   41.40
  -2   4  -5  690.32   43.46
   2  -4   5  685.74   43.43
   2  -4   5  660.72   32.75
   2  -4   5  664.54   39.12
   2  -4   5  660.09   36.88
  -3   4  -5  861.31   37.27
  -3   4  -5  777.23   35.97
  -3   4  -5  871.55   50.75
  -3   4  -5  860.85   51.65
   3  -4   5  866.44   44.56
   3  -4   5  861.28   51.18
   3  -4   5  895.93   44.94
   3  -4   5  897.49   43.59
  -4   4  -5  263.74   20.94
  -4   4  -5  344.04   32.26
  -4   4  -5  355.15   24.26
  -4   4  -5  346.36   32.07
   4  -4   5  349.15   26.52
   4  -4   5  271.40   25.86
   4  -4   5  358.04   27.06
  -5   4  -5  168.18   21.92
  -5   4  -5  141.26   24.95
  -5   4  -5  198.62   27.81
  -5   4  -5  124.84   18.09
   5  -4   5  148.06   22.18
   5  -4   5  194.56   25.34
  -6   4  -5  129.95   21.43
  -6   4  -5  132.37   25.78
  -6   4  -5  177.58   25.58
  -6   4  -5  127.40   21.17
   6  -4   5  114.50   21.42
  -7   4  -5  646.61   48.93
  -7   4  -5  788.61   51.48
   7  -4   5  723.55   51.73
  -8   4  -5   -4.02   14.19
   8  -4   5    6.66   15.20
   9   3  -5   -2.36   18.33
   9   3  -5   -6.09   13.63
   9   3  -5  -18.44   10.01
  -9  -3   5  -13.88   12.08
  -9  -3   5    8.49   12.68
   8   3  -5   18.71   11.60
   8   3  -5   11.16   15.46
   8   3  -5   22.48   14.32
   8   3  -5   46.90   20.02
  -8  -3   5   35.40   18.54
  -8  -3   5   21.98   18.39
   7   3  -5  200.40   32.58
   7   3  -5  181.79   18.81
   7   3  -5  174.33   32.55
   7   3  -5  166.34   18.53
  -7  -3   5  148.88   12.08
  -7  -3   5  204.51   28.40
  -7  -3   5  168.41   29.84
   6   3  -5    2.23    8.97
   6   3  -5   16.86   13.36
   6   3  -5    1.61   12.93
   6   3  -5   12.23    7.11
  -6  -3   5   14.86    9.17
  -6  -3   5   35.41   13.21
  -6  -3   5   25.10   12.09
  -6  -3   5    4.55    5.36
   5   3  -5    8.34    9.45
   5   3  -5    4.08    4.33
   5   3  -5   -6.08    7.40
   5   3  -5    0.01    8.42
   5   3  -5   -0.15    3.67
  -5  -3   5   -0.06    6.10
  -5  -3   5    8.00    8.22
  -5  -3   5    7.36    5.50
  -5  -3   5    5.54    8.74
  -5  -3   5    1.03    6.20
   4   3  -5  910.84   51.43
   4   3  -5 1146.28   62.33
   4   3  -5  911.45   35.71
   4   3  -5 1047.41   58.75
  -4  -3   5 1048.07   53.49
  -4  -3   5 1058.24   50.30
  -4  -3   5 1058.52   52.72
  -4  -3   5 1011.60   47.53
  -4  -3   5 1025.30   59.62
   3   3  -5  920.76   54.03
   3   3  -5  951.25   54.08
  -3  -3   5  939.81   42.06
  -3  -3   5  923.58   54.61
  -3  -3   5 1016.25   49.06
  -3  -3   5 1039.81   44.21
  -3  -3   5  913.34   49.01
   2   3  -5  556.54   38.84
   2   3  -5  582.29   38.60
  -2  -3   5  627.04   34.91
  -2  -3   5  695.98   39.16
  -2  -3   5  615.19   37.43
  -2  -3   5  632.76   26.72
  -2  -3   5  657.55   27.35
  -2  -3   5  590.69   39.33
   1   3  -5  470.29   32.69
   1   3  -5  492.34   32.69
   1   3  -5  508.27   32.95
  -1  -3   5  494.00   32.79
  -1  -3   5  463.64   30.32
  -1  -3   5  495.33   32.27
  -1  -3   5  462.68   17.03
  -1  -3   5  457.94   31.88
  -1  -3   5  410.28   27.25
  -1  -3   5  460.12   17.01
   0   3  -5  547.88   32.73
   0   3  -5  513.81   33.44
   0   3  -5  468.37   32.45
   0  -3   5  481.26   39.63
   0  -3   5  531.48   31.61
   0  -3   5  487.17   33.15
   0  -3   5  514.23   20.64
   0  -3   5  515.95   33.71
  -1   3  -5  879.26   48.67
  -1   3  -5  838.12   47.82
   1  -3   5  970.88   50.73
   1  -3   5  837.74   36.32
   1  -3   5  865.52   37.87
   1  -3   5  859.54   51.51
   1  -3   5  863.87   44.05
   1  -3   5  899.15   32.96
  -2   3  -5  346.25   28.68
  -2   3  -5  396.15   30.47
  -2   3  -5  355.74   15.35
   2  -3   5  320.28   23.37
   2  -3   5  381.42   22.11
   2  -3   5  374.58   28.83
  -3   3  -5  719.33   35.05
  -3   3  -5  692.34   33.35
  -3   3  -5  699.11   50.15
  -3   3  -5  725.79   45.24
   3  -3   5  639.03   42.18
   3  -3   5  639.04   37.83
   3  -3   5  660.71   38.46
   3  -3   5  709.89   37.07
  -4   3  -5  291.31   30.54
  -4   3  -5  296.73   28.19
  -4   3  -5  338.42   25.21
   4  -3   5  300.07   27.41
   4  -3   5  291.95   26.04
   4  -3   5  317.43   26.77
  -5   3  -5   24.07   11.51
  -5   3  -5   16.01   10.99
   5  -3   5   25.11   11.56
   5  -3   5   32.75   12.15
  -6   3  -5   80.65   19.09
   6  -3   5  113.92   23.58
  -7   3  -5  -10.39   11.35
   7  -3   5   -3.26   10.91
  -8   3  -5    9.38   17.54
   8  -3   5   24.58   17.49
   9   2  -5   -2.19   10.02
   9   2  -5  -25.96   14.54
   9   2  -5   25.59   20.51
  -9  -2   5   14.22   16.23
  -9  -2   5  -13.84   11.79
   8   2  -5   38.39   12.92
   8   2  -5   28.88   22.77
   8   2  -5   30.05   16.80
  -8  -2   5   41.23   18.12
   7   2  -5    2.01    8.15
   7   2  -5    9.10   13.04
   7   2  -5   -6.26   12.03
   7   2  -5   -3.50    8.02
  -7  -2   5   12.21    6.04
  -7  -2   5    5.70    8.89
  -7  -2   5   13.18   12.23
   6   2  -5  111.99   22.18
   6   2  -5  119.65   17.72
   6   2  -5  108.36   15.35
   6   2  -5  119.08   22.67
  -6  -2   5  118.70   20.02
  -6  -2   5  102.56   16.50
  -6  -2   5  117.06   22.04
  -6  -2   5  110.33   19.20
   5   2  -5 1006.45   64.11
   5   2  -5  944.18   44.55
   5   2  -5 1057.88   45.45
   5   2  -5  891.80   58.97
   5   2  -5  984.66   60.67
  -5  -2   5 1103.71   56.02
  -5  -2   5 1059.31   66.16
  -5  -2   5 1070.43   55.03
  -5  -2   5  941.89   67.10
  -5  -2   5  974.78   51.28
   4   2  -5   25.85   11.77
   4   2  -5   22.44    5.26
   4   2  -5   14.20    9.97
   4   2  -5   27.69    5.42
   4   2  -5   26.60   10.43
  -4  -2   5   33.61    9.30
  -4  -2   5   23.45    9.74
  -4  -2   5   33.37    9.17
  -4  -2   5   44.27    9.46
  -4  -2   5   25.01    8.43
   3   2  -5  155.85   18.05
   3   2  -5  166.63   22.72
  -3  -2   5  152.44   13.28
  -3  -2   5  172.81   17.20
  -3  -2   5  164.52   14.35
  -3  -2   5  156.45   17.09
  -3  -2   5  176.22   23.62
   2   2  -5 2468.49  102.21
   2   2  -5 2200.75   98.15
  -2  -2   5 2337.08  103.50
  -2  -2   5 2506.90  100.86
  -2  -2   5 2351.02   89.19
  -2  -2   5 2640.53   99.18
  -2  -2   5 2393.84   89.22
  -2  -2   5 2364.97   97.98
   1   2  -5 3243.53  134.29
   1   2  -5 3195.67  131.39
  -1  -2   5 3365.23  135.62
  -1  -2   5 3374.67  133.73
  -1  -2   5 3474.04  120.11
  -1  -2   5 3421.50  119.29
  -1  -2   5 3381.01  131.64
   0   2  -5 1018.02   49.11
   0  -2   5 1039.45   42.30
   0  -2   5 1030.08   40.88
   0  -2   5 1078.66   48.53
   0  -2   5 1039.02   53.30
   0  -2   5 1043.37   53.30
   0  -2   5 1093.88   54.55
  -1   2  -5  307.51   26.09
  -1   2  -5  377.28   18.38
   1  -2   5  346.43   21.59
   1  -2   5  342.76   20.70
   1  -2   5  372.30   19.72
   1  -2   5  360.08   27.75
  -2   2  -5  199.14   26.40
  -2   2  -5  208.10   14.52
  -2   2  -5  178.77   12.75
   2  -2   5  181.37   15.29
   2  -2   5  184.83   14.59
   2  -2   5  171.15   16.22
   2  -2   5  211.43   20.41
  -3   2  -5  829.93   40.90
  -3   2  -5  782.15   37.78
   3  -2   5  743.79   44.57
   3  -2   5  702.70   41.50
   3  -2   5  742.79   41.93
   3  -2   5  751.25   36.43
   3  -2   5  789.95   40.71
  -4   2  -5  181.47   23.10
  -4   2  -5  201.15   18.79
   4  -2   5  226.63   22.73
   4  -2   5  185.86   20.54
   4  -2   5  202.48   21.77
  -5   2  -5   33.39   13.36
  -5   2  -5   28.96   10.67
   5  -2   5   34.94   13.57
  -6   2  -5   80.39   19.49
  -6   2  -5   94.79   19.17
   6  -2   5  100.84   20.85
  -7   2  -5   15.75   15.33
   7  -2   5   52.10   17.80
  -8   2  -5   23.46   17.65
   8  -2   5   13.99   15.86
   9   1  -5   -0.51   16.48
   9   1  -5    7.34   19.55
   9   1  -5   22.72   13.77
  -9  -1   5   26.66   17.47
  -9  -1   5   15.38   13.60
   8   1  -5   40.64   15.20
   8   1  -5   12.48   12.38
   8   1  -5   24.12   12.21
   8   1  -5   22.15   21.42
  -8  -1   5   12.83   14.54
  -8  -1   5   41.64   17.90
  -8  -1   5   25.04    7.38
   7   1  -5   20.22   14.64
   7   1  -5   18.79   14.24
   7   1  -5   12.24    9.69
   7   1  -5   22.94   11.47
  -7  -1   5   14.01   13.40
  -7  -1   5   -8.89    5.85
  -7  -1   5    4.54   11.57
   6   1  -5  123.32   24.95
   6   1  -5  183.78   18.68
   6   1  -5  184.39   23.36
   6   1  -5  155.68   17.29
  -6  -1   5  148.72   22.38
  -6  -1   5  113.86   20.18
  -6  -1   5  151.06   24.37
  -6  -1   5  172.30   27.09
   5   1  -5  231.18   24.07
   5   1  -5  278.01   28.50
   5   1  -5  280.33   20.31
   5   1  -5  230.04   31.76
  -5  -1   5  256.17   28.04
  -5  -1   5  279.82   23.49
  -5  -1   5  253.83   24.26
  -5  -1   5  280.30   25.45
   4   1  -5  575.13   29.13
   4   1  -5  567.75   35.17
   4   1  -5  572.86   28.65
   4   1  -5  642.70   40.79
   4   1  -5  544.00   35.81
  -4  -1   5  636.44   35.22
  -4  -1   5  567.27   36.19
  -4  -1   5  563.87   39.77
   3   1  -5 1461.93   55.36
   3   1  -5 1391.37   67.70
   3   1  -5 1351.97   62.56
   3   1  -5 1410.78   54.91
  -3  -1   5 1444.71   60.83
  -3  -1   5 1463.62   66.13
  -3  -1   5 1463.84   70.62
   2   1  -5   43.00   10.34
   2   1  -5   27.25    3.42
   2   1  -5   33.66    7.87
   2   1  -5   42.82   10.34
  -2  -1   5   63.52    9.56
  -2  -1   5   57.30    8.26
  -2  -1   5   46.61   10.64
  -2  -1   5   59.19    8.71
  -2  -1   5   64.92   13.60
   1   1  -5  134.34   14.30
   1   1  -5  115.93   17.41
  -1  -1   5  153.59   11.03
  -1  -1   5  109.87   12.04
  -1  -1   5  155.89   20.82
  -1  -1   5  134.60   11.07
   0   1  -5 6197.82  220.63
   0   1  -5 6508.89  210.61
   0   1  -5 6229.15  211.48
   0   1  -5 5794.22  228.84
   0   1  -5 5802.88  213.13
   0  -1   5 6066.76  227.33
   0  -1   5 5843.31  217.86
   0  -1   5 6220.49  229.20
   0  -1   5 5995.53  216.03
   0  -1   5 6310.50  225.51
  -1   1  -5 4126.44  145.07
  -1   1  -5 3970.88  146.12
  -1   1  -5 3978.92  160.44
   1  -1   5 3972.97  148.04
   1  -1   5 4165.08  151.44
   1  -1   5 4021.69  157.73
  -2   1  -5  248.03   17.01
  -2   1  -5  253.65   19.01
  -2   1  -5  255.00   25.84
   2  -1   5  262.61   20.69
   2  -1   5  245.34   19.02
   2  -1   5  267.95   14.17
   2  -1   5  239.61   22.58
  -3   1  -5  133.72   14.43
  -3   1  -5  125.52   17.57
   3  -1   5  157.20   20.99
   3  -1   5  132.28    9.05
   3  -1   5  110.64   17.61
   3  -1   5  105.56   15.34
   3  -1   5  121.92   18.04
  -4   1  -5   -2.42    6.50
  -4   1  -5    7.90    9.65
   4  -1   5    5.60    7.64
   4  -1   5  -10.64    4.45
   4  -1   5    6.71    8.63
  -5   1  -5   79.36   18.47
  -5   1  -5  103.68   18.24
   5  -1   5  109.75   17.83
   5  -1   5  121.68   21.43
  -6   1  -5  125.30   24.34
   6  -1   5  162.65   26.17
  -7   1  -5    5.60   14.91
   7  -1   5   15.22   13.98
   7  -1   5   12.25    7.46
  -8   1  -5   -9.86   15.09
   8  -1   5    3.04   11.16
   9   0  -5    2.62   16.68
   9   0  -5   -1.22   11.90
   9   0  -5  -11.09   10.51
  -9   0   5  -20.07    9.43
  -9   0   5  -14.22   12.76
   8   0  -5   -6.29   12.48
   8   0  -5    2.33   10.75
   8   0  -5   15.84   12.37
  -8   0   5   13.59   15.47
  -8   0   5   31.26   14.19
   7   0  -5  128.71   19.83
   7   0  -5  107.23   21.87
  -7   0   5   73.56   18.46
  -7   0   5  139.43   26.76
   6   0  -5  242.77   23.41
   6   0  -5  233.22   22.72
   6   0  -5  253.23   25.56
  -6   0   5  279.40   28.40
  -6   0   5  223.64   30.65
  -6   0   5  268.99   26.13
   5   0  -5  316.06   32.19
   5   0  -5  336.69   24.62
   5   0  -5  418.98   28.56
   5   0  -5  336.79   23.90
  -5   0   5  321.29   31.77
  -5   0   5  338.41   27.59
  -5   0   5  371.72   32.25
  -5   0   5  367.53   28.76
   4   0  -5  414.05   30.73
   4   0  -5  382.37   24.17
   4   0  -5  425.18   25.90
   4   0  -5  442.53   26.95
  -4   0   5  472.09   30.96
  -4   0   5  385.40   31.29
  -4   0   5  419.73   28.21
  -4   0   5  452.03   29.74
   3   0  -5  232.34   15.36
   3   0  -5  218.44   15.71
   3   0  -5  222.61   16.03
  -3   0   5  255.33   23.08
  -3   0   5  209.42   17.64
  -3   0   5  242.56   18.95
  -3   0   5  205.13   20.12
   2   0  -5  675.09   40.15
   2   0  -5  741.85   31.94
   2   0  -5  693.45   30.65
  -2   0   5  691.16   34.85
  -2   0   5  638.72   39.87
  -2   0   5  645.29   37.95
  -2   0   5  719.31   34.03
   1   0  -5 1451.10   60.35
   1   0  -5 1463.18   55.93
   1   0  -5 1319.29   65.69
   1   0  -5 1426.58   54.43
  -1   0   5 1313.27   65.03
  -1   0   5 1370.83   58.82
  -1   0   5 1409.70   57.50
  -1   0   5 1398.81   55.84
  -1   0   5 1376.30   54.06
   0   0  -5  102.98   17.68
   0   0  -5  118.33   11.09
   0   0  -5   94.28    9.21
   0   0  -5  121.76   11.20
   0   0   5  133.65   11.90
   0   0   5  128.07   12.67
  -1   0  -5  238.20   24.73
  -1   0  -5  289.09   18.30
  -1   0  -5  310.50   20.68
   1   0   5  325.87   24.63
   1   0   5  294.73   19.91
   1   0   5  290.98   21.60
  -2   0  -5 3867.55  146.33
  -2   0  -5 3995.16  150.14
   2   0   5 3812.20  148.00
   2   0   5 3920.13  152.33
   2   0   5 3895.80  153.17
  -3   0  -5  900.66   47.33
  -3   0  -5  768.63   41.14
   3   0   5  784.72   44.48
   3   0   5  777.68   44.68
   3   0   5  772.38   45.96
   3   0   5  791.45   43.80
  -4   0  -5   73.37   17.26
  -4   0  -5   70.18   14.02
   4   0   5   60.58   13.28
   4   0   5   33.53   12.23
   4   0   5   40.88   13.53
   4   0   5   52.46   13.65
  -5   0  -5   68.47   19.22
  -5   0  -5   33.33   11.91
   5   0   5   79.09   16.77
   5   0   5   39.13   11.42
  -6   0  -5   85.73   22.23
   6   0   5   97.72    7.31
   6   0   5  118.04   23.05
  -7   0  -5   -5.69   14.77
   7   0   5    1.94    3.24
   7   0   5   12.34   13.85
  -8   0  -5   -6.63   14.59
   8   0   5   16.29   16.77
  -9   1   5   -4.73   10.15
  -9   1   5   -9.96   13.95
   8  -1  -5    6.96   11.59
  -8   1   5   -1.85   10.05
  -8   1   5   10.96   14.84
   7  -1  -5   16.95   12.04
   7  -1  -5   33.91   12.76
  -7   1   5   24.48   14.12
  -7   1   5   13.49    9.81
  -7   1   5   -1.66   12.18
   6  -1  -5  309.77   26.49
   6  -1  -5  279.22   25.07
  -6   1   5  232.17   30.38
  -6   1   5  295.44   28.44
  -6   1   5  288.93   29.69
   5  -1  -5  714.86   39.45
   5  -1  -5  614.00   43.28
   5  -1  -5  713.37   41.23
   5  -1  -5  833.75   40.62
  -5   1   5  706.30   48.39
  -5   1   5  701.51   43.14
  -5   1   5  692.51   45.22
  -5   1   5  745.66   44.92
   4  -1  -5  427.42   23.25
   4  -1  -5  402.99   26.42
   4  -1  -5  356.13   24.41
  -4   1   5  424.32   29.42
  -4   1   5  424.60   29.08
  -4   1   5  342.69   28.80
  -4   1   5  356.35   27.56
   3  -1  -5  339.79   21.79
   3  -1  -5  394.02   28.01
   3  -1  -5  315.66   16.33
   3  -1  -5  378.99   23.93
  -3   1   5  380.19   28.32
  -3   1   5  399.63   25.71
  -3   1   5  416.64   26.65
  -3   1   5  341.54   26.42
   2  -1  -5  823.64   39.88
   2  -1  -5  794.20   44.96
   2  -1  -5  845.92   38.47
  -2   1   5  870.76   41.23
  -2   1   5  846.91   45.93
  -2   1   5  845.77   42.39
  -2   1   5  802.16   44.05
   1  -1  -5  583.36   28.51
   1  -1  -5  556.67   29.61
   1  -1  -5  564.73   35.70
  -1   1   5  516.92   22.81
  -1   1   5  578.47   30.43
  -1   1   5  540.73   31.34
  -1   1   5  592.17   35.46
   0  -1  -5  527.54   27.68
   0  -1  -5  489.44   34.67
   0  -1  -5  554.48   30.35
   0   1   5  540.06   31.54
   0   1   5  566.70   30.19
  -1  -1  -5  824.54   48.44
  -1  -1  -5  856.68   42.98
  -1  -1  -5  788.22   42.39
   1   1   5  761.58   42.85
   1   1   5  812.72   40.92
  -2  -1  -5  702.36   40.75
  -2  -1  -5  684.71   36.70
   2   1   5  718.51   38.84
   2   1   5  629.06   39.88
  -3  -1  -5  233.58   24.60
  -3  -1  -5  268.54   22.20
   3   1   5  280.43   24.39
   3   1   5  229.41   22.46
   3   1   5  255.08   23.20
   3   1   5  262.60   25.70
  -4  -1  -5  324.81   30.95
  -4  -1  -5  281.30   25.12
   4   1   5  316.12   27.67
   4   1   5  270.02   25.20
   4   1   5  266.13   28.24
   4   1   5  264.10   23.81
  -5  -1  -5  112.24   20.36
  -5  -1  -5  134.70   25.08
   5   1   5  113.70   16.54
   5   1   5  136.69   22.60
  -6  -1  -5    9.22   14.08
   6   1   5    7.07   10.32
  -7  -1  -5   15.75   15.58
   7   1   5    0.74   11.37
  -8  -1  -5   19.06   19.25
   8   1   5   19.10   14.24
   9  -2  -5   -4.13   11.25
  -9   2   5   19.11   16.01
  -9   2   5   15.44   16.31
   8  -2  -5   86.67   20.15
  -8   2   5   93.09   20.98
  -8   2   5   40.72   17.36
   7  -2  -5    4.63   11.16
   7  -2  -5   15.06   13.29
  -7   2   5   29.58   13.77
  -7   2   5   26.68   12.98
  -7   2   5   12.22   11.40
   6  -2  -5   39.09   13.06
  -6   2   5   64.09   17.54
  -6   2   5   46.08   14.62
  -6   2   5   36.11   14.12
   5  -2  -5  479.36   35.59
   5  -2  -5  477.30   31.93
   5  -2  -5  552.55   35.12
  -5   2   5  466.30   35.28
  -5   2   5  559.53   37.84
  -5   2   5  540.52   36.67
  -5   2   5  406.21   32.93
   4  -2  -5  574.83   25.83
   4  -2  -5  489.91   31.06
   4  -2  -5  544.91   34.14
  -4   2   5  558.28   36.15
  -4   2   5  499.32   35.00
  -4   2   5  517.46   35.69
   3  -2  -5  407.21   26.96
   3  -2  -5  476.23   31.27
  -3   2   5  479.52   31.70
  -3   2   5  489.17   32.20
  -3   2   5  477.20   32.03
  -3   2   5  500.92   31.07
   2  -2  -5  814.03   45.60
   2  -2  -5  843.68   41.20
   2  -2  -5  851.91   43.34
  -2   2   5  887.27   46.51
  -2   2   5  878.75   45.33
  -2   2   5  768.87   44.27
  -2   2   5  887.66   43.77
   1  -2  -5 1140.93   54.38
   1  -2  -5 1147.44   58.43
   1  -2  -5 1223.43   56.00
  -1   2   5 1122.70   55.75
  -1   2   5 1128.50   42.50
  -1   2   5 1235.40   54.81
   0  -2  -5  673.31   35.68
   0  -2  -5  715.78   43.23
   0  -2  -5  718.88   39.29
   0   2   5  679.92   37.63
   0   2   5  719.16   40.33
  -1  -2  -5  283.30   24.29
  -1  -2  -5  268.13   20.72
   1   2   5  287.17   22.51
   1   2   5  297.87   24.93
  -2  -2  -5  265.45   22.16
  -2  -2  -5  294.93   29.22
   2   2   5  311.38   24.56
   2   2   5  252.51   24.49
  -3  -2  -5  110.37   20.37
  -3  -2  -5  104.02   17.49
   3   2   5   99.38   15.63
   3   2   5  137.64   22.95
   3   2   5   96.52   18.75
   3   2   5  111.00   18.16
  -4  -2  -5  219.95   30.89
  -4  -2  -5  194.43   21.31
   4   2   5  242.35   25.90
   4   2   5  236.63   22.04
  -5  -2  -5  260.67   34.75
   5   2   5  273.72   23.37
   5   2   5  237.57   26.32
  -6  -2  -5   33.39   15.33
   6   2   5   18.76   13.07
  -7  -2  -5   -1.22   13.53
   7   2   5   -7.22   10.07
  -8  -2  -5   13.25   16.60
   9  -3  -5   41.30   17.93
  -9   3   5   35.02   20.69
  -9   3   5   37.85   17.77
   8  -3  -5    2.46   10.95
  -8   3   5   19.46   13.35
   7  -3  -5   37.03   13.91
  -7   3   5   30.78   15.52
  -7   3   5   11.84   13.00
  -7   3   5   52.87   17.10
   6  -3  -5  287.73   27.36
   6  -3  -5  284.25   28.71
  -6   3   5  250.34   32.81
  -6   3   5  303.61   28.40
  -6   3   5  338.36   30.49
   5  -3  -5  121.68   19.57
   5  -3  -5  142.05   22.66
  -5   3   5  123.93   21.60
  -5   3   5   97.43   19.77
  -5   3   5  119.99   18.51
  -5   3   5  112.52   19.19
   4  -3  -5   83.01    7.77
   4  -3  -5   82.16   15.00
   4  -3  -5   87.75   16.54
  -4   3   5  102.69   20.83
  -4   3   5   98.86   16.65
  -4   3   5   89.33   16.56
  -4   3   5   81.48   16.62
   3  -3  -5  946.97   47.53
   3  -3  -5  963.61   49.30
  -3   3   5  904.17   51.25
  -3   3   5  964.18   50.61
  -3   3   5  942.73   49.37
   2  -3  -5 1008.71   47.96
   2  -3  -5  925.11   49.99
   2  -3  -5  975.27   50.13
  -2   3   5  916.97   50.88
  -2   3   5 1020.89   50.18
  -2   3   5  882.46   49.01
  -2   3   5  948.05   39.18
   1  -3  -5  462.49   32.64
   1  -3  -5  429.57   27.80
   1  -3  -5  454.29   31.34
  -1   3   5  476.62   30.11
  -1   3   5  425.46   21.16
  -1   3   5  491.49   32.97
   0  -3  -5  925.41   47.07
   0  -3  -5  930.32   51.06
   0  -3  -5  926.57   53.04
   0   3   5  926.48   48.73
   0   3   5 1070.00   45.69
   0   3   5  918.53   51.14
  -1  -3  -5 1223.00   57.72
  -1  -3  -5 1152.27   61.63
   1   3   5 1169.63   61.73
   1   3   5 1228.43   59.57
  -2  -3  -5   61.38   14.14
  -2  -3  -5   64.61   15.71
   2   3   5   55.15   13.04
  -3  -3  -5   22.74   11.02
  -3  -3  -5   16.73   10.09
   3   3   5   27.11   10.17
   3   3   5    5.00    6.59
   3   3   5    8.00   10.60
  -4  -3  -5  171.55   27.81
   4   3   5  248.01   23.03
   4   3   5  255.78   26.85
  -5  -3  -5  145.68   26.70
   5   3   5  148.54   24.70
   5   3   5  223.55   20.82
   6   3   5   14.18   11.58
  -7  -3  -5   50.49   21.41
   7   3   5   26.80   13.42
   9  -4  -5   -2.66   12.78
  -9   4   5  -10.24   11.75
  -9   4   5   -3.49   16.77
  -8   4   5   10.91   13.72
  -8   4   5    5.79   14.07
   7  -4  -5  290.72   31.76
  -7   4   5  306.81   31.10
  -7   4   5  251.93   35.46
  -7   4   5  276.17   27.80
   6  -4  -5  185.38   27.60
  -6   4   5  200.24   22.19
  -6   4   5  205.41   27.30
  -6   4   5  206.09   29.51
   5  -4  -5    4.48    4.44
   5  -4  -5    0.98    9.90
   5  -4  -5    1.61    7.97
  -5   4   5   15.94   10.14
  -5   4   5    9.31    7.75
  -5   4   5    1.69    7.65
   4  -4  -5  184.43   23.66
   4  -4  -5  155.89   10.75
  -4   4   5  177.47   22.86
  -4   4   5  146.83   19.27
  -4   4   5  209.25   27.47
  -4   4   5  184.43   25.21
   3  -4  -5  680.74   42.76
   3  -4  -5  728.54   41.38
   3  -4  -5  705.85   39.99
  -3   4   5  741.33   44.22
  -3   4   5  676.46   46.28
   2  -4  -5  545.52   34.17
   2  -4  -5  601.07   38.51
   2  -4  -5  582.98   35.95
  -2   4   5  498.99   36.77
  -2   4   5  514.06   34.43
  -2   4   5  541.19   35.98
   1  -4  -5  637.43   40.59
   1  -4  -5  601.72   40.54
   1  -4  -5  675.23   38.27
  -1   4   5  725.88   43.09
  -1   4   5  645.00   39.45
  -1   4   5  590.88   31.21
   0  -4  -5  831.04   49.64
   0  -4  -5  789.73   44.49
   0  -4  -5  848.79   49.68
   0   4   5  868.38   46.98
   0   4   5  791.76   42.06
   0   4   5  813.92   49.23
  -1  -4  -5  498.79   37.53
  -1  -4  -5  445.64   32.15
   1   4   5  527.94   34.48
   1   4   5  495.92   34.58
  -2  -4  -5   72.36    6.64
  -2  -4  -5   55.80   14.58
  -2  -4  -5   93.65   20.79
   2   4   5   88.51   17.67
   2   4   5   82.47   21.40
   2   4   5   44.64   15.08
  -3  -4  -5   87.31   21.68
   3   4   5   74.76   15.93
   3   4   5   81.81   17.57
  -4  -4  -5   53.69   18.94
   4   4   5   78.45   15.26
   4   4   5   76.03   18.99
  -5  -4  -5   23.29   17.62
   5   4   5   -6.30    6.87
   5   4   5   -0.32   11.00
  -6  -4  -5   34.34   19.77
   6   4   5   14.44   12.06
   6   4   5    5.90    6.06
  -7  -4  -5   15.96   19.45
   7   4   5   17.69   16.29
   9  -5  -5    4.80   14.16
  -9   5   5   13.70   18.36
  -9   5   5   -3.17   12.28
   8  -5  -5   52.73   20.48
  -8   5   5    3.53   14.03
  -8   5   5   33.43   17.28
  -8   5   5   56.33   21.48
   7  -5  -5  141.61   21.94
   7  -5  -5  173.02   27.11
  -7   5   5  152.10   25.07
  -7   5   5  136.79   20.83
  -7   5   5  169.96   29.96
   6  -5  -5  107.29   23.51
  -6   5   5   98.05   16.61
  -6   5   5  138.07   25.41
  -6   5   5  138.52   22.89
   5  -5  -5  205.82   28.18
   5  -5  -5  206.58   16.94
  -5   5   5  181.77   25.21
  -5   5   5  224.44   20.55
  -5   5   5  205.14   28.41
   4  -5  -5  131.17   19.62
   4  -5  -5  127.62   11.07
   4  -5  -5  119.31   22.08
  -4   5   5  166.77   22.15
  -4   5   5  164.36   23.69
   3  -5  -5   24.89    8.78
   3  -5  -5   30.90   11.89
   3  -5  -5   40.77   14.05
  -3   5   5   32.17   13.03
  -3   5   5   24.44   11.60
  -3   5   5   30.65   11.52
  -3   5   5   44.77    6.93
   2  -5  -5  461.46   32.34
   2  -5  -5  524.43   36.96
  -2   5   5  437.77   34.81
  -2   5   5  446.84   36.66
  -2   5   5  482.53   34.97
   1  -5  -5 1243.39   65.89
   1  -5  -5 1072.72   60.65
  -1   5   5 1271.94   63.28
  -1   5   5 1184.67   55.55
  -1   5   5 1224.35   65.05
   0  -5  -5  542.67   39.25
   0  -5  -5  554.02   39.24
   0  -5  -5  469.29   33.96
   0   5   5  479.08   32.85
   0   5   5  502.30   35.23
   0   5   5  487.89   38.02
  -1  -5  -5   89.64    8.54
  -1  -5  -5   96.35   13.69
  -1  -5  -5   81.43   20.07
  -1  -5  -5  106.23   18.29
   1   5   5   91.78   18.16
   1   5   5   87.45   19.54
   1   5   5   90.54   17.87
  -2  -5  -5   68.26   19.93
  -2  -5  -5  101.72   10.87
   2   5   5  118.68   22.64
   2   5   5   72.63   14.78
   2   5   5   96.63   19.58
  -3  -5  -5  164.83   28.22
   3   5   5  165.35   28.58
   3   5   5  152.29   23.69
  -4  -5  -5   52.16   20.39
   4   5   5   41.78   16.21
   4   5   5   46.95   20.52
  -5  -5  -5   22.20   16.05
   5   5   5   10.86   18.70
   5   5   5  -22.07    8.55
   5   5   5   13.76   13.65
  -6  -5  -5  -17.66   13.49
   6   5   5   15.32   13.58
   6   5   5   35.02   23.40
   8  -6  -5   28.97   16.22
   8  -6  -5   13.89   19.55
  -8   6   5   66.18   18.52
  -8   6   5   41.47   20.44
  -8   6   5   -0.92   11.86
   7  -6  -5   21.49    9.09
   7  -6  -5   -4.42   16.01
  -7   6   5   13.13   12.57
  -7   6   5   14.18   15.28
  -7   6   5   22.09    8.52
   6  -6  -5  171.00   30.97
   6  -6  -5  218.42   32.33
  -6   6   5  227.60   33.84
  -6   6   5  168.82   25.38
   5  -6  -5  325.26   23.18
  -5   6   5  376.83   31.39
  -5   6   5  355.94   35.37
   4  -6  -5   94.71   10.89
   4  -6  -5   78.36   18.65
  -4   6   5  103.68   18.62
  -4   6   5   98.63   21.13
   3  -6  -5  178.70   17.69
   3  -6  -5  154.30   24.76
  -3   6   5  163.69   21.79
  -3   6   5  165.61   24.82
   2  -6  -5  265.37   23.63
   2  -6  -5  224.80   24.54
   2  -6  -5  286.56   29.65
  -2   6   5  209.21   22.18
  -2   6   5  300.17   28.54
   1  -6  -5  194.38   30.50
   1  -6  -5  205.37   23.02
   1  -6  -5  168.77   23.79
  -1   6   5  159.43   23.13
  -1   6   5  176.75   19.14
   0  -6  -5  673.09   47.00
   0  -6  -5  555.60   41.41
   0   6   5  555.66   40.08
   0   6   5  493.13   36.84
  -1  -6  -5  302.36   33.35
  -1  -6  -5  322.20   25.70
   1   6   5  327.27   30.99
   1   6   5  329.99   30.55
  -2  -6  -5    0.39    5.20
  -2  -6  -5   -7.29   10.46
   2   6   5    8.75    9.90
   2   6   5    3.13    7.54
   2   6   5   -4.93    8.62
  -3  -6  -5   18.73   15.74
   3   6   5   43.04   18.60
   3   6   5   57.32   16.64
  -4  -6  -5  121.37   30.82
   4   6   5  115.19   28.53
  -5  -6  -5   19.93   15.22
   5   6   5    8.30   12.44
   5   6   5   10.64   20.38
   5   6   5   -4.16   11.73
  -6  -6  -5   -1.83   16.17
   6   6   5    6.50   14.03
   6   6   5    1.27   20.88
   8  -7  -5   32.45   18.70
  -8   7   5   30.42   16.55
  -8   7   5   38.32   19.47
   7  -7  -5   65.53   14.77
   7  -7  -5   62.91   20.60
  -7   7   5   98.51   23.80
  -7   7   5   66.21   17.52
   6  -7  -5   14.11    8.66
  -6   7   5   40.98   14.61
   5  -7  -5   14.31    7.66
   5  -7  -5   15.07   12.20
  -5   7   5    9.91    9.89
  -5   7   5   19.31   15.50
   4  -7  -5  422.67   40.58
   4  -7  -5  500.49   29.30
  -4   7   5  438.00   33.34
  -4   7   5  490.45   41.31
   3  -7  -5  600.89   47.48
   3  -7  -5  581.09   34.57
  -3   7   5  596.61   39.00
  -3   7   5  658.86   46.84
   2  -7  -5   24.99   13.68
   2  -7  -5   20.19    9.35
  -2   7   5   29.46   13.77
  -2   7   5    6.61    8.60
   1  -7  -5  117.61   24.91
   1  -7  -5  110.55   22.68
  -1   7   5  114.50   20.26
  -1   7   5  108.92   21.39
   0  -7  -5  210.11   31.83
   0  -7  -5  304.31   30.36
   0   7   5  293.27   29.61
   0   7   5  229.60   36.20
  -1  -7  -5   12.39    9.12
  -1  -7  -5   31.57   15.86
   1   7   5   16.37   12.24
   1   7   5   16.78    9.43
   1   7   5   23.51   12.84
  -2  -7  -5  106.52   14.94
  -2  -7  -5   82.01   21.61
   2   7   5   94.62   26.72
   2   7   5   89.86   23.46
   2   7   5  142.52   26.40
  -3  -7  -5  213.79   55.83
   3   7   5  205.60   34.56
  -4  -7  -5  -19.25   10.14
   4   7   5    6.93   10.02
  -5  -7  -5    4.66   16.68
   5   7   5    8.30   18.14
   5   7   5  -16.52   10.97
   7  -8  -5   70.21   18.59
   7  -8  -5   68.45   21.87
  -7   8   5   35.87   15.47
  -7   8   5   47.22   20.99
   6  -8  -5   60.17   18.91
   6  -8  -5   45.34   13.77
  -6   8   5   77.34   24.33
  -6   8   5   50.86   15.38
   5  -8  -5   30.57   16.53
   5  -8  -5   37.11   11.19
  -5   8   5   41.07   13.47
   4  -8  -5  146.99   26.80
  -4   8   5  114.07   24.77
  -4   8   5  124.59   19.72
   3  -8  -5  154.05   16.01
   3  -8  -5  178.01   31.54
  -3   8   5  184.00   23.30
  -3   8   5  173.08   29.26
   2  -8  -5  406.96   40.18
   2  -8  -5  385.71   29.56
  -2   8   5  435.46   31.22
  -2   8   5  385.65   35.78
   1  -8  -5  275.52   38.83
   1  -8  -5  343.62   30.69
  -1   8   5  307.85   33.67
  -1   8   5  325.21   27.20
  -1   8   5  345.64   34.97
   0  -8  -5   -7.41   10.42
   0  -8  -5   -4.25   10.52
   0   8   5  -11.54    8.57
   0   8   5  -11.27    8.82
  -1  -8  -5  -12.48    9.64
  -1  -8  -5   -4.68   10.43
   1   8   5    7.52   12.60
   1   8   5  -21.04    7.98
   1   8   5   -7.47    8.48
  -2  -8  -5  105.75   17.47
  -2  -8  -5  107.37   25.59
   2   8   5  129.03   26.97
   2   8   5  133.47   25.17
  -3  -8  -5   48.54   19.98
   3   8   5   30.48   15.52
   3   8   5   39.24   20.32
  -4  -8  -5   14.76   16.56
   4   8   5   12.75   20.11
   4   8   5   39.22   16.52
  -7   9   5  -27.37   13.13
  -6   9   5   -8.69    9.16
  -6   9   5  -10.18   12.40
   5  -9  -5   35.12   15.00
   5  -9  -5   85.49   24.14
  -5   9   5   89.64   17.99
  -5   9   5   74.00   23.54
   4  -9  -5  165.95   31.39
  -4   9   5  230.40   22.99
  -4   9   5  201.64   33.27
   3  -9  -5   58.64   17.32
  -3   9   5   82.58   15.09
   2  -9  -5  148.43   31.59
   2  -9  -5  112.00   17.66
  -2   9   5  187.59   20.39
  -2   9   5  164.34   30.90
   1  -9  -5  142.64   28.15
   1  -9  -5  113.00   20.00
  -1   9   5  141.56   25.43
  -1   9   5  156.33   20.57
   0  -9  -5    6.15   10.83
   0  -9  -5   10.39   15.04
   0   9   5    9.21   12.09
   0   9   5   25.09   13.91
  -1  -9  -5   23.18   14.11
  -1  -9  -5   -0.19   16.97
   1   9   5   11.78   14.27
   1   9   5   35.00   16.14
   1   9   5  -10.86   13.70
  -2  -9  -5  -19.14   13.26
   2   9   5    7.96   13.99
   2   9   5   25.77   19.18
  -3  -9  -5   42.47   22.75
   3   9   5   25.98   20.14
   3   9   5   36.67   15.17
   5 -10  -5   50.08   21.78
  -5  10   5   80.23   24.66
  -5  10   5   39.87   12.92
   4 -10  -5   -0.63   15.09
  -4  10   5  -20.55    6.99
  -4  10   5    2.97   14.60
   3 -10  -5   83.64   25.67
  -3  10   5   57.01   13.27
  -3  10   5  122.35   27.00
   2 -10  -5  284.94   42.52
  -2  10   5  267.30   37.55
  -2  10   5  269.94   23.32
   1 -10  -5  -29.25   12.37
   1 -10  -5   20.78   12.15
  -1  10   5   57.20   14.40
  -1  10   5   61.06   19.02
  -1  10   5   23.50   10.04
   0 -10  -5   -7.05   11.00
   0 -10  -5   -9.88   12.06
   0  10   5   -0.90    7.05
   0  10   5   23.00   14.56
   0  10   5    6.82   13.94
  -1 -10  -5   34.90   18.35
  -1 -10  -5   22.28   17.84
   1  10   5   40.08   19.73
   1  10   5   43.05   17.71
   3 -11  -5   74.92   26.29
  -3  11   5   56.62   21.84
   2 -11  -5   -1.23   17.23
   2 -11  -5  -13.17    5.48
  -2  11   5   23.96   16.11
   1 -11  -5   15.77   18.26
  -1  11   5   16.59   13.89
  -2 -12   6   20.23   14.50
   1  12  -6   29.84   19.57
  -1 -12   6   19.01   12.86
   0  12  -6   -6.17   14.69
   0 -12   6    5.22   11.38
  -1  12  -6  -35.66   12.50
   1 -12   6  -11.98    9.81
  -2  12  -6   98.82   27.29
   2 -12   6  170.10   26.19
  -3  12  -6   24.30   19.92
   3  11  -6    0.53   15.28
   3  11  -6    3.60   16.76
  -3 -11   6   -2.14   10.57
   2  11  -6   76.88   25.76
   2  11  -6   29.44   17.74
  -2 -11   6    8.01   11.16
   1  11  -6  133.04   34.91
  -1 -11   6  148.79   22.02
   0  11  -6    7.86   17.11
   0 -11   6    7.22   15.03
  -1  11  -6   -7.40   13.34
   1 -11   6  -10.17   11.37
   1 -11   6   -7.44    8.29
  -2  11  -6   -8.62   16.91
   2 -11   6    2.75    9.45
  -3  11  -6   64.14   23.99
  -4  11  -6  133.51   29.99
   4 -11   6  146.41   24.35
   5  10  -6   -1.64   17.04
  -5 -10   6    8.93   12.79
  -5 -10   6   -0.85    7.39
   4  10  -6   30.00   21.44
  -4 -10   6   10.98   11.38
  -4 -10   6   15.65    7.30
   3  10  -6   47.69   21.99
   3  10  -6   37.14   17.74
  -3 -10   6   23.14   12.17
   2  10  -6   32.94   16.88
   2  10  -6    5.41   16.97
  -2 -10   6   25.83   10.50
  -2 -10   6    8.31    8.76
   1  10  -6   74.70   22.53
   1  10  -6   51.78   25.58
  -1 -10   6   61.60   14.34
  -1 -10   6   80.00   15.89
   0  10  -6  118.64   27.50
   0 -10   6   41.39   15.37
   0 -10   6   53.01   12.42
   0 -10   6   85.20   15.29
  -1  10  -6  103.89   26.60
   1 -10   6  123.24   21.56
   1 -10   6  146.22   19.78
  -2  10  -6   33.35   21.97
   2 -10   6   39.91   13.17
   2 -10   6   49.23   12.99
  -3  10  -6   -4.77   12.49
   3 -10   6   -2.10    3.09
   3 -10   6   -4.29    6.88
   3 -10   6   -8.38    3.10
  -4  10  -6   45.82   20.49
   4 -10   6   34.39    9.84
   4 -10   6   71.01   16.65
  -5  10  -6   92.82   28.92
   5 -10   6  154.90   26.32
   6   9  -6    7.85   19.93
  -6  -9   6    3.86   13.31
  -6  -9   6   -1.27   10.62
   5   9  -6   15.39   17.74
  -5  -9   6   20.91    9.71
  -5  -9   6   25.70   14.86
   4   9  -6   44.60   24.66
  -4  -9   6   58.97   15.19
  -4  -9   6   59.71   11.94
   3   9  -6   16.06   16.11
   3   9  -6   14.87   13.38
  -3  -9   6   21.40   10.71
  -3  -9   6   26.71   12.91
  -3  -9   6   24.79    7.40
   2   9  -6   80.76   25.81
   2   9  -6   65.85   19.91
  -2  -9   6   52.74    8.03
  -2  -9   6   45.33   10.60
  -2  -9   6   45.73   11.42
   1   9  -6   92.47   24.01
   1   9  -6  101.27   29.06
  -1  -9   6  130.07   16.67
  -1  -9   6  117.14    8.54
  -1  -9   6  124.93   13.00
  -1  -9   6  124.48   23.88
   0   9  -6    6.18   12.50
   0  -9   6   38.64    5.83
   0  -9   6   37.83    4.01
   0  -9   6   38.71    9.89
   0  -9   6   47.01   17.03
   0  -9   6   35.93    8.73
  -1   9  -6  170.22   30.82
   1  -9   6  178.02   10.09
   1  -9   6  162.93   17.24
   1  -9   6  174.76   10.21
   1  -9   6  211.44   27.79
   1  -9   6  151.25   16.42
  -2   9  -6  138.49   27.83
   2  -9   6  232.06   20.68
   2  -9   6  199.83   13.48
   2  -9   6  217.24   14.91
  -3   9  -6   65.84   19.38
   3  -9   6  105.09   16.92
   3  -9   6   63.27   11.96
   3  -9   6   82.59   18.04
  -4   9  -6   60.70   21.54
   4  -9   6   35.81   11.08
   4  -9   6   78.67   15.86
  -5   9  -6   -7.67   11.65
   5  -9   6    0.13    9.49
  -6   9  -6   -1.34   13.30
  -6   9  -6  -18.35   12.29
   6  -9   6    9.86   11.77
   6   8  -6   -3.90   18.03
   6   8  -6   15.10   17.09
  -6  -8   6    2.47   11.86
  -6  -8   6   -3.35    9.95
   5   8  -6   48.07   24.24
   5   8  -6   25.61   17.52
  -5  -8   6   52.75   13.15
  -5  -8   6   42.81   14.01
   4   8  -6   85.89   29.12
   4   8  -6   81.34   24.29
  -4  -8   6   71.67   13.82
  -4  -8   6  116.95   16.98
  -4  -8   6  100.19   22.63
   3   8  -6  259.23   43.13
  -3  -8   6  322.01   25.44
  -3  -8   6  306.81   22.35
  -3  -8   6  307.04   23.09
   2   8  -6  240.79   31.54
   2   8  -6  198.79   35.71
  -2  -8   6  216.81   16.78
  -2  -8   6  205.96   15.91
  -2  -8   6  211.07   30.70
  -2  -8   6  188.19   17.84
   1   8  -6    3.53   13.07
   1   8  -6   25.23   14.66
  -1  -8   6   12.94    5.54
  -1  -8   6   11.68   12.04
  -1  -8   6   25.79    6.63
  -1  -8   6   22.89    7.13
   0   8  -6   -6.50    9.72
   0  -8   6    0.81    5.02
   0  -8   6    6.95    4.33
   0  -8   6   -1.23    9.12
   0  -8   6    7.38    4.92
  -1   8  -6  354.52   38.50
   1  -8   6  361.18   23.03
   1  -8   6  363.66   22.19
   1  -8   6  352.82   20.54
   1  -8   6  387.15   32.46
   1  -8   6  354.35   22.21
  -2   8  -6  222.56   34.58
   2  -8   6  276.22   21.22
   2  -8   6  299.07   25.75
  -3   8  -6  149.36   28.87
   3  -8   6  145.69   19.65
   3  -8   6  147.62   15.42
  -4   8  -6  114.32   25.49
  -4   8  -6  154.68   22.09
   4  -8   6  132.17   19.81
   4  -8   6  120.74   17.38
  -5   8  -6    1.93   10.54
  -5   8  -6    7.88    5.62
   5  -8   6    8.13   10.06
   5  -8   6   -5.55   10.06
  -6   8  -6   21.94   12.91
  -6   8  -6  -10.44   14.20
   6  -8   6    5.41   11.33
  -7   8  -6   -7.59    5.66
  -7   8  -6   -3.75   13.60
  -7   8  -6   -1.34   13.89
   7  -8   6    0.59   12.76
   7   7  -6   62.53   25.45
   7   7  -6    8.76   18.08
  -7  -7   6  -22.73   12.45
   6   7  -6   16.59   17.66
   6   7  -6   19.94   18.81
  -6  -7   6   21.75   12.58
  -6  -7   6    2.74    9.91
   5   7  -6  492.15   52.77
   5   7  -6  628.41   55.64
  -5  -7   6  600.99   39.34
  -5  -7   6  623.57   42.45
   4   7  -6   13.84   13.84
   4   7  -6    2.05   11.55
  -4  -7   6    0.44    7.20
  -4  -7   6    0.53    7.22
  -4  -7   6   10.47    9.36
   3   7  -6  261.20   41.87
   3   7  -6  327.07   36.11
  -3  -7   6  345.05   24.52
  -3  -7   6  308.31   21.04
  -3  -7   6  295.21   22.99
   2   7  -6  557.48   50.95
   2   7  -6  586.64   42.92
  -2  -7   6  610.62   32.71
  -2  -7   6  526.65   46.43
  -2  -7   6  544.03   29.33
  -2  -7   6  552.92   42.99
   1   7  -6  819.50   63.15
   1   7  -6  964.69   59.12
  -1  -7   6  934.32   38.24
  -1  -7   6  868.02   56.12
  -1  -7   6  934.99   39.62
  -1  -7   6  881.62   62.16
  -1  -7   6  897.75   59.92
  -1  -7   6  945.62   43.79
   0   7  -6  139.67   24.73
   0  -7   6  146.63   14.60
   0  -7   6  129.73   27.98
   0  -7   6  134.23   22.28
   0  -7   6  133.99   24.40
   0  -7   6  134.44   10.82
   0  -7   6  135.49   10.55
   0  -7   6  137.00   10.71
  -1   7  -6  133.57   25.16
   1  -7   6  105.05   20.73
   1  -7   6  125.59   11.86
   1  -7   6  121.83   12.61
   1  -7   6  119.13   20.70
   1  -7   6   91.95   22.87
  -2   7  -6   39.79   14.90
  -2   7  -6   47.49   16.43
   2  -7   6   46.61    9.53
   2  -7   6   28.64   11.89
   2  -7   6   48.81    9.60
   2  -7   6   46.81    9.14
  -3   7  -6  415.15   33.41
  -3   7  -6  386.64   39.63
   3  -7   6  423.40   27.26
   3  -7   6  359.75   36.14
   3  -7   6  400.59   28.73
   3  -7   6  432.16   29.01
  -4   7  -6  367.18   32.26
  -4   7  -6  351.70   20.60
  -4   7  -6  405.44   41.59
   4  -7   6  362.71   27.97
   4  -7   6  334.28   29.69
   4  -7   6  408.52   30.39
   4  -7   6  334.79   34.41
  -5   7  -6   -5.08    7.56
  -5   7  -6  -17.93   10.45
   5  -7   6   -3.98    8.83
  -6   7  -6    3.59   15.33
  -6   7  -6    4.87   10.88
  -6   7  -6  -22.18    6.38
  -6   7  -6   -9.70    6.23
   6  -7   6   -6.42    9.65
  -7   7  -6   25.86   17.99
  -7   7  -6   44.70   18.45
  -7   7  -6   11.99   19.60
  -7   7  -6   11.53   10.61
   7  -7   6   20.27   16.30
   8   6  -6    7.25   16.74
   8   6  -6  -12.47   17.72
  -8  -6   6   -1.86   14.84
  -8  -6   6   -3.07   12.71
   7   6  -6  -31.67   14.24
   7   6  -6  -26.87   11.15
  -7  -6   6   -8.98    9.64
  -7  -6   6    1.59   12.24
   6   6  -6   16.09   16.25
  -6  -6   6   36.07   12.57
  -6  -6   6   37.77   14.97
   5   6  -6   49.53   19.75
   5   6  -6   36.51   18.84
  -5  -6   6   45.82   13.57
  -5  -6   6   36.63   12.98
  -5  -6   6   61.21   14.24
   4   6  -6  110.24   27.16
   4   6  -6  127.58   27.21
  -4  -6   6  146.24   19.61
  -4  -6   6  149.98   19.98
  -4  -6   6  148.09   15.86
   3   6  -6 1327.33   84.20
   3   6  -6 1433.04   83.81
  -3  -6   6 1430.23   81.12
  -3  -6   6 1647.87   69.59
  -3  -6   6 1480.63   64.41
  -3  -6   6 1478.50   74.24
  -3  -6   6 1698.20   86.89
  -3  -6   6 1471.75   61.77
   2   6  -6    7.46    9.93
   2   6  -6    5.17    9.40
   2   6  -6    1.42   11.86
  -2  -6   6    8.49    4.41
  -2  -6   6   20.32    8.50
  -2  -6   6   13.07    8.67
  -2  -6   6   17.39    4.14
  -2  -6   6    5.33    8.54
   1   6  -6 1264.21   75.76
   1   6  -6 1235.23   67.56
  -1  -6   6 1272.56   50.92
  -1  -6   6 1235.71   67.45
  -1  -6   6 1264.36   74.02
  -1  -6   6 1268.83   57.32
  -1  -6   6 1209.57   67.99
  -1  -6   6 1224.02   46.19
   0   6  -6 1815.52   89.54
   0  -6   6 1795.35   67.95
   0  -6   6 1742.03   85.78
   0  -6   6 1838.84   96.16
   0  -6   6 1798.87   76.08
   0  -6   6 1751.85   71.41
   0  -6   6 1758.72   88.18
   0  -6   6 1737.48   65.18
   0  -6   6 1803.75   96.44
  -1   6  -6 2479.87  119.16
  -1   6  -6 2504.10  117.13
   1  -6   6 2437.85   94.85
   1  -6   6 2578.96  111.78
   1  -6   6 2708.12  116.79
   1  -6   6 2526.02  116.04
  -2   6  -6    7.23    9.69
  -2   6  -6    6.77   10.56
   2  -6   6    9.41    6.18
   2  -6   6    7.81   13.28
   2  -6   6    1.19    6.77
   2  -6   6   10.82    4.86
   2  -6   6    5.51    5.74
  -3   6  -6  161.46   27.71
  -3   6  -6  177.31   24.66
   3  -6   6  159.98   17.69
   3  -6   6  190.86   18.22
   3  -6   6  161.73   25.28
   3  -6   6  171.75   17.95
  -4   6  -6  121.71   23.84
  -4   6  -6   66.22   18.00
   4  -6   6   86.73   19.65
   4  -6   6  105.80   17.75
   4  -6   6   84.49   16.89
  -5   6  -6    5.25    5.71
  -5   6  -6   11.78   14.43
  -5   6  -6   33.11   13.32
  -5   6  -6   12.07    6.24
   5  -6   6   33.92   13.32
  -6   6  -6  125.40   26.18
  -6   6  -6  128.09   27.79
  -6   6  -6  101.71   17.44
   6  -6   6  126.25   23.31
  -7   6  -6  -28.83   12.62
  -7   6  -6   -5.01   13.18
  -7   6  -6   11.93   11.55
  -7   6  -6    6.38   14.25
   8   5  -6    2.86   16.26
   8   5  -6   14.75   16.43
  -8  -5   6  -17.59   11.77
   7   5  -6  -20.83   12.96
   7   5  -6  -27.99   11.75
  -7  -5   6    4.26   11.17
  -7  -5   6   -4.16   11.27
   6   5  -6   -9.18   11.04
   6   5  -6   25.06   15.72
  -6  -5   6   15.69   11.85
  -6  -5   6   11.60    9.86
   5   5  -6   76.16   22.86
   5   5  -6   56.50   20.34
  -5  -5   6   31.75   12.05
  -5  -5   6   48.59   14.00
  -5  -5   6   64.33   13.58
   4   5  -6  301.94   34.56
   4   5  -6  335.84   36.97
  -4  -5   6  323.32   26.78
  -4  -5   6  300.43   23.69
  -4  -5   6  304.84   26.15
  -4  -5   6  293.11   21.47
   3   5  -6  402.51   38.86
   3   5  -6  410.99   38.68
  -3  -5   6  406.43   29.17
  -3  -5   6  419.09   24.60
  -3  -5   6  370.35   35.60
  -3  -5   6  382.58   34.28
  -3  -5   6  567.35   41.20
  -3  -5   6  425.35   32.53
   2   5  -6   96.88   20.56
   2   5  -6   90.24   20.89
  -2  -5   6  121.58   22.68
  -2  -5   6   86.53   14.73
  -2  -5   6  106.94   20.88
  -2  -5   6   93.20   19.81
  -2  -5   6   84.44   16.33
  -2  -5   6  107.58    8.64
  -2  -5   6  100.84    7.76
   1   5  -6 1226.20   64.47
   1   5  -6 1207.64   65.90
   1   5  -6 1082.52   66.13
  -1  -5   6 1170.11   64.35
  -1  -5   6 1185.84   67.50
  -1  -5   6 1166.77   55.54
  -1  -5   6 1134.56   62.94
  -1  -5   6 1203.90   64.28
   0   5  -6  203.56   28.44
   0   5  -6  192.58   29.91
   0  -5   6  194.07    8.94
   0  -5   6  176.46   24.34
   0  -5   6  172.18   24.29
   0  -5   6  188.26   24.76
   0  -5   6  190.42    9.08
   0  -5   6  229.46   32.99
  -1   5  -6  627.21   44.33
  -1   5  -6  631.69   48.12
   1  -5   6  661.43   49.40
   1  -5   6  644.38   29.35
   1  -5   6  679.57   43.06
   1  -5   6  700.84   43.16
   1  -5   6  684.47   30.58
   1  -5   6  602.65   44.07
  -2   5  -6 1867.90   91.04
  -2   5  -6 1683.53   93.69
   2  -5   6 1817.19   97.89
   2  -5   6 1802.36   84.82
   2  -5   6 1736.26   74.27
   2  -5   6 1889.83   73.76
  -3   5  -6 2537.42  115.35
  -3   5  -6 2474.38  111.45
   3  -5   6 2453.23  101.50
   3  -5   6 2268.95  105.66
   3  -5   6 2448.15   99.26
   3  -5   6 2314.19  122.55
   3  -5   6 2532.54  102.39
  -4   5  -6   82.41   20.37
  -4   5  -6   60.88    8.71
  -4   5  -6   71.17   19.41
   4  -5   6   75.40   16.98
   4  -5   6   66.89   14.24
   4  -5   6   66.58   16.17
   4  -5   6   46.93   13.58
  -5   5  -6    7.32    6.78
  -5   5  -6   24.14   14.66
  -5   5  -6    9.07    8.27
  -5   5  -6   14.63   12.21
   5  -5   6    2.42    8.12
  -6   5  -6  149.86   21.14
  -6   5  -6  127.65   24.58
  -6   5  -6  103.13   24.61
  -6   5  -6  107.89   18.33
   6  -5   6  135.04   24.30
  -7   5  -6   14.41   15.55
  -7   5  -6   -3.88   11.97
  -7   5  -6   -1.65   13.66
  -8   5  -6   -6.27   16.30
  -8   5  -6  -23.15   13.71
   8  -5   6   21.50   18.30
   8   4  -6   -1.05    6.30
   8   4  -6    8.53   14.81
   8   4  -6   35.11   19.47
  -8  -4   6   22.98   18.69
  -8  -4   6   -4.85   10.68
   7   4  -6   14.49   14.24
   7   4  -6   14.06    5.16
   7   4  -6   24.98    6.13
   7   4  -6   20.79    6.01
  -7  -4   6   58.17   17.28
  -7  -4   6   17.95   12.69
   6   4  -6   59.43   17.89
   6   4  -6   66.06   20.55
   6   4  -6   61.80   10.29
  -6  -4   6   55.22   15.10
  -6  -4   6   65.94   12.72
  -6  -4   6   64.05   18.04
   5   4  -6    5.61    3.71
   5   4  -6   -0.10    7.26
   5   4  -6   12.71   10.52
   5   4  -6   12.69   10.75
  -5  -4   6   24.36   10.81
  -5  -4   6   13.37   10.06
  -5  -4   6   15.70    7.41
  -5  -4   6   19.80    8.78
   4   4  -6  102.03   21.91
   4   4  -6   64.35   18.44
  -4  -4   6   95.95   16.76
  -4  -4   6   69.70   13.37
  -4  -4   6   75.19   15.11
  -4  -4   6  114.42   22.68
  -4  -4   6   99.54   13.83
   3   4  -6  510.00   40.46
  -3  -4   6  635.66   41.50
  -3  -4   6  571.91   36.33
  -3  -4   6  566.63   37.55
  -3  -4   6  524.28   27.44
  -3  -4   6  559.16   42.44
  -3  -4   6  548.73   28.97
   2   4  -6  594.30   42.97
   2   4  -6  590.73   43.02
  -2  -4   6  672.14   27.59
  -2  -4   6  593.17   42.62
  -2  -4   6  654.84   42.19
  -2  -4   6  624.51   37.09
  -2  -4   6  671.77   42.06
  -2  -4   6  676.20   43.06
  -2  -4   6  617.80   26.58
   1   4  -6  787.07   46.65
   1   4  -6  798.43   48.89
  -1  -4   6  689.78   45.13
  -1  -4   6  714.85   44.12
  -1  -4   6  720.97   46.77
  -1  -4   6  750.67   47.05
  -1  -4   6  752.64   41.05
   0   4  -6  155.44   22.02
   0   4  -6  165.64   22.49
   0  -4   6  153.77   20.17
   0  -4   6  170.59    9.37
   0  -4   6  186.66   24.83
   0  -4   6  221.06   20.84
   0  -4   6  190.77   25.39
  -1   4  -6  556.88   39.82
  -1   4  -6  509.96   37.83
   1  -4   6  562.84   40.31
   1  -4   6  521.85   35.07
   1  -4   6  538.09   41.49
   1  -4   6  557.73   25.91
   1  -4   6  596.38   39.00
   1  -4   6  572.87   27.46
  -2   4  -6  724.83   32.69
  -2   4  -6  754.10   47.64
  -2   4  -6  713.15   47.74
   2  -4   6  679.98   41.06
   2  -4   6  728.74   46.87
   2  -4   6  754.87   53.92
   2  -4   6  693.82   34.99
   2  -4   6  720.28   36.97
  -3   4  -6   29.16   13.10
  -3   4  -6   41.30   14.19
   3  -4   6   46.86   11.99
   3  -4   6   33.28    9.28
   3  -4   6   55.28   18.60
   3  -4   6   19.54    8.77
   3  -4   6   31.52    9.88
  -4   4  -6  281.16   19.68
  -4   4  -6  314.12   31.55
  -4   4  -6  313.39   32.98
  -4   4  -6  275.53   20.29
   4  -4   6  278.79   24.63
   4  -4   6  252.86   23.24
   4  -4   6  248.00   27.38
   4  -4   6  289.11   25.95
  -5   4  -6  827.30   57.39
  -5   4  -6  714.29   41.96
  -5   4  -6  791.73   53.36
   5  -4   6  841.17   49.62
  -6   4  -6  -12.94   10.35
  -6   4  -6    6.38   10.92
  -6   4  -6    6.19   13.58
   6  -4   6    1.62    9.89
  -7   4  -6   18.32   14.30
  -7   4  -6  -20.19   15.33
  -8   4  -6   33.08   22.12
   8  -4   6   32.49   17.73
   9   3  -6    6.70   10.49
   9   3  -6    8.59   13.90
   9   3  -6   24.00   21.74
  -9  -3   6   14.65   13.19
  -9  -3   6   -0.80   17.54
   8   3  -6   -5.82   14.32
   8   3  -6   -8.24    7.61
   8   3  -6   -5.72   13.24
   8   3  -6    6.16   10.91
  -8  -3   6   -5.40   11.20
  -8  -3   6   10.36   13.39
   7   3  -6  -13.51   10.04
   7   3  -6    0.50    7.24
   7   3  -6  -23.96   11.65
  -7  -3   6    2.54   10.13
  -7  -3   6   -2.38   10.61
   6   3  -6  195.19   32.66
   6   3  -6  246.25   30.40
   6   3  -6  203.33   14.47
  -6  -3   6  243.49   22.14
  -6  -3   6  198.50   27.40
  -6  -3   6  261.66   27.90
   5   3  -6  258.47   25.66
   5   3  -6  174.93   28.44
   5   3  -6  224.61   26.78
  -5  -3   6  213.53   21.44
  -5  -3   6  218.72   23.09
  -5  -3   6  239.60   37.75
  -5  -3   6  242.47   21.61
  -5  -3   6  243.14   24.93
   4   3  -6  204.68   24.26
   4   3  -6  172.32   28.43
  -4  -3   6  170.24   16.20
  -4  -3   6  226.86   19.81
  -4  -3   6  216.20   22.26
  -4  -3   6  215.23   31.13
  -4  -3   6  236.93   22.72
   3   3  -6   13.48    9.15
   3   3  -6   10.55   10.01
  -3  -3   6    8.17    8.53
  -3  -3   6   50.94   13.52
  -3  -3   6   23.30    6.00
  -3  -3   6   14.20    7.91
  -3  -3   6   29.43    7.27
   2   3  -6  141.39   22.32
   2   3  -6  142.21   21.64
  -2  -3   6  145.24   10.32
  -2  -3   6  145.94   23.48
  -2  -3   6  132.55   10.06
  -2  -3   6  148.17   21.11
  -2  -3   6  152.94   19.67
  -2  -3   6  147.66   17.88
   1   3  -6 2599.07  109.01
   1   3  -6 2471.01  111.28
  -1  -3   6 2569.18  109.59
  -1  -3   6 2551.87   91.71
  -1  -3   6 2525.85   91.00
  -1  -3   6 2453.79  110.93
  -1  -3   6 2556.41  110.38
  -1  -3   6 2617.96  106.89
   0   3  -6 1314.82   63.59
   0   3  -6 1433.06   69.66
   0  -3   6 1385.53   68.75
   0  -3   6 1305.50   52.14
   0  -3   6 1302.15   62.00
   0  -3   6 1347.41   51.04
   0  -3   6 1285.90   67.98
   0  -3   6 1339.83   67.71
  -1   3  -6  239.76   24.59
   1  -3   6  273.61   21.14
   1  -3   6  243.19   25.86
   1  -3   6  267.98   17.63
   1  -3   6  258.42   16.23
   1  -3   6  240.77   24.47
  -2   3  -6  226.42   25.54
   2  -3   6  257.82   26.41
   2  -3   6  236.91   19.23
   2  -3   6  222.79   19.24
   2  -3   6  250.01   18.42
  -3   3  -6  201.97   29.51
  -3   3  -6  208.37   15.37
  -3   3  -6  168.60   13.94
   3  -3   6  178.59   16.99
   3  -3   6  221.89   19.78
   3  -3   6  194.57   26.79
   3  -3   6  184.81   19.73
   3  -3   6  178.09   19.38
  -4   3  -6  142.28   25.57
  -4   3  -6  151.90   18.99
   4  -3   6  197.49   27.70
   4  -3   6  141.83   15.54
   4  -3   6  119.64   20.48
   4  -3   6  125.65   19.68
   4  -3   6  133.08   19.14
  -5   3  -6   20.36   14.65
  -5   3  -6    0.12    8.20
   5  -3   6    0.94    9.36
  -6   3  -6  121.49   22.40
  -6   3  -6  109.53   26.19
   6  -3   6  134.13   24.47
  -7   3  -6  136.46   25.66
  -8   3  -6   18.97   18.36
   8  -3   6   19.29   15.19
   9   2  -6    6.91   19.94
   9   2  -6   -1.13   16.16
   9   2  -6    2.25   11.15
  -9  -2   6    9.37   17.79
  -9  -2   6  -11.39   11.63
   8   2  -6   29.72   14.17
   8   2  -6   33.13   12.24
   8   2  -6   13.23   19.17
   8   2  -6   44.69   19.44
  -8  -2   6   60.97   18.56
  -8  -2   6   39.02   19.39
   7   2  -6   99.69   15.45
   7   2  -6  106.15   14.91
   7   2  -6   61.83   22.09
   7   2  -6   99.83   23.07
  -7  -2   6  100.83   22.27
  -7  -2   6  109.79   15.77
  -7  -2   6  123.52   23.18
   6   2  -6    9.83    6.83
   6   2  -6    8.86   11.45
   6   2  -6    0.29   11.11
   6   2  -6   10.64    6.25
  -6  -2   6    3.31   14.34
  -6  -2   6   14.03    8.25
  -6  -2   6    8.06    9.06
  -6  -2   6   10.74   10.35
   5   2  -6   89.00   18.55
   5   2  -6   96.57    9.81
   5   2  -6   96.63   19.16
   5   2  -6  113.00   10.10
   5   2  -6   69.27   19.83
  -5  -2   6  106.80   16.88
  -5  -2   6   67.62   19.94
  -5  -2   6  108.89   17.66
  -5  -2   6   91.32   16.45
  -5  -2   6  127.40   20.04
   4   2  -6  699.38   27.55
   4   2  -6  739.12   45.32
   4   2  -6  735.70   48.57
  -4  -2   6  794.41   41.52
  -4  -2   6  798.50   50.99
  -4  -2   6  853.73   46.78
  -4  -2   6  740.13   39.15
  -4  -2   6  793.54   44.67
   3   2  -6   99.53   18.62
   3   2  -6  134.91   19.27
  -3  -2   6  146.42   23.73
  -3  -2   6  147.97   20.12
  -3  -2   6  141.78   13.88
   2   2  -6  112.10   17.78
   2   2  -6  116.20   15.14
  -2  -2   6  122.08   10.92
  -2  -2   6  137.41   19.35
  -2  -2   6  125.19   18.06
  -2  -2   6  132.87   14.70
  -2  -2   6   99.91   17.90
  -2  -2   6  119.02   10.53
   1   2  -6  634.93   38.38
   1   2  -6  646.75   41.98
   1   2  -6  651.90   26.51
  -1  -2   6  649.04   37.86
  -1  -2   6  634.38   29.80
  -1  -2   6  637.03   40.47
  -1  -2   6  669.11   29.21
  -1  -2   6  666.61   29.80
  -1  -2   6  682.93   42.82
   0   2  -6  725.95   38.91
   0   2  -6  719.29   44.47
   0  -2   6  717.23   33.19
   0  -2   6  700.40   43.31
   0  -2   6  671.39   41.41
   0  -2   6  615.37   41.72
   0  -2   6  718.03   31.52
   0  -2   6  740.74   37.31
  -1   2  -6 1971.37  105.46
   1  -2   6 2156.18   91.26
   1  -2   6 2245.01   84.89
   1  -2   6 2316.03   87.39
   1  -2   6 2095.16   97.27
  -2   2  -6  912.25   55.19
  -2   2  -6  887.53   37.70
  -2   2  -6  902.06   38.91
   2  -2   6  896.05   43.31
   2  -2   6  844.87   51.20
   2  -2   6  879.21   45.58
   2  -2   6  885.63   40.63
  -3   2  -6    0.55    4.76
  -3   2  -6    0.99    6.18
  -3   2  -6  -11.02    7.44
   3  -2   6    3.49    6.62
   3  -2   6    7.24    8.57
   3  -2   6    2.32    7.03
   3  -2   6    3.56    4.23
   3  -2   6    1.81    7.23
  -4   2  -6   12.53    7.26
  -4   2  -6   12.30   12.69
   4  -2   6    6.81   10.10
   4  -2   6   22.31   10.27
   4  -2   6   24.52    9.32
   4  -2   6    5.24    9.29
   4  -2   6   10.43    4.43
  -5   2  -6  146.05   22.19
  -5   2  -6  128.16   21.72
   5  -2   6  148.58   23.71
   5  -2   6  120.94   21.68
   5  -2   6  145.29   12.81
  -6   2  -6  111.21   20.78
  -6   2  -6  123.18   24.36
   6  -2   6  110.14   23.17
  -7   2  -6   13.54   14.43
   7  -2   6   14.40   12.56
   7  -2   6    5.09    5.31
  -8   2  -6    2.91   14.95
   8  -2   6   -3.86    4.95
   8  -2   6    7.35   15.04
   9   1  -6  -30.22   11.39
   9   1  -6    5.24   17.36
   9   1  -6    1.41   12.37
  -9  -1   6  -25.21   10.95
  -9  -1   6   -6.93   16.40
   8   1  -6    2.88   10.23
   8   1  -6  -22.71   12.40
   8   1  -6  -16.87   10.32
  -8  -1   6   -0.91    7.68
  -8  -1   6   -0.49   11.18
  -8  -1   6   22.67   17.13
   7   1  -6   40.10   12.83
   7   1  -6   16.58   10.95
   7   1  -6   33.01   16.09
  -7  -1   6   23.48   15.40
  -7  -1   6   39.72   15.84
   6   1  -6  218.79   19.68
   6   1  -6  262.49   26.48
   6   1  -6  218.50   32.27
  -6  -1   6  282.85   28.34
  -6  -1   6  196.42   28.41
   5   1  -6  310.28   28.51
   5   1  -6  357.44   33.28
   5   1  -6  335.24   21.83
   5   1  -6  319.90   21.13
   5   1  -6  318.02   27.80
  -5  -1   6  314.30   32.23
  -5  -1   6  376.56   30.46
   4   1  -6  120.47   21.82
   4   1  -6  135.22   10.87
   4   1  -6  134.49   16.06
   4   1  -6  122.17   11.22
  -4  -1   6  144.69   23.18
  -4  -1   6  155.02   19.73
  -4  -1   6  110.33   17.12
  -4  -1   6  109.22   16.15
   3   1  -6  177.33   16.71
   3   1  -6  183.42   10.26
   3   1  -6  167.30   10.29
  -3  -1   6  173.73   16.19
  -3  -1   6  199.74   21.22
  -3  -1   6  200.14   26.39
  -3  -1   6  183.21   16.14
   2   1  -6 1030.41   54.04
   2   1  -6 1025.17   56.78
  -2  -1   6 1010.13   47.46
  -2  -1   6 1054.57   54.55
  -2  -1   6 1062.75   58.08
  -2  -1   6 1189.80   48.71
  -2  -1   6 1058.21   46.69
   1   1  -6  229.82   19.90
   1   1  -6  215.74   22.23
  -1  -1   6  206.29   17.33
  -1  -1   6  218.17   23.08
  -1  -1   6  227.47   16.36
  -1  -1   6  212.10   13.65
  -1  -1   6  230.53   15.56
   0   1  -6  281.93   15.01
   0   1  -6  274.23   25.72
   0   1  -6  286.44   20.31
   0  -1   6  259.65   21.98
   0  -1   6  280.30   17.94
   0  -1   6  258.86   23.54
   0  -1   6  270.91   19.34
  -1   1  -6 2242.88  110.57
  -1   1  -6 2136.90   81.86
  -1   1  -6 2157.53   83.28
  -1   1  -6 1969.49   85.29
   1  -1   6 2284.19   98.12
   1  -1   6 2282.75   90.68
   1  -1   6 2291.29   87.55
  -2   1  -6  702.09   36.39
  -2   1  -6  654.84   33.28
  -2   1  -6  696.68   47.05
   2  -1   6  715.58   37.58
   2  -1   6  657.27   42.58
   2  -1   6  733.33   40.49
  -3   1  -6   93.54   20.48
  -3   1  -6   44.28   11.68
  -3   1  -6   65.06   11.42
   3  -1   6   55.04   14.73
   3  -1   6   70.81   15.30
   3  -1   6   55.52   14.49
  -4   1  -6  129.93   18.56
  -4   1  -6  125.94   20.62
   4  -1   6  147.79   22.70
   4  -1   6  139.99   22.97
   4  -1   6  111.68   20.05
  -5   1  -6   39.14   15.02
  -5   1  -6   37.07   14.33
   5  -1   6   24.93   11.95
   5  -1   6   49.86   15.93
  -6   1  -6   29.09   15.14
   6  -1   6   43.12   14.97
  -7   1  -6  -10.52   12.66
   7  -1   6    3.44   13.06
  -8   1  -6   17.28   18.68
   8  -1   6    8.59   16.65
   9   0  -6  -31.67   13.95
   9   0  -6  -19.27   11.30
   9   0  -6  -10.24   15.30
  -9   0   6   -4.95   13.20
  -9   0   6  -30.24   10.76
  -9   0   6    4.69   11.43
   8   0  -6  -19.78   12.18
   8   0  -6   10.16   13.67
   8   0  -6   -0.66   13.72
   8   0  -6    0.12   10.13
  -8   0   6   16.65   14.28
  -8   0   6   -0.93   13.61
   7   0  -6  170.72   30.15
   7   0  -6  137.96   21.47
   7   0  -6  118.31   21.43
   7   0  -6  160.27   22.23
  -7   0   6  103.49   21.82
  -7   0   6  133.38   24.78
   6   0  -6  117.85   19.89
   6   0  -6  126.15   17.02
   6   0  -6   99.24   16.34
  -6   0   6  115.41   21.10
  -6   0   6   99.82   22.39
  -6   0   6   95.45   19.83
   5   0  -6  190.11   17.30
   5   0  -6  215.27   18.67
   5   0  -6  160.39   18.09
  -5   0   6  242.13   23.66
  -5   0   6  179.41   27.47
  -5   0   6  162.93   24.97
   4   0  -6  264.17   20.14
   4   0  -6  308.88   20.75
   4   0  -6  283.21   19.03
  -4   0   6  305.22   27.11
  -4   0   6  299.99   28.71
  -4   0   6  265.74   22.89
  -4   0   6  294.21   23.94
   3   0  -6  221.34   15.26
   3   0  -6  242.34   16.86
   3   0  -6  244.21   15.92
  -3   0   6  256.46   20.02
  -3   0   6  249.22   23.39
  -3   0   6  223.11   19.39
  -3   0   6  255.62   24.59
   2   0  -6 1042.93   57.93
   2   0  -6 1137.45   46.08
   2   0  -6 1118.82   54.34
   2   0  -6 1102.67   44.82
  -2   0   6 1102.31   49.88
  -2   0   6 1094.35   55.96
  -2   0   6 1057.17   58.01
  -2   0   6 1060.58   50.92
   1   0  -6  698.49   31.58
   1   0  -6  750.65   45.49
   1   0  -6  749.87   38.52
   1   0  -6  738.63   33.46
  -1   0   6  694.64   43.74
  -1   0   6  740.83   36.17
  -1   0   6  736.53   34.33
  -1   0   6  706.64   37.47
   0   0  -6  312.26   28.39
   0   0  -6  279.10   18.74
   0   0  -6  313.27   18.01
   0   0  -6  315.77   19.92
   0   0   6  277.59   21.63
   0   0   6  303.92   20.80
  -1   0  -6  551.22   39.88
  -1   0  -6  436.40   25.52
  -1   0  -6  481.42   24.13
  -1   0  -6  481.62   28.48
   1   0   6  527.21   35.05
   1   0   6  499.44   31.76
   1   0   6  477.04   28.91
  -2   0  -6  390.65   26.79
  -2   0  -6  376.17   33.76
  -2   0  -6  410.56   28.17
   2   0   6  361.91   26.57
   2   0   6  340.78   27.66
   2   0   6  366.52   29.80
  -3   0  -6  524.12   35.37
  -3   0  -6  441.52   29.75
   3   0   6  459.46   34.63
   3   0   6  446.38   32.50
   3   0   6  509.78   33.78
  -4   0  -6  157.62   21.26
  -4   0  -6  247.08   25.96
   4   0   6  175.16   23.65
   4   0   6  177.53   24.84
  -5   0  -6   27.50   12.84
  -5   0  -6   32.02   15.92
   5   0   6   41.27   15.79
   5   0   6   37.43   14.03
  -6   0  -6   12.77   14.67
   6   0   6   46.92   15.34
  -7   0  -6   -8.76   12.40
   7   0   6   -1.69   12.72
  -8   0  -6   15.93   17.71
   8   0   6    2.52   11.12
   9  -1  -6   11.57   15.85
   9  -1  -6  -16.95   13.53
  -9   1   6    4.81   16.86
  -9   1   6    2.92   12.36
   8  -1  -6   15.74   12.41
   8  -1  -6   15.28   13.34
  -8   1   6  -10.81    9.48
  -8   1   6    5.35   10.32
   7  -1  -6   13.62   10.62
   7  -1  -6    4.09    9.21
   7  -1  -6   -1.83   10.52
  -7   1   6   16.67   13.94
  -7   1   6   32.70   13.10
   6  -1  -6  196.13   22.06
   6  -1  -6  237.93   22.41
   6  -1  -6  248.14   24.40
  -6   1   6  235.18   32.37
  -6   1   6  229.81   30.50
  -6   1   6  225.98   25.04
   5  -1  -6  712.57   40.75
   5  -1  -6  708.64   37.31
   5  -1  -6  692.57   39.07
  -5   1   6  718.05   48.12
  -5   1   6  767.23   47.24
  -5   1   6  738.48   45.91
  -5   1   6  703.95   44.71
   4  -1  -6   55.35   12.03
   4  -1  -6   69.29   11.95
   4  -1  -6   54.68    7.94
  -4   1   6   58.78   15.69
  -4   1   6   53.21   13.31
  -4   1   6   51.10   13.76
  -4   1   6   47.25   12.72
   3  -1  -6  216.82   18.67
   3  -1  -6  244.58   23.26
   3  -1  -6  244.40   17.98
  -3   1   6  235.01   21.65
  -3   1   6  243.65   23.58
  -3   1   6  214.79   20.36
  -3   1   6  209.20   22.90
   2  -1  -6 1185.29   62.66
   2  -1  -6 1253.05   52.69
  -2   1   6 1260.21   68.52
  -2   1   6 1140.23   61.81
  -2   1   6 1242.37   58.26
  -2   1   6 1178.34   55.79
   1  -1  -6  235.02   18.50
   1  -1  -6  225.72   23.00
   1  -1  -6  206.07   16.18
  -1   1   6  237.42   20.25
  -1   1   6  233.85   18.93
  -1   1   6  218.31   12.69
   0  -1  -6 1191.49   51.38
   0  -1  -6 1289.80   53.99
   0  -1  -6 1267.49   56.70
   0   1   6 1214.87   56.63
   0   1   6 1181.48   58.90
  -1  -1  -6 1261.40   67.21
  -1  -1  -6 1219.77   49.65
  -1  -1  -6 1292.40   58.82
  -1  -1  -6 1157.62   53.73
   1   1   6 1081.26   58.74
   1   1   6 1169.61   56.50
  -2  -1  -6   22.83    8.44
  -2  -1  -6   20.64   12.11
  -2  -1  -6   21.07   11.50
   2   1   6   39.23   11.35
   2   1   6   41.41   12.08
   2   1   6   25.39   10.06
  -3  -1  -6   11.63    8.48
  -3  -1  -6   21.28   11.66
   3   1   6   54.86   14.86
   3   1   6   36.54   13.62
   3   1   6   31.88   11.21
   3   1   6   29.80   11.29
  -4  -1  -6  462.42   38.37
  -4  -1  -6  563.99   42.01
   4   1   6  543.88   39.25
   4   1   6  534.31   37.74
  -5  -1  -6  224.79   32.51
   5   1   6  166.95   22.91
   5   1   6  174.38   26.75
  -6  -1  -6   17.39   15.43
   6   1   6   -5.60   12.02
   6   1   6  -29.39    8.52
  -7  -1  -6   -6.29   14.05
   7   1   6   -5.22    8.80
   9  -2  -6   27.80   14.95
   9  -2  -6    9.67   16.50
  -9   2   6   28.27   17.49
  -9   2   6   21.82   19.63
   8  -2  -6    3.21   11.65
   8  -2  -6   18.59   14.16
  -8   2   6   21.68   15.15
  -8   2   6    7.78   15.30
   7  -2  -6   28.54   11.81
   7  -2  -6   16.46   13.32
   7  -2  -6   19.14   11.95
  -7   2   6   35.93   16.71
  -7   2   6   47.53   15.45
  -7   2   6   19.21   13.82
   6  -2  -6   92.38   18.63
   6  -2  -6  137.05   15.89
  -6   2   6  146.59   23.07
  -6   2   6  145.18   25.32
   5  -2  -6   80.25    9.81
   5  -2  -6   65.68   15.16
   5  -2  -6   65.46   13.58
  -5   2   6   98.06   19.75
  -5   2   6   55.71   15.28
  -5   2   6   77.91   17.16
  -5   2   6   79.39   17.46
   4  -2  -6  374.13   28.24
   4  -2  -6  365.90   25.85
  -4   2   6  409.51   32.03
  -4   2   6  343.15   29.03
  -4   2   6  365.43   30.71
   3  -2  -6 1593.48   75.51
   3  -2  -6 1596.92   68.56
  -3   2   6 1519.30   75.30
  -3   2   6 1489.28   73.65
  -3   2   6 1574.16   74.19
  -3   2   6 1569.22   75.91
   2  -2  -6  204.40   19.73
   2  -2  -6  185.23   16.71
   2  -2  -6  155.01   22.57
  -2   2   6  186.12   23.51
  -2   2   6  173.66   18.47
  -2   2   6  185.20   20.27
  -2   2   6  192.74   21.56
  -2   2   6  189.06   12.61
   1  -2  -6  234.09   20.46
   1  -2  -6  212.96   17.41
   1  -2  -6  240.81   24.25
  -1   2   6  185.57    9.93
  -1   2   6  185.78   19.99
  -1   2   6  201.49   19.30
   0  -2  -6 1822.01   88.52
   0  -2  -6 1802.07   80.99
   0  -2  -6 1860.07   77.55
   0   2   6 1792.75   83.37
   0   2   6 1888.09   80.87
  -1  -2  -6   76.30   13.28
  -1  -2  -6   44.94   16.80
  -1  -2  -6   65.54    8.99
   1   2   6   73.94   15.90
   1   2   6   55.98   13.41
  -2  -2  -6   58.21   13.42
  -2  -2  -6   48.39   13.66
   2   2   6   61.37   14.80
   2   2   6   35.68   11.94
  -3  -2  -6  830.06   50.80
   3   2   6  586.27   47.63
   3   2   6  740.85   46.26
   3   2   6  800.82   47.07
  -4  -2  -6   33.42   15.70
  -4  -2  -6   22.99   10.58
   4   2   6   20.03   11.57
   4   2   6   25.80   11.44
  -5  -2  -6    9.06   14.64
   5   2   6  -14.30    9.02
   5   2   6   16.91   11.69
   6   2   6   91.14   21.42
   6   2   6   66.50   14.73
  -7  -2  -6   26.03   17.54
   7   2   6   20.90   13.52
   9  -3  -6   30.31   16.55
  -9   3   6   20.88   16.77
  -9   3   6   11.55   13.71
   8  -3  -6   92.85   21.41
  -8   3   6  126.49   29.22
  -8   3   6  122.05   24.68
   7  -3  -6  127.68   23.91
  -7   3   6  168.12   26.43
  -7   3   6  147.70   25.57
  -7   3   6  144.05   28.34
   6  -3  -6   31.14   13.29
   6  -3  -6   23.97    7.67
   6  -3  -6   25.97   12.77
  -6   3   6   30.27   13.74
  -6   3   6   25.51   13.25
  -6   3   6   30.77   12.81
   5  -3  -6    9.18    9.15
   5  -3  -6   -3.80    6.69
   5  -3  -6    0.41    2.38
   5  -3  -6    4.41    2.57
  -5   3   6   -2.28    5.82
  -5   3   6   -4.15    7.94
  -5   3   6   -2.40    8.48
   4  -3  -6  313.59   25.36
   4  -3  -6  302.62   27.05
  -4   3   6  276.80   26.90
  -4   3   6  288.25   28.07
  -4   3   6  305.22   27.76
  -4   3   6  278.02   26.73
   3  -3  -6  793.36   42.40
   3  -3  -6  821.55   45.90
   3  -3  -6  750.48   45.12
  -3   3   6  762.07   44.76
  -3   3   6  683.98   44.22
  -3   3   6  730.95   44.86
   2  -3  -6  533.91   37.39
   2  -3  -6  550.31   32.70
   2  -3  -6  522.24   34.89
  -2   3   6  461.79   34.89
  -2   3   6  556.25   35.73
  -2   3   6  567.83   37.74
   1  -3  -6 1208.00   61.37
   1  -3  -6 1265.73   58.47
  -1   3   6 1231.30   63.42
  -1   3   6 1372.16   62.49
  -1   3   6 1129.40   46.56
   0  -3  -6  471.71   37.59
   0  -3  -6  424.27   29.62
   0  -3  -6  493.63   34.97
   0   3   6  409.53   33.37
   0   3   6  455.34   32.45
   0   3   6  522.44   28.18
  -1  -3  -6    5.77    2.92
  -1  -3  -6   15.74   10.78
  -1  -3  -6    9.47   10.74
  -1  -3  -6    1.84    7.06
   1   3   6    4.85    7.93
   1   3   6    7.62   10.70
  -2  -3  -6  257.10   27.72
   2   3   6  276.16   28.22
   2   3   6  292.25   27.51
  -3  -3  -6   45.02   15.64
  -3  -3  -6   68.45   15.12
   3   3   6   56.49   14.31
  -4  -3  -6   59.35   18.49
   4   3   6   52.78   15.70
   4   3   6   74.15   18.89
  -5  -3  -6  226.50   35.01
   5   3   6  234.02   32.46
   5   3   6  232.58   25.60
  -6  -3  -6   18.22   16.59
   6   3   6    3.47   11.90
   6   3   6  -26.13    9.95
  -7  -3  -6   -6.57   15.95
   7   3   6   -5.42   12.27
   9  -4  -6   13.01   16.22
  -9   4   6   58.48   21.68
  -9   4   6   11.30   16.41
   8  -4  -6   34.52   16.33
  -8   4   6   17.64   21.05
  -8   4   6   51.67   18.65
  -8   4   6   30.29   16.08
   7  -4  -6   73.39   18.10
  -7   4   6   54.69   17.33
  -7   4   6   51.31   19.99
   6  -4  -6  202.25   28.10
   6  -4  -6  208.31   16.79
  -6   4   6  196.71   26.47
  -6   4   6  253.22   33.84
  -6   4   6  196.03   28.45
   5  -4  -6  118.99   20.71
   5  -4  -6  124.50   22.60
  -5   4   6  107.27   20.11
  -5   4   6  125.97   21.13
  -5   4   6  114.69   23.25
  -4   4   6   44.55   13.04
  -4   4   6   33.59   12.91
  -4   4   6   23.24   11.39
   3  -4  -6  109.98   19.15
   3  -4  -6  152.93   21.20
   3  -4  -6  132.68   20.82
  -3   4   6  138.26   21.51
  -3   4   6  142.01   10.96
  -3   4   6  119.35   21.90
  -3   4   6  126.98   20.65
   2  -4  -6  766.84   46.94
   2  -4  -6  736.27   45.89
   2  -4  -6  756.02   42.92
  -2   4   6  758.79   45.97
  -2   4   6  687.96   44.00
  -2   4   6  741.95   47.63
   1  -4  -6 1216.75   65.89
   1  -4  -6 1253.16   65.08
   1  -4  -6 1319.31   61.50
  -1   4   6 1261.50   63.60
  -1   4   6 1155.25   64.19
  -1   4   6 1121.65   49.81
   0  -4  -6  301.26   28.94
   0  -4  -6  324.43   26.11
   0  -4  -6  286.61   30.54
   0   4   6  330.14   30.13
   0   4   6  246.27   20.79
   0   4   6  325.20   27.97
  -1  -4  -6  102.75    9.83
  -1  -4  -6   83.77   18.80
  -1  -4  -6   84.20   16.60
  -1  -4  -6  121.39   10.74
  -1  -4  -6   69.02   19.83
   1   4   6  116.65   18.58
   1   4   6   99.31   22.21
   1   4   6  100.42   18.13
  -2  -4  -6  107.72   19.52
  -2  -4  -6  140.71   25.64
   2   4   6  154.66   23.15
  -3  -4  -6   56.40   16.86
   3   4   6   56.99   15.60
  -4  -4  -6   88.25   23.88
   4   4   6  103.29   22.12
   4   4   6   70.14   18.72
  -5  -4  -6    7.81   15.18
   5   4   6  -14.55   11.26
   5   4   6   11.22   10.61
  -6  -4  -6   -3.68   15.23
   6   4   6    7.58   12.18
   6   4   6    2.74    9.81
   8  -5  -6   13.41   13.33
   8  -5  -6   27.12   12.36
  -8   5   6   22.47   18.15
  -8   5   6   -5.78   13.70
  -8   5   6   10.75   12.77
   7  -5  -6   97.30   18.69
   7  -5  -6  118.75   24.99
  -7   5   6  115.53   25.61
  -7   5   6  100.76   20.41
  -7   5   6  144.06   26.28
   6  -5  -6   96.43   22.70
   6  -5  -6  128.00   11.60
  -6   5   6  141.67   26.47
  -6   5   6  104.88   18.46
  -6   5   6  152.41   25.01
   5  -5  -6   48.69   16.37
  -5   5   6   79.64   20.05
  -5   5   6   44.60   14.75
   4  -5  -6  309.97   30.57
   4  -5  -6  312.77   32.67
  -4   5   6  244.00   26.49
  -4   5   6  343.28   32.01
   3  -5  -6  231.83   23.65
   3  -5  -6  239.77   30.79
   3  -5  -6  252.58   23.95
  -3   5   6  240.97   25.06
  -3   5   6  243.64   26.88
   2  -5  -6  118.98   18.85
   2  -5  -6  139.24   22.71
   2  -5  -6  127.89   23.43
  -2   5   6  130.80   21.53
  -2   5   6  118.84   19.67
   1  -5  -6  434.76   36.00
   1  -5  -6  375.53   30.78
   1  -5  -6  436.76   35.63
  -1   5   6  399.58   32.25
  -1   5   6  396.69   24.90
   0  -5  -6  415.71   31.77
   0  -5  -6  377.13   34.83
   0  -5  -6  430.26   36.85
   0   5   6  359.57   30.78
   0   5   6  372.03   27.84
  -1  -5  -6  208.93   30.21
  -1  -5  -6  220.92   17.31
  -1  -5  -6  158.41   28.00
   1   5   6  174.77   24.81
   1   5   6  214.97   23.44
  -2  -5  -6   72.50   21.12
   2   5   6   97.17   19.28
   2   5   6   96.57   20.97
  -3  -5  -6   76.38   21.58
   3   5   6   72.77   21.32
   3   5   6   85.27   19.78
   4   5   6   37.00   20.22
   4   5   6   12.89   14.12
   4   5   6   46.96   19.80
  -5  -5  -6    5.71   14.94
   5   5   6   25.44   15.86
   5   5   6    9.34   18.81
  -6  -5  -6    5.80   16.95
   6   5   6   -0.59   19.34
   6   5   6  -10.00   13.04
   8  -6  -6   44.24   19.14
  -8   6   6   55.79   22.27
  -8   6   6   69.31   18.06
   7  -6  -6   29.09   17.04
  -7   6   6   53.77   21.28
  -7   6   6   62.18   18.32
   6  -6  -6   34.17   15.72
   6  -6  -6    7.15    4.45
  -6   6   6   18.80   12.22
  -6   6   6    2.00   10.82
  -5   6   6  239.93   32.56
  -5   6   6  294.67   29.56
   4  -6  -6  387.00   37.05
  -4   6   6  408.49   33.55
  -4   6   6  347.45   34.61
   3  -6  -6   21.16    8.90
   3  -6  -6   21.63   13.61
  -3   6   6   33.44   13.58
  -3   6   6   32.80   12.26
   2  -6  -6  336.14   29.36
   2  -6  -6  273.03   36.38
  -2   6   6  273.38   29.50
  -2   6   6  262.74   26.60
   1  -6  -6  420.24   36.07
   1  -6  -6  432.88   38.65
  -1   6   6  427.18   35.71
  -1   6   6  402.68   28.26
   0  -6  -6   -2.73    9.14
   0  -6  -6   -3.50    9.34
   0   6   6   15.75    8.48
   0   6   6    9.23    8.57
  -1  -6  -6   81.23   20.42
  -1  -6  -6   61.46   18.57
   1   6   6   50.45   16.70
   1   6   6   29.19   12.02
  -2  -6  -6  238.87   35.12
  -2  -6  -6  248.61   17.04
   2   6   6  241.56   32.48
   2   6   6  286.35   33.09
  -3  -6  -6  115.52   30.97
   3   6   6  130.09   27.95
  -4  -6  -6   12.75   14.28
   4   6   6    3.10   15.51
   4   6   6    6.28   11.38
  -5  -6  -6    2.39   16.04
   5   6   6   -8.46   10.96
   5   6   6  -12.49   16.75
   8  -7  -6   -1.67   14.75
  -8   7   6   17.65   17.90
  -8   7   6    7.04   13.26
   7  -7  -6    0.72   13.23
   7  -7  -6    7.93    6.04
  -7   7   6   23.61   18.64
  -7   7   6   10.64   20.86
   6  -7  -6   88.19   23.47
   6  -7  -6   38.79    7.13
  -6   7   6   65.29   18.87
  -6   7   6   43.55   16.03
  -5   7   6  138.60   29.90
  -5   7   6  119.57   21.25
   4  -7  -6  105.88   24.94
  -4   7   6  147.84   26.80
  -4   7   6  134.42   22.02
   3  -7  -6  339.00   36.66
   3  -7  -6  366.25   28.55
  -3   7   6  398.98   32.37
  -3   7   6  387.67   37.11
   2  -7  -6  319.23   28.52
   2  -7  -6  310.76   33.72
  -2   7   6  328.27   33.53
  -2   7   6  297.53   28.12
   1  -7  -6  -21.51    7.31
   1  -7  -6  -10.57    8.53
  -1   7   6    3.80   11.05
  -1   7   6   -3.17    5.92
   0  -7  -6   15.22   14.24
   0  -7  -6   51.69   16.75
   0   7   6   37.31   14.02
  -1  -7  -6  157.45   20.55
  -1  -7  -6  165.79   29.60
  -1  -7  -6  165.65   29.81
   1   7   6  240.84   28.88
   1   7   6  171.87   27.51
  -2  -7  -6   19.27    9.84
   2   7   6   64.41   19.83
   2   7   6   31.41   16.76
  -3  -7  -6   11.87   16.00
   3   7   6   21.20   13.70
   3   7   6   13.83   15.36
  -4  -7  -6   82.65   26.90
   4   7   6   48.39   21.54
   4   7   6   15.22   16.41
   7  -8  -6   16.05   16.37
  -7   8   6   11.90   12.91
  -7   8   6  -16.68   15.57
   6  -8  -6    6.08   17.10
  -6   8   6   19.48   17.99
  -6   8   6   10.81   11.01
   5  -8  -6   46.75   19.96
  -5   8   6   25.00   13.79
  -5   8   6   64.58   21.45
   4  -8  -6  139.05   28.13
  -4   8   6  101.60   24.07
  -4   8   6  125.32   21.13
   3  -8  -6  238.92   23.13
   3  -8  -6  231.50   40.58
  -3   8   6  286.08   27.55
  -3   8   6  256.43   40.14
   2  -8  -6  197.60   33.10
   2  -8  -6  195.33   25.81
  -2   8   6  242.29   35.20
  -2   8   6  227.38   24.48
   1  -8  -6   47.21   14.97
   1  -8  -6   54.09   21.07
  -1   8   6   50.33   15.45
  -1   8   6   59.39   14.90
  -1   8   6   36.10   12.90
   0  -8  -6   -2.89   11.06
   0  -8  -6  -14.78   10.04
   0   8   6   -2.00    9.75
   0   8   6    2.56   12.88
  -1  -8  -6  -24.53   11.39
  -1  -8  -6   14.18   17.67
  -1  -8  -6   14.33   15.47
   1   8   6   16.80   12.05
   1   8   6   19.00   14.39
  -2  -8  -6   69.82   22.31
  -2  -8  -6   34.13   13.82
   2   8   6   69.36   20.27
   2   8   6  101.53   26.01
  -3  -8  -6    7.05   16.02
   3   8   6   28.35   16.75
  -6   9   6   69.53   17.95
  -6   9   6  111.60   28.49
   5  -9  -6   30.91   18.55
  -5   9   6   22.67   14.06
  -5   9   6    9.16   16.02
   4  -9  -6   27.45   18.49
  -4   9   6    3.57   14.25
  -4   9   6   29.36   13.31
   3  -9  -6  115.06   28.97
   3  -9  -6  123.03   17.03
  -3   9   6  137.01   26.71
  -3   9   6  163.42   22.71
   2  -9  -6  107.99   19.75
   2  -9  -6  144.05   30.89
  -2   9   6  146.80   28.83
  -2   9   6  142.02   21.81
   1  -9  -6   33.79   14.54
   1  -9  -6   31.31   17.10
  -1   9   6   61.45   19.48
  -1   9   6   20.28   11.40
   0  -9  -6   24.24   16.86
   0  -9  -6   52.20   21.21
   0   9   6   35.74   13.43
   0   9   6   37.35   15.55
  -1  -9  -6   35.12   18.08
  -1  -9  -6   22.20   16.32
  -1  -9  -6    0.65   22.34
   1   9   6   33.71   17.39
   1   9   6   24.20   15.61
  -2  -9  -6    9.38   16.05
   2   9   6  -14.55   13.75
   2   9   6  -14.39   11.41
   4 -10  -6  131.46   31.26
  -4  10   6  140.33   31.51
  -4  10   6  126.19   19.99
   3 -10  -6  102.68   27.85
  -3  10   6   50.03   19.22
  -3  10   6   19.01   12.13
   2 -10  -6   15.78   15.74
   2 -10  -6  -11.93    8.39
  -2  10   6  -19.48    8.93
  -2  10   6    0.90   14.70
   1 -10  -6   51.65   15.88
   1 -10  -6   56.05   22.89
  -1  10   6   54.05   19.58
  -1  10   6   39.06   14.35
   0 -10  -6   47.90   18.83
   0 -10  -6   99.07   28.13
   0  10   6   67.33   15.34
   0  10   6   34.59   17.54
   0  10   6  107.53   24.10
  -1 -12   7    5.01   11.19
   0  12  -7   26.84   19.08
   0 -12   7   -0.82   11.69
  -1  12  -7   -3.79   14.09
   1 -12   7    0.22    9.88
  -2  12  -7  -15.19   13.71
   3  11  -7   71.53   28.87
  -3 -11   7   63.15   16.41
   2  11  -7   45.97   23.33
   2  11  -7   45.94   20.96
   1  11  -7    1.26   13.26
  -1 -11   7  -20.96    7.09
  -1 -11   7  -25.01    8.52
   0  11  -7   44.05   19.28
   0 -11   7   38.41   12.07
   0 -11   7    8.57    9.13
  -1  11  -7   53.43   23.52
   1 -11   7   27.20   20.53
   1 -11   7   66.33   15.68
   1 -11   7   76.02   15.53
  -2  11  -7   18.48   20.17
  -3  11  -7   18.08   13.34
   3 -11   7    5.42   10.35
  -4  11  -7    3.05   16.20
   4 -11   7   43.09   15.76
   4  10  -7    8.10   20.86
  -4 -10   7   -2.26   11.09
  -4 -10   7    3.19    8.36
   3  10  -7   39.56   23.88
  -3 -10   7   10.62    9.71
  -3 -10   7   27.77    7.56
  -3 -10   7   39.47   15.95
   2  10  -7   37.02   15.98
   2  10  -7   32.90   20.46
  -2 -10   7   27.78    5.27
  -2 -10   7   24.64   10.06
   1  10  -7   89.87   24.11
  -1 -10   7  125.96   16.88
  -1 -10   7  117.63   15.43
   0 -10   7   69.85   13.48
   0 -10   7   72.47   12.41
  -1  10  -7   16.31   15.30
   1 -10   7  -16.12   11.44
   1 -10   7   -9.88    7.26
   1 -10   7   -7.37    5.30
  -2  10  -7   72.22   25.32
   2 -10   7   27.77   12.34
   2 -10   7   30.82    5.24
   2 -10   7   21.96    4.84
  -3  10  -7  200.91   37.62
   3 -10   7  119.99   20.65
  -4  10  -7    6.23   18.97
   4 -10   7   21.88   12.38
   4 -10   7   -6.22    8.32
  -5  10  -7   51.67   21.43
   5 -10   7   11.09   11.45
   5   9  -7    2.83   17.15
  -5  -9   7   -4.73    8.45
  -5  -9   7  -11.52    8.26
   4   9  -7   15.48   20.08
  -4  -9   7   -2.38    7.05
  -4  -9   7  -10.76    7.34
   3   9  -7   86.10   27.03
  -3  -9   7   58.43   11.56
  -3  -9   7   68.61   12.96
  -3  -9   7   59.50   13.60
   2   9  -7   52.11   23.51
   2   9  -7   55.93   19.67
  -2  -9   7   46.96    9.56
  -2  -9   7   46.32    9.15
  -2  -9   7   48.92   10.94
   1   9  -7   61.94   20.38
  -1  -9   7   52.80    8.57
  -1  -9   7   44.72    9.77
  -1  -9   7   70.66   10.34
   0   9  -7  155.21   29.32
   0  -9   7  126.34   15.17
   0  -9   7  118.23   11.93
   0  -9   7  153.80   27.07
   0  -9   7  134.37   12.58
  -1   9  -7  120.78   26.70
   1  -9   7  180.00   16.63
   1  -9   7  182.17   15.01
   1  -9   7  143.71   25.06
   1  -9   7  145.83   14.89
   1  -9   7  164.87   13.31
  -2   9  -7  151.28   31.14
   2  -9   7  160.62   14.82
   2  -9   7  162.32   19.70
   2  -9   7  145.65   18.61
  -3   9  -7   -9.15    7.34
   3  -9   7  -21.71    7.74
   3  -9   7  -16.44    5.58
  -4   9  -7    4.31   14.15
   4  -9   7  -16.24   12.40
   4  -9   7   18.03   10.91
  -5   9  -7   62.25   15.28
  -5   9  -7   70.97   24.34
   5  -9   7   66.48   19.17
  -6   9  -7  -12.30   12.26
  -6   9  -7   24.33   19.28
   6   8  -7   70.45   22.30
   6   8  -7   28.65   21.01
  -6  -8   7   20.21   12.79
  -6  -8   7   44.17   17.01
   5   8  -7   35.33   21.66
   5   8  -7   64.41   24.36
  -5  -8   7   46.30   13.49
  -5  -8   7   63.13   15.87
   4   8  -7  119.32   27.18
   4   8  -7   98.71   30.75
  -4  -8   7   88.38   16.00
  -4  -8   7   76.32   15.41
  -4  -8   7  118.46   21.42
   3   8  -7   34.74   17.78
  -3  -8   7   43.54   10.97
  -3  -8   7   22.03    8.25
  -3  -8   7   19.73    7.95
   2   8  -7   12.76   13.36
   2   8  -7   10.50   12.19
  -2  -8   7   14.61    5.27
  -2  -8   7   19.13    8.42
  -2  -8   7   14.71    5.99
   1   8  -7  179.72   29.50
  -1  -8   7  190.38   31.36
  -1  -8   7  160.05   13.09
  -1  -8   7  152.39   11.78
  -1  -8   7  155.67   15.78
   0   8  -7  300.50   39.72
   0  -8   7  298.34   18.27
   0  -8   7  301.01   31.97
   0  -8   7  312.03   22.08
   0  -8   7  282.99   17.10
  -1   8  -7  136.93   27.78
   1  -8   7  113.25   15.22
   1  -8   7  118.65   12.03
  -2   8  -7  287.31   39.81
   2  -8   7  220.58   20.31
   2  -8   7  289.23   21.35
   2  -8   7  284.67   21.43
  -3   8  -7  160.97   24.02
  -3   8  -7   86.32   24.81
   3  -8   7  172.68   18.57
   3  -8   7  185.53   19.43
   3  -8   7  127.04   28.04
  -4   8  -7   31.26   13.63
   4  -8   7    3.32   10.60
   4  -8   7   33.28   11.27
  -5   8  -7    4.34   11.73
  -5   8  -7    3.96   13.96
   5  -8   7    0.40   11.22
  -6   8  -7   16.95   19.17
  -6   8  -7    7.09   13.29
   6  -8   7   -3.00   10.38
   7   7  -7   65.78   21.71
   7   7  -7   99.00   30.69
  -7  -7   7  111.73   25.73
  -7  -7   7  129.88   23.33
   6   7  -7   -1.89   14.98
   6   7  -7    6.66   16.92
  -6  -7   7  -10.61    9.41
  -6  -7   7   -7.47   11.26
   5   7  -7   21.01   19.72
   5   7  -7   40.70   16.55
  -5  -7   7   35.61   11.63
  -5  -7   7   36.11   11.87
   4   7  -7  378.62   45.43
   4   7  -7  442.13   46.85
  -4  -7   7  371.33   26.46
  -4  -7   7  445.19   30.63
  -4  -7   7  436.52   32.15
   3   7  -7  161.30   29.58
   3   7  -7  170.55   34.03
  -3  -7   7  208.53   17.30
  -3  -7   7  180.20   15.16
  -3  -7   7  212.14   20.89
   2   7  -7   39.50   18.13
  -2  -7   7   28.58    6.56
  -2  -7   7   27.77    5.48
  -2  -7   7   34.21   10.59
   1   7  -7  179.11   28.71
  -1  -7   7  159.28    9.50
  -1  -7   7  168.99   11.69
  -1  -7   7  147.14   16.84
  -1  -7   7  188.34   28.71
   0   7  -7    5.17   10.87
   0  -7   7   -6.54    8.61
   0  -7   7   -2.21    2.69
   0  -7   7    1.00    6.21
   0  -7   7    0.99    2.80
  -1   7  -7  216.41   28.36
  -1   7  -7  192.78   31.22
   1  -7   7  218.61   13.53
   1  -7   7  206.19   21.85
   1  -7   7  197.77   29.85
   1  -7   7  170.95   26.41
   1  -7   7  194.39   14.35
  -2   7  -7  751.12   54.10
  -2   7  -7  706.32   47.18
   2  -7   7  694.61   35.41
   2  -7   7  632.96   35.13
   2  -7   7  631.86   48.07
   2  -7   7  650.81   37.56
  -3   7  -7  129.37   23.66
  -3   7  -7  141.25   26.85
   3  -7   7  104.78   16.98
   3  -7   7   89.32   20.08
   3  -7   7  131.06   17.22
   3  -7   7  128.36   18.49
  -4   7  -7   29.82   16.10
  -4   7  -7   63.38   17.10
   4  -7   7   61.96   13.77
   4  -7   7   52.14   13.05
  -5   7  -7    7.58   12.63
  -5   7  -7   17.75   14.45
   5  -7   7    6.03   10.35
  -6   7  -7    5.58   13.48
  -6   7  -7   20.15   16.04
   6  -7   7    5.26   11.34
  -7   7  -7    6.21   18.77
  -7   7  -7   23.61   17.64
   7  -7   7   11.05   15.97
   7   6  -7   12.45   17.08
   7   6  -7  -28.10   11.62
  -7  -6   7  -11.94   12.41
  -7  -6   7    4.76   14.27
   6   6  -7  -15.52   12.11
   6   6  -7   -2.26   14.96
  -6  -6   7    7.32   11.08
   5   6  -7  557.97   51.63
   5   6  -7  437.55   48.05
  -5  -6   7  535.73   34.70
  -5  -6   7  522.06   37.92
   4   6  -7   42.66   19.35
   4   6  -7   35.81   17.63
  -4  -6   7   42.64   10.28
  -4  -6   7   36.85   10.18
  -4  -6   7   14.07   11.97
  -4  -6   7   50.23   13.47
   3   6  -7  127.10   28.09
   3   6  -7  116.64   25.29
  -3  -6   7  103.03   10.87
  -3  -6   7  130.32   26.48
  -3  -6   7  165.39   21.27
  -3  -6   7  126.64   13.07
   2   6  -7  860.30   58.43
   2   6  -7  732.90   56.31
  -2  -6   7  711.35   52.73
  -2  -6   7  797.03   56.95
  -2  -6   7  863.04   45.42
  -2  -6   7  764.88   32.28
  -2  -6   7  796.95   52.34
  -2  -6   7  781.67   33.43
  -2  -6   7  875.44   57.07
  -1  -6   7  401.57   35.91
  -1  -6   7  529.44   32.83
  -1  -6   7  426.35   43.65
  -1  -6   7  387.09   36.64
  -1  -6   7  475.76   43.06
  -1  -6   7  445.82   16.61
  -1  -6   7  450.63   16.46
   0   6  -7    7.71   10.19
   0   6  -7   15.27   12.84
   0  -6   7   12.06    3.14
   0  -6   7    0.82    7.71
   0  -6   7   -3.30    9.72
   0  -6   7   10.30   11.53
  -1   6  -7  615.20   46.39
  -1   6  -7  538.91   40.79
   1  -6   7  571.58   26.35
   1  -6   7  524.55   26.81
   1  -6   7  510.30   45.76
   1  -6   7  539.62   40.90
   1  -6   7  497.56   41.92
   1  -6   7  514.67   40.26
  -2   6  -7   72.99   17.96
  -2   6  -7   76.78   19.38
   2  -6   7   75.14   12.04
   2  -6   7   79.96   18.61
   2  -6   7  111.34   25.56
   2  -6   7   84.76   12.13
  -3   6  -7   30.37   13.88
  -3   6  -7   41.99   17.47
   3  -6   7   57.96   11.97
   3  -6   7   42.39   11.06
   3  -6   7   20.96   11.48
  -4   6  -7  241.61   17.91
  -4   6  -7  351.38   37.25
  -4   6  -7  322.38   33.54
   4  -6   7  246.96   26.19
   4  -6   7  265.63   26.73
   4  -6   7  339.53   26.95
  -5   6  -7   34.84   14.50
  -5   6  -7   42.55   18.09
   5  -6   7   34.83   14.67
   5  -6   7   60.51   15.56
  -6   6  -7   23.18   17.11
  -6   6  -7    6.56    6.39
  -6   6  -7   -7.49    7.55
  -6   6  -7   12.35   14.42
   6  -6   7    0.99   14.11
   6  -6   7   50.72   15.53
  -7   6  -7   -6.20   10.30
  -7   6  -7   -3.58   16.98
   7  -6   7    2.88   12.21
   8   5  -7   -1.00   15.32
   8   5  -7  -11.60   15.61
   7   5  -7   -3.53   12.58
   7   5  -7    7.96   16.74
  -7  -5   7   20.20   15.32
  -7  -5   7   -7.47   12.29
   6   5  -7   37.30   19.74
  -6  -5   7   23.21   11.24
  -6  -5   7   40.60   15.03
  -6  -5   7   61.55   17.16
   5   5  -7   40.16   15.50
   5   5  -7   40.11   19.23
  -5  -5   7   45.37   12.86
  -5  -5   7   28.02   12.28
  -5  -5   7   12.70   10.01
   4   5  -7   44.45   18.46
   4   5  -7   38.98   17.50
  -4  -5   7   55.86   11.53
  -4  -5   7   61.90   10.86
  -4  -5   7   53.64   14.97
  -4  -5   7   58.45   15.52
   3   5  -7  714.82   53.50
   3   5  -7  636.94   50.46
  -3  -5   7  656.27   33.56
  -3  -5   7  752.14   43.53
  -3  -5   7  753.67   50.46
  -3  -5   7  667.31   50.03
  -3  -5   7  667.23   45.98
   2   5  -7  221.69   33.34
   2   5  -7  153.29   26.42
  -2  -5   7  245.93   31.24
  -2  -5   7  205.29   27.56
  -2  -5   7  209.83   31.02
  -2  -5   7  227.62   12.25
  -2  -5   7  220.91   12.78
  -2  -5   7  259.30   28.45
   1   5  -7   51.89   16.27
  -1  -5   7   40.09   13.45
  -1  -5   7   30.37   13.39
  -1  -5   7   58.42   16.16
  -1  -5   7   52.20   13.03
   0   5  -7  862.93   53.58
   0  -5   7  827.82   56.45
   0  -5   7  815.31   32.98
   0  -5   7  898.68   56.77
   0  -5   7  759.74   49.63
   0  -5   7  829.64   52.67
  -1   5  -7  801.24   53.87
  -1   5  -7  832.04   52.22
   1  -5   7  791.13   36.69
   1  -5   7  786.57   35.20
   1  -5   7  786.67   52.72
   1  -5   7  881.95   53.03
   1  -5   7  762.53   56.29
   1  -5   7  788.09   48.67
  -2   5  -7   12.86   11.00
  -2   5  -7   25.97   14.79
   2  -5   7    7.28    9.46
   2  -5   7   17.10   14.24
   2  -5   7   22.13    7.29
   2  -5   7   15.27    6.14
   2  -5   7   23.37   12.98
  -3   5  -7  212.15   15.66
  -3   5  -7  221.90   31.77
  -3   5  -7  226.42   30.87
   3  -5   7  254.11   20.95
   3  -5   7  273.31   26.46
   3  -5   7  213.14   23.06
   3  -5   7  224.50   22.08
  -4   5  -7   32.57   14.24
  -4   5  -7   21.80   14.09
   4  -5   7   57.18   13.31
   4  -5   7   27.15   10.20
   4  -5   7   14.25   10.46
  -5   5  -7   22.51   16.94
  -5   5  -7    2.75    5.42
  -5   5  -7   19.64    6.78
  -5   5  -7   30.93   16.99
   5  -5   7    4.66   10.54
   5  -5   7   46.23   13.46
  -6   5  -7  198.31   33.84
  -6   5  -7  129.28   18.21
   6  -5   7  119.95   20.94
   6  -5   7  199.59   28.24
  -7   5  -7   29.85   13.49
   7  -5   7    7.71   15.11
   8   4  -7   14.87   19.13
   8   4  -7    0.13   14.80
  -8  -4   7   32.49   16.41
  -8  -4   7   13.77   15.17
   7   4  -7   15.25   16.70
   7   4  -7   -4.90   10.89
   7   4  -7    5.96    4.26
  -7  -4   7    6.15   12.68
  -7  -4   7  -13.67    7.75
  -7  -4   7  -27.14    7.88
   6   4  -7   11.07   12.17
   6   4  -7    9.84   13.96
   6   4  -7   19.24    6.46
  -6  -4   7   26.29   10.86
  -6  -4   7   24.74   11.94
  -6  -4   7   28.23   13.70
   5   4  -7  142.47   29.06
   5   4  -7  176.57   29.88
  -5  -4   7  139.03   21.89
  -5  -4   7  169.34   24.29
  -5  -4   7  152.63   21.61
   4   4  -7   97.44   23.67
   4   4  -7   90.56   21.36
  -4  -4   7  107.59   14.45
  -4  -4   7  131.67   20.69
  -4  -4   7  118.26   20.77
  -4  -4   7  104.30   15.45
   3   4  -7  106.66   22.51
   3   4  -7  166.25   28.17
  -3  -4   7  175.49   26.05
  -3  -4   7  128.71   13.14
  -3  -4   7  168.74   22.49
  -3  -4   7  133.18   24.23
  -3  -4   7  160.27   24.05
   2   4  -7  337.03   32.44
   2   4  -7  364.13   33.46
  -2  -4   7  362.07   31.13
  -2  -4   7  364.42   29.19
  -2  -4   7  362.48   18.22
  -2  -4   7  326.61   30.73
   1   4  -7  788.97   50.10
   1   4  -7  856.67   52.09
  -1  -4   7  774.92   46.98
  -1  -4   7  750.68   49.30
  -1  -4   7  815.79   51.94
  -1  -4   7  797.80   34.88
  -1  -4   7  783.63   45.26
  -1  -4   7  740.47   31.12
  -1  -4   7  787.31   50.46
   0   4  -7  457.46   37.15
   0  -4   7  421.88   35.74
   0  -4   7  516.57   39.25
   0  -4   7  444.33   36.37
   0  -4   7  421.99   21.62
   0  -4   7  437.30   20.57
   0  -4   7  466.26   33.06
  -1   4  -7   35.57   14.01
   1  -4   7   40.14    8.41
   1  -4   7   58.19   16.44
   1  -4   7   53.38   12.17
   1  -4   7   56.49    8.72
  -2   4  -7  444.41   38.51
   2  -4   7  393.32   36.70
   2  -4   7  431.89   30.39
   2  -4   7  409.59   27.28
   2  -4   7  426.60   40.53
   2  -4   7  433.13   25.90
  -3   4  -7  227.42   32.85
   3  -4   7  224.62   20.13
   3  -4   7  221.80   30.33
   3  -4   7  221.22   21.91
   3  -4   7  233.39   21.44
   3  -4   7  166.52   21.63
  -4   4  -7   -0.31    4.83
  -4   4  -7   11.27   12.10
  -4   4  -7  -11.84    3.93
   4  -4   7    5.59    6.18
   4  -4   7   -1.86    7.25
   4  -4   7    2.07    9.03
  -5   4  -7  149.70   20.30
  -5   4  -7  148.96   28.69
  -5   4  -7  183.48   26.63
   5  -4   7  210.93   27.46
   5  -4   7  137.96   18.62
  -6   4  -7   37.11   13.04
  -6   4  -7  103.61   27.02
  -6   4  -7   83.50   17.49
   6  -4   7  112.92   22.54
   6  -4   7   68.28   12.43
  -7   4  -7  -11.33   13.70
  -7   4  -7    3.14   12.21
  -7   4  -7  -58.19   18.61
   7  -4   7    5.66   14.93
   8   3  -7   -0.34   16.83
   8   3  -7   -1.01    6.12
   8   3  -7    2.51   14.31
  -8  -3   7   20.77   15.47
  -8  -3   7   -6.25   13.56
  -8  -3   7   10.89    8.73
   7   3  -7    1.66    8.60
   7   3  -7   13.54   13.87
  -7  -3   7   22.20   12.06
  -7  -3   7   35.49   14.72
  -7  -3   7   18.37    9.75
   6   3  -7   88.96   21.02
   6   3  -7   72.50   22.23
  -6  -3   7  106.37   19.58
  -6  -3   7  107.76   18.76
  -6  -3   7   88.99   20.21
   5   3  -7   69.07   18.88
   5   3  -7   67.51   19.92
  -5  -3   7   97.98   19.06
  -5  -3   7  123.44   20.06
  -5  -3   7  111.01   19.30
  -5  -3   7   64.53   15.26
   4   3  -7   -0.61    9.16
   4   3  -7    7.16   10.29
  -4  -3   7    8.58    9.69
  -4  -3   7    9.95    7.88
  -4  -3   7    7.94    7.37
  -4  -3   7   19.75   10.96
   3   3  -7  243.27   14.37
   3   3  -7  270.22   28.20
   3   3  -7  220.17   24.84
  -3  -3   7  230.49   28.67
  -3  -3   7  205.38   30.36
  -3  -3   7  327.80   26.24
  -3  -3   7  238.64   17.72
  -3  -3   7  197.97   22.42
   2   3  -7  497.42   38.78
   2   3  -7  511.19   38.85
  -2  -3   7  499.29   38.34
  -2  -3   7  528.25   39.97
  -2  -3   7  507.86   35.53
  -2  -3   7  570.83   36.45
  -2  -3   7  487.06   25.32
  -2  -3   7  495.83   24.89
   1   3  -7  696.38   43.77
   1   3  -7  710.66   46.20
  -1  -3   7  660.77   45.14
  -1  -3   7  641.32   30.47
  -1  -3   7  628.09   45.33
  -1  -3   7  692.37   43.61
  -1  -3   7  732.96   30.39
   0   3  -7  820.92   51.51
   0   3  -7  800.92   45.97
   0  -3   7  798.08   50.50
   0  -3   7  808.00   35.26
   0  -3   7  829.70   51.63
   0  -3   7  748.34   49.13
   0  -3   7  849.11   44.89
   0  -3   7  835.21   37.47
  -1   3  -7  500.16   38.50
   1  -3   7  409.92   28.01
   1  -3   7  411.69   23.62
   1  -3   7  396.73   34.07
   1  -3   7  407.68   35.66
   1  -3   7  423.54   25.59
  -2   3  -7  112.84   22.22
  -2   3  -7  143.99   11.86
   2  -3   7  146.22   15.59
   2  -3   7  117.26   17.03
   2  -3   7  123.17   15.64
  -3   3  -7   41.21   17.03
  -3   3  -7   35.06    6.32
   3  -3   7   45.80   12.05
   3  -3   7   14.15    9.00
   3  -3   7   41.34   11.70
   3  -3   7   28.06    7.95
   3  -3   7   29.62   12.28
  -4   3  -7  154.50   28.69
  -4   3  -7  152.44   16.70
  -4   3  -7  103.99   14.20
   4  -3   7  147.81   22.24
   4  -3   7  132.22   13.95
   4  -3   7  113.31   21.24
   4  -3   7  123.30   24.52
  -5   3  -7   99.74   16.94
  -5   3  -7  152.38   30.63
   5  -3   7  146.14   23.39
   5  -3   7   98.12   12.95
  -6   3  -7    7.61   15.74
  -6   3  -7   -2.74    9.50
   6  -3   7    5.11    5.53
   6  -3   7   20.99   13.34
  -7   3  -7   -1.76   16.83
  -7   3  -7  -13.28   14.21
   7  -3   7   18.88   14.06
   7  -3   7   20.56    6.22
   9   2  -7   -7.32   18.60
  -9  -2   7    6.89   17.22
  -9  -2   7    8.96   10.68
   8   2  -7  -14.23   10.02
   8   2  -7   20.03   15.22
   8   2  -7   12.00    8.37
   8   2  -7   14.67   15.08
  -8  -2   7   17.12   13.43
  -8  -2   7   15.39   14.52
  -8  -2   7   33.31   12.03
   7   2  -7   59.46   14.55
   7   2  -7   96.77   27.72
   7   2  -7   53.42    9.51
   7   2  -7   81.22   20.87
  -7  -2   7   35.03   12.35
  -7  -2   7   92.29   23.34
  -7  -2   7   79.06   21.68
   6   2  -7  112.09   25.73
   6   2  -7  171.11   26.70
   6   2  -7  138.29   11.30
  -6  -2   7  130.62   22.62
  -6  -2   7  143.77   21.54
  -6  -2   7   98.36   19.88
   5   2  -7   37.21   16.42
   5   2  -7   28.29   11.79
  -5  -2   7   44.61   18.71
  -5  -2   7   49.82   14.14
  -5  -2   7   28.93   12.60
   4   2  -7   95.17   20.07
   4   2  -7   85.11   17.38
  -4  -2   7   94.25   14.73
  -4  -2   7   81.92   20.00
  -4  -2   7   75.18   16.49
  -4  -2   7   92.66   18.45
  -4  -2   7   94.04   15.22
   3   2  -7  324.50   26.48
   3   2  -7  367.71   33.00
  -3  -2   7  290.54   27.69
  -3  -2   7  355.84   23.08
  -3  -2   7  346.15   29.29
  -3  -2   7  349.26   22.65
  -3  -2   7  323.24   32.23
   2   2  -7  166.00   24.62
  -2  -2   7  150.38   23.80
  -2  -2   7  145.86   21.69
  -2  -2   7  117.95   21.97
  -2  -2   7  147.14   16.02
  -2  -2   7  119.97   19.17
  -2  -2   7  117.51   11.66
   1   2  -7  470.29   32.61
   1   2  -7  379.04   33.44
  -1  -2   7  391.03   23.27
  -1  -2   7  418.47   22.66
  -1  -2   7  378.96   33.38
  -1  -2   7  373.15   32.32
  -1  -2   7  425.43   30.02
   0   2  -7 1287.62   61.31
   0   2  -7 1216.59   69.58
   0  -2   7 1176.14   67.28
   0  -2   7 1377.88   54.86
   0  -2   7 1382.56   70.88
   0  -2   7 1300.81   66.28
  -1   2  -7  932.70   57.23
   1  -2   7  931.84   43.28
   1  -2   7  934.37   55.46
   1  -2   7  869.20   45.24
  -2   2  -7  102.52    9.49
  -2   2  -7  120.56   10.84
  -2   2  -7  102.31   21.15
   2  -2   7  126.81   16.36
   2  -2   7  126.96   22.47
   2  -2   7   80.62   14.96
  -3   2  -7   -1.78    4.85
  -3   2  -7   12.33   12.88
  -3   2  -7    2.57    6.01
   3  -2   7    9.17    7.64
   3  -2   7    5.24    3.98
  -4   2  -7  107.46   16.00
  -4   2  -7  164.34   30.02
  -4   2  -7  111.90   24.77
   4  -2   7  125.66   23.88
   4  -2   7  116.79    8.44
   4  -2   7  143.97   21.85
  -5   2  -7  170.06   23.51
  -5   2  -7  177.13   23.10
  -5   2  -7  151.85   30.80
   5  -2   7  218.35   29.19
   5  -2   7  135.86   25.35
  -6   2  -7   10.50   12.50
  -6   2  -7   35.76   19.11
  -6   2  -7  -13.14   12.90
   6  -2   7   24.51   15.22
  -7   2  -7  -16.60   12.19
  -7   2  -7   14.29   18.99
   7  -2   7    2.32   13.10
   9   1  -7    9.09   15.05
   9   1  -7  -10.56   11.39
   9   1  -7   -6.20   16.72
  -9  -1   7   -1.44   15.57
  -9  -1   7   17.66   12.77
   8   1  -7   -8.25   13.02
   8   1  -7  -19.79   14.62
   8   1  -7    9.96   10.53
   8   1  -7    4.13   12.70
  -8  -1   7   15.29   15.52
  -8  -1   7    6.71   11.80
  -8  -1   7   -5.70   10.65
   7   1  -7    2.77   16.41
   7   1  -7   -0.71    7.31
   7   1  -7   -6.08    7.36
   7   1  -7    1.89   10.65
  -7  -1   7   13.04   14.45
  -7  -1   7   -2.57    9.86
  -7  -1   7    0.22   11.32
   6   1  -7  373.52   25.68
   6   1  -7  320.00   22.84
   6   1  -7  305.86   29.73
   6   1  -7  244.93   35.71
  -6  -1   7  336.54   32.34
  -6  -1   7  319.23   30.84
   5   1  -7  275.02   18.38
   5   1  -7  283.89   18.25
   5   1  -7  330.17   27.21
   5   1  -7  341.09   34.85
  -5  -1   7  268.38   27.82
  -5  -1   7  322.52   27.83
  -5  -1   7  329.71   31.38
  -5  -1   7  309.16   32.02
   4   1  -7   66.43    7.01
   4   1  -7   69.77    7.40
   4   1  -7   83.87   19.40
   4   1  -7   72.84   13.65
  -4  -1   7   92.06   15.39
  -4  -1   7   83.47   17.23
  -4  -1   7   67.22   13.67
  -4  -1   7   63.01   17.09
   3   1  -7  162.61   23.83
  -3  -1   7  108.53   14.99
  -3  -1   7  120.01   22.82
  -3  -1   7  123.13   16.40
  -3  -1   7  150.63   22.07
   2   1  -7  196.96   21.58
   2   1  -7  209.82   23.76
  -2  -1   7  198.61   22.47
  -2  -1   7  203.08   17.62
  -2  -1   7  233.23   18.16
  -2  -1   7  216.02   24.15
  -2  -1   7  249.99   17.43
   1   1  -7  809.51   50.09
   1   1  -7  768.23   42.65
  -1  -1   7  725.14   37.87
  -1  -1   7  697.11   38.66
  -1  -1   7  767.05   48.77
  -1  -1   7  719.91   36.39
  -1  -1   7  756.59   46.64
   0   1  -7  728.85   48.57
   0   1  -7  700.05   37.67
   0  -1   7  642.93   40.26
   0  -1   7  713.46   45.50
   0  -1   7  719.33   35.78
   0  -1   7  674.19   37.24
  -1   1  -7  356.63   19.38
  -1   1  -7  387.52   35.37
  -1   1  -7  368.67   20.65
   1  -1   7  362.71   24.88
   1  -1   7  409.90   27.88
   1  -1   7  382.71   32.06
  -2   1  -7  326.64   20.95
  -2   1  -7  368.18   34.63
  -2   1  -7  339.67   23.22
   2  -1   7  325.08   27.65
   2  -1   7  332.57   30.54
   2  -1   7  356.96   25.83
  -3   1  -7  202.41   17.91
  -3   1  -7  199.65   20.81
  -3   1  -7  153.58   28.63
   3  -1   7  162.26   25.90
   3  -1   7  206.03   21.44
   3  -1   7  186.53   25.17
  -4   1  -7  105.91   26.29
  -4   1  -7   89.52   17.52
  -4   1  -7   80.17   15.75
   4  -1   7  113.30   26.93
   4  -1   7   87.59   17.13
  -5   1  -7   50.66   19.39
  -5   1  -7   23.77   13.81
   5  -1   7   44.32   17.31
   5  -1   7   31.75   12.81
  -6   1  -7   23.40   15.72
   6  -1   7   28.61   14.23
  -7   1  -7   21.19   18.12
   7  -1   7   38.29   16.80
   9   0  -7   19.94   14.03
   9   0  -7    7.62   14.79
   9   0  -7  -12.72   17.58
  -9   0   7   -0.59   11.24
  -9   0   7   17.59   17.38
   8   0  -7    1.24   10.58
   8   0  -7   -0.11   10.78
   8   0  -7  -25.91   14.70
   8   0  -7  -18.05    7.52
  -8   0   7   -5.23   14.06
  -8   0   7    0.65    9.47
   7   0  -7  132.21   19.16
   7   0  -7  114.94   21.14
   7   0  -7  189.44   22.32
   7   0  -7  102.11   24.76
  -7   0   7  110.84   23.20
  -7   0   7  154.56   27.80
   6   0  -7  111.38   18.46
   6   0  -7  121.49   16.95
   6   0  -7  126.35   25.93
   6   0  -7  140.05   18.46
  -6   0   7  137.21   23.27
  -6   0   7  139.78   24.61
   5   0  -7    7.83    9.16
   5   0  -7    3.50    6.44
   5   0  -7   17.34    7.94
  -5   0   7   16.24   10.95
  -5   0   7   37.81   14.69
  -5   0   7   40.86   13.51
  -5   0   7   19.69   10.63
   4   0  -7  855.68   40.39
   4   0  -7  981.26   42.83
   4   0  -7  804.30   40.39
   4   0  -7  939.62   55.72
  -4   0   7  915.57   49.41
  -4   0   7  913.12   49.65
  -4   0   7  919.00   53.27
  -4   0   7  896.63   64.55
   3   0  -7 1368.38   69.60
   3   0  -7 1478.02   74.43
   3   0  -7 1419.71   57.43
   3   0  -7 1375.50   55.98
  -3   0   7 1369.88   70.32
  -3   0   7 1291.37   73.10
  -3   0   7 1453.05   64.85
  -3   0   7 1399.95   65.67
   2   0  -7   28.39   11.99
   2   0  -7   28.13    5.67
   2   0  -7   16.25    5.52
   2   0  -7   52.59   12.64
  -2   0   7   41.57   13.62
  -2   0   7   57.00   11.73
  -2   0   7   68.76   18.14
  -2   0   7   52.31   11.20
   1   0  -7  138.22   18.04
   1   0  -7  141.89   24.24
   1   0  -7  134.13   10.95
  -1   0   7  130.36   14.34
  -1   0   7  163.85   24.86
  -1   0   7  123.67   12.26
  -1   0   7  133.45   17.30
   0   0  -7  538.19   27.78
   0   0  -7  487.48   25.18
   0   0  -7  488.45   28.47
   0   0  -7  514.03   40.10
   0   0   7  457.50   31.07
   0   0   7  478.34   29.66
  -1   0  -7  483.32   28.44
  -1   0  -7  408.09   24.51
  -1   0  -7  486.42   40.30
   1   0   7  389.86   30.28
   1   0   7  471.58   35.82
   1   0   7  415.30   28.65
  -2   0  -7  299.84   33.58
  -2   0  -7  296.58   22.06
  -2   0  -7  368.76   27.12
   2   0   7  285.77   31.11
   2   0   7  316.84   30.18
   2   0   7  344.05   26.75
  -3   0  -7  166.46   22.81
  -3   0  -7  181.94   31.23
  -3   0  -7  187.68   19.35
   3   0   7  187.85   24.22
   3   0   7  165.21   25.16
   3   0   7  179.51   25.81
  -4   0  -7  158.31   21.89
  -4   0  -7  144.49   23.89
  -4   0  -7  160.19   31.21
   4   0   7  150.82   24.31
  -5   0  -7   42.17   15.13
  -5   0  -7   39.10   14.99
   5   0   7   33.14   13.29
   5   0   7   45.08   16.15
  -6   0  -7    4.44   12.81
   6   0   7  -20.45   13.14
   6   0   7   -4.52   13.11
  -7   0  -7   -6.51   13.53
   7   0   7   10.07   15.74
   9  -1  -7  -10.66   11.41
  -9   1   7   -6.79   14.85
  -9   1   7   -3.50   14.32
   8  -1  -7   33.30   14.02
   8  -1  -7   32.79   15.65
  -8   1   7   34.47   16.49
   7  -1  -7   87.02   17.56
   7  -1  -7   99.12   18.00
  -7   1   7   89.83   20.13
  -7   1   7  121.66   24.14
   6  -1  -7   -3.75    4.85
   6  -1  -7   -4.74    7.42
   6  -1  -7   -1.09    8.34
  -6   1   7    4.22   10.30
  -6   1   7    0.16    9.56
   5  -1  -7  342.91   25.70
   5  -1  -7  276.53   18.28
   5  -1  -7  313.87   23.33
  -5   1   7  280.25   28.19
  -5   1   7  322.23   29.58
  -5   1   7  254.77   34.09
  -5   1   7  338.81   30.76
   4  -1  -7  538.69   31.50
   4  -1  -7  560.45   32.89
  -4   1   7  530.28   41.26
  -4   1   7  551.17   40.69
  -4   1   7  591.31   37.75
   3  -1  -7   31.61    9.76
   3  -1  -7   57.16   15.29
   3  -1  -7   48.03   13.66
  -3   1   7   57.08   16.26
  -3   1   7   40.04   11.09
  -3   1   7   66.33   16.09
  -3   1   7   47.89   12.47
   2  -1  -7 1608.49   79.13
   2  -1  -7 1555.01   63.77
  -2   1   7 1484.93   61.16
  -2   1   7 1548.45   78.11
  -2   1   7 1570.81   69.73
  -2   1   7 1411.71   70.36
  -2   1   7 1471.36   74.51
   1  -1  -7 3236.64  122.50
   1  -1  -7 3328.66  126.58
   1  -1  -7 3205.63  139.84
   1  -1  -7 3380.22  126.00
  -1   1   7 3361.84  128.82
  -1   1   7 3214.28  131.20
  -1   1   7 2949.61  117.12
   0  -1  -7   56.58    9.42
   0  -1  -7   45.62   11.52
   0  -1  -7   39.54   14.82
   0   1   7   69.50   13.39
   0   1   7   73.87   15.30
  -1  -1  -7   83.09   15.81
  -1  -1  -7   96.01   21.58
  -1  -1  -7   99.45   13.81
   1   1   7   91.76   17.35
   1   1   7   95.30   16.15
  -2  -1  -7  343.05   25.20
  -2  -1  -7  373.36   37.02
  -2  -1  -7  402.63   31.22
   2   1   7  316.12   28.23
   2   1   7  333.47   30.51
   2   1   7  265.22   28.22
  -3  -1  -7  549.67   38.09
  -3  -1  -7  656.78   45.04
  -3  -1  -7  713.05   54.45
   3   1   7  604.02   44.10
   3   1   7  665.19   43.46
  -4  -1  -7  297.03   32.02
  -4  -1  -7  273.32   27.30
   4   1   7  310.56   30.33
  -5  -1  -7   -1.58   11.25
   5   1   7    6.20   10.64
   6   1   7    6.01   13.26
  -7  -1  -7  -11.22   13.70
   7   1   7    9.49   16.84
   9  -2  -7  -17.39   12.95
   9  -2  -7   12.12   15.28
  -9   2   7   -7.31   15.96
  -9   2   7   21.85   15.12
   8  -2  -7   59.21   16.32
   8  -2  -7   53.67   16.10
  -8   2   7   80.76   21.42
  -8   2   7   55.40   18.41
   7  -2  -7   38.52   13.07
   7  -2  -7   22.75    9.66
   7  -2  -7    9.28   11.49
  -7   2   7   30.07   15.78
  -7   2   7   41.13   14.85
   6  -2  -7   62.11   15.51
   6  -2  -7   27.09    7.08
  -6   2   7   28.17   13.36
  -6   2   7   24.94   14.37
  -6   2   7  -12.13   10.16
   5  -2  -7  262.62   23.23
   5  -2  -7  203.73   25.58
  -5   2   7  258.27   27.57
  -5   2   7  228.14   30.02
   4  -2  -7  128.38   19.10
   4  -2  -7  100.23   16.13
  -4   2   7   95.44   18.92
  -4   2   7  128.98   22.74
  -4   2   7  127.74   21.53
  -4   2   7   97.98   18.93
   3  -2  -7  542.27   40.44
   3  -2  -7  583.32   33.48
  -3   2   7  575.05   38.15
  -3   2   7  554.84   39.61
  -3   2   7  577.79   41.48
   2  -2  -7  956.54   58.52
   2  -2  -7 1025.40   51.71
   2  -2  -7  959.43   48.01
  -2   2   7  984.20   54.85
  -2   2   7 1102.16   54.47
   1  -2  -7   21.69    8.59
   1  -2  -7   23.95   10.57
   1  -2  -7   17.78   11.75
  -1   2   7   29.25   10.35
  -1   2   7   14.37   10.05
   0  -2  -7  950.22   55.42
   0  -2  -7  887.66   46.05
   0  -2  -7  984.04   60.20
   0  -2  -7  917.35   41.75
   0   2   7  913.31   50.18
  -1  -2  -7 1371.19   64.47
  -1  -2  -7 1337.31   77.96
  -1  -2  -7 1484.93   70.05
   1   2   7 1370.13   67.94
   1   2   7 1299.60   70.71
  -2  -2  -7  159.27   20.87
  -2  -2  -7  138.85   22.79
  -2  -2  -7  150.92   28.65
   2   2   7  175.60   24.71
  -3  -2  -7   -4.15   10.98
  -3  -2  -7    6.59   10.74
   3   2   7    6.67   10.95
  -4  -2  -7  492.85   42.87
   4   2   7  468.35   39.02
  -5  -2  -7  119.90   26.94
  -6  -2  -7   11.89   17.46
   6   2   7  -20.97   15.89
   6   2   7   14.54   11.95
   9  -3  -7  -17.96   10.74
   9  -3  -7   -3.05   11.78
  -9   3   7   25.07   15.22
  -9   3   7   33.15   21.14
   8  -3  -7   26.84   10.21
   8  -3  -7   54.30   17.90
  -8   3   7   47.92   21.49
  -8   3   7   39.90   18.20
   7  -3  -7   31.92    8.91
   7  -3  -7   53.17   18.38
  -7   3   7   48.49   16.50
  -7   3   7   48.96   19.01
   6  -3  -7   25.20   13.63
   6  -3  -7   28.51   13.47
  -6   3   7   55.61   18.81
  -6   3   7   57.99   19.09
  -6   3   7   31.61   15.07
   5  -3  -7   75.13   17.94
  -5   3   7   79.51   19.52
  -5   3   7   54.56   16.43
  -5   3   7   77.61   18.92
   4  -3  -7  131.62   20.40
   4  -3  -7  117.53   19.19
  -4   3   7  107.22   19.74
  -4   3   7  122.81   21.82
  -4   3   7  111.44   20.56
   3  -3  -7  548.91   37.77
   3  -3  -7  642.08   42.67
   3  -3  -7  539.88   34.45
  -3   3   7  607.47   40.03
  -3   3   7  471.88   38.44
  -3   3   7  606.95   41.39
  -3   3   7  535.09   27.76
   2  -3  -7  482.03   31.64
   2  -3  -7  472.88   34.29
   2  -3  -7  483.89   38.45
  -2   3   7  434.89   34.72
  -2   3   7  528.14   36.41
  -2   3   7  474.57   36.30
   1  -3  -7  434.72   34.01
   1  -3  -7  516.74   32.20
   1  -3  -7  447.85   37.72
  -1   3   7  488.88   36.57
  -1   3   7  464.72   34.24
   0  -3  -7  331.61   29.96
   0  -3  -7  319.87   34.07
   0  -3  -7  342.86   26.65
   0   3   7  352.48   31.96
   0   3   7  307.20   27.75
   0   3   7  395.15   24.07
  -1  -3  -7  -13.13    7.10
  -1  -3  -7    8.75    9.99
  -1  -3  -7   -4.89    9.34
   1   3   7    5.38    9.85
  -2  -3  -7  294.17   40.91
  -2  -3  -7  356.51   34.51
  -2  -3  -7  329.59   28.92
   2   3   7  338.79   31.64
  -3  -3  -7  731.71   53.52
   3   3   7  787.89   51.78
   3   3   7  791.13   52.55
  -4  -3  -7   26.36   16.48
   4   3   7   38.77   13.59
   4   3   7   15.49   15.10
  -5  -3  -7   -0.15   13.25
   5   3   7   11.51   11.10
  -6  -3  -7  100.33   26.75
   6   3   7  104.79   24.87
   8  -4  -7   72.56   20.83
  -8   4   7   77.40   23.30
  -8   4   7   93.93   23.28
   7  -4  -7  101.46    9.59
   7  -4  -7  132.13   24.65
  -7   4   7   79.18   21.09
  -7   4   7   92.40   26.51
  -7   4   7   95.50   28.17
   6  -4  -7   64.03   17.92
  -6   4   7   62.55   17.06
  -6   4   7   65.56   20.40
   5  -4  -7    3.77   12.05
   5  -4  -7   40.41   15.36
  -5   4   7   54.27   16.74
  -5   4   7   42.22   15.69
  -5   4   7   43.87   15.99
   4  -4  -7   79.27   16.20
  -4   4   7  108.55   21.50
  -4   4   7   78.53   18.29
   3  -4  -7  374.55   32.03
   3  -4  -7  379.67   32.59
  -3   4   7  387.29   33.44
  -3   4   7  353.77   33.08
   2  -4  -7  514.02   38.33
   2  -4  -7  531.08   40.62
  -2   4   7  510.83   38.21
  -2   4   7  544.68   39.75
   1  -4  -7  396.28   32.97
   1  -4  -7  357.04   33.69
  -1   4   7  336.81   29.95
  -1   4   7  306.61   15.80
   0  -4  -7   92.50   21.37
   0  -4  -7  115.73   21.77
   0  -4  -7   69.74   15.68
   0   4   7   83.56   18.06
   0   4   7   90.88   13.66
  -1  -4  -7  105.36    8.63
  -1  -4  -7  116.85   22.55
  -1  -4  -7  165.36   29.64
  -1  -4  -7  130.84   20.80
   1   4   7  173.19   19.89
   1   4   7  124.16   22.17
  -2  -4  -7  310.10   34.08
  -2  -4  -7  293.03   41.81
   2   4   7  339.20   32.62
   2   4   7  366.29   33.05
  -3  -4  -7   57.32   19.14
   3   4   7   26.15   12.44
  -4  -4  -7    5.77   15.79
   4   4   7    8.58   12.74
   4   4   7  -39.41   13.47
  -5  -4  -7   53.09   20.41
   5   4   7   48.69   18.30
   5   4   7   56.03   20.54
   8  -5  -7   -2.43    3.66
   8  -5  -7   17.35    5.95
   8  -5  -7   21.31   17.42
  -8   5   7    3.48   15.72
  -8   5   7   -5.41   11.45
   7  -5  -7   11.15   13.60
  -7   5   7   -1.08   14.57
  -7   5   7   14.60   13.85
  -7   5   7    3.51   14.60
   6  -5  -7  192.08   30.28
  -6   5   7  177.05   27.39
  -6   5   7  230.30   35.70
  -6   5   7  265.22   29.59
   5  -5  -7  392.91   36.46
  -5   5   7  323.10   35.63
  -5   5   7  319.17   32.61
   4  -5  -7   67.66   19.32
  -4   5   7   59.95   17.60
  -4   5   7   43.48   16.19
  -4   5   7   57.07    9.53
   3  -5  -7   46.05   14.69
   3  -5  -7   46.98   15.53
  -3   5   7   26.05   12.42
  -3   5   7   57.55   15.52
   2  -5  -7  264.49   28.35
   2  -5  -7  202.80   29.05
   2  -5  -7  169.11   27.15
  -2   5   7  172.43   25.82
  -2   5   7  233.37   30.61
   1  -5  -7  379.31   34.86
   1  -5  -7  326.58   33.10
  -1   5   7  354.19   32.56
  -1   5   7  314.29   19.47
   0  -5  -7  170.30   28.45
   0  -5  -7  112.79   23.03
   0   5   7  138.01   24.60
   0   5   7  128.31   16.73
  -1  -5  -7   63.89    9.05
  -1  -5  -7   86.78   22.74
  -1  -5  -7   77.88   19.68
   1   5   7   74.53   18.13
   1   5   7   63.39   15.51
  -2  -5  -7  147.90    8.97
  -2  -5  -7  151.63   30.17
  -2  -5  -7  115.54   13.97
  -2  -5  -7  173.52   30.45
   2   5   7  185.37   28.76
   2   5   7  153.41   25.48
  -3  -5  -7   83.63   22.35
   3   5   7   92.54   24.23
  -4  -5  -7  -31.39   11.20
   4   5   7    9.77   12.08
   4   5   7    5.62   16.09
  -5  -5  -7   -2.47   16.24
   5   5   7  -17.16   13.62
   5   5   7   11.77   13.77
   8  -6  -7    2.74   14.80
  -8   6   7   13.42   16.47
  -8   6   7    7.92   15.44
   7  -6  -7   32.84   17.33
  -7   6   7   46.16   17.40
  -7   6   7   53.17   22.54
   6  -6  -7   46.10   21.86
  -6   6   7   30.50   14.27
  -6   6   7   17.21   17.26
  -5   6   7   70.50   10.77
  -5   6   7   65.38   21.02
  -5   6   7   73.43   19.40
   4  -6  -7  396.80   39.64
  -4   6   7  480.15   38.66
  -4   6   7  493.38   42.01
   3  -6  -7  407.83   39.19
   3  -6  -7  436.73   34.84
  -3   6   7  400.79   35.31
  -3   6   7  452.76   39.47
   2  -6  -7   -5.92    7.96
   2  -6  -7   25.94   15.06
  -2   6   7    2.10   11.27
  -2   6   7   15.08   10.98
   1  -6  -7    5.11   11.42
   1  -6  -7   -6.44    9.37
  -1   6   7   -7.67    4.33
  -1   6   7   -3.92    9.35
   0  -6  -7  125.10   25.46
   0  -6  -7  122.37   25.81
   0   6   7  155.94   25.63
   0   6   7  116.73   18.80
  -1  -6  -7  283.60   38.14
  -1  -6  -7  294.17   20.94
  -1  -6  -7  279.98   40.54
   1   6   7  293.76   31.73
   1   6   7  257.81   28.04
  -2  -6  -7   76.42   23.42
  -2  -6  -7  116.99   28.76
   2   6   7  111.75   23.15
   2   6   7   67.67   20.15
  -3  -6  -7   -5.17   12.15
   3   6   7   -7.29    8.67
   3   6   7    3.79   14.52
  -4  -6  -7  -16.61   13.13
   4   6   7   10.45   13.91
   7  -7  -7   29.42   16.04
  -7   7   7   28.73   18.24
  -7   7   7   -1.53   11.15
   6  -7  -7   68.21   23.13
  -6   7   7   38.59    7.96
  -6   7   7   17.17   14.50
  -6   7   7   56.30   21.32
  -5   7   7   36.31   18.24
  -5   7   7   69.00   18.71
   4  -7  -7  148.81   33.00
  -4   7   7  126.08   23.18
  -4   7   7  105.68   27.38
   3  -7  -7  228.20   25.54
   3  -7  -7  258.04   36.26
  -3   7   7  256.18   28.66
  -3   7   7  264.17   35.20
   2  -7  -7  152.90   30.15
   2  -7  -7  141.63   24.28
  -2   7   7  212.76   29.37
  -2   7   7  193.49   30.84
   1  -7  -7    9.02   14.46
   1  -7  -7    3.46   10.50
  -1   7   7   12.62    9.71
   0  -7  -7    4.57   14.50
   0  -7  -7   -4.97   11.28
   0   7   7   -7.21    8.49
  -1  -7  -7   62.70   23.28
  -1  -7  -7  111.56   17.50
  -1  -7  -7  104.26   26.05
   1   7   7   68.81   18.10
   1   7   7  101.69   24.20
  -2  -7  -7  137.85   30.16
  -2  -7  -7  102.01   26.57
   2   7   7  118.15   25.41
   2   7   7  104.96   24.16
  -3  -7  -7    4.05   14.83
   3   7   7    2.17   14.36
   3   7   7   19.98   15.10
   6  -8  -7   52.87   23.17
  -6   8   7    4.22   16.42
   5  -8  -7   19.85   16.83
  -5   8   7   -2.02   11.10
  -5   8   7   24.99   17.45
   4  -8  -7  166.86   33.34
  -4   8   7  155.69   25.51
  -4   8   7  219.53   34.48
   3  -8  -7  118.69   27.92
   3  -8  -7   94.08   18.56
  -3   8   7  185.97   32.95
  -3   8   7  128.52   22.30
   2  -8  -7   18.30   13.06
   2  -8  -7   51.38   20.00
  -2   8   7   45.82   17.51
  -2   8   7   43.38   15.46
   1  -8  -7   58.90   18.92
   1  -8  -7   76.70   23.26
  -1   8   7   88.65   23.13
  -1   8   7   89.28   19.37
   0  -8  -7   56.29   20.94
   0  -8  -7    5.45   16.68
   0  -8  -7   43.51   19.57
   0   8   7   16.41   11.38
   0   8   7   21.86   12.36
  -1  -8  -7   10.85   15.25
  -1  -8  -7   -0.71   11.85
  -1  -8  -7   15.70   17.17
   1   8   7    6.73   13.33
   1   8   7   11.20   14.82
  -2  -8  -7  -13.35    5.88
  -2  -8  -7  -19.80   10.85
  -2  -8  -7   -6.40   15.23
   2   8   7   13.21   16.31
   2   8   7   32.61   16.33
   5  -9  -7   93.47   29.17
  -5   9   7  117.74   24.13
  -5   9   7  108.45   27.61
   4  -9  -7   36.67   20.00
  -4   9   7   56.03   18.30
  -4   9   7   65.11   21.67
   3  -9  -7   -2.68   16.11
   3  -9  -7  -16.04    8.20
  -3   9   7    3.03   13.56
  -3   9   7   -0.28   11.23
   2  -9  -7   94.45   19.56
   2  -9  -7   65.59   23.14
  -2   9   7  128.54   22.80
  -2   9   7  134.40   29.24
   1  -9  -7  105.25   21.45
   1  -9  -7  107.90   28.67
  -1   9   7   63.10   18.29
  -1   9   7   85.86   23.45
   0  -9  -7   17.73   17.16
   0  -9  -7   41.06   21.51
   0   9   7   25.36   14.42
   0   9   7   32.15   13.81
  -1  -9  -7   26.26   18.50
   1   9   7   23.27   15.37
   1   9   7   82.54   23.07
  -2 -11   8   27.89    8.56
   1  11  -8   32.81   19.36
  -1 -11   8   52.83   13.07
   0  11  -8   17.65   18.50
   0 -11   8   22.04    9.80
  -1  11  -8   41.53   21.18
  -2  11  -8   21.20   19.80
   2 -11   8    8.44   11.63
  -3  11  -8   21.34   20.27
   3 -11   8   -3.13   10.53
   4  10  -8   -4.97   18.88
  -4 -10   8   -3.58    9.40
  -4 -10   8   -6.63    7.92
   3  10  -8   24.68   20.46
  -3 -10   8   60.17   13.68
  -3 -10   8   47.47   11.59
  -3 -10   8   55.42   10.01
  -2 -10   8   27.61    7.62
  -2 -10   8   38.80    9.29
  -2 -10   8   19.48    9.37
   1  10  -8  -11.04   11.56
  -1 -10   8  -17.87    5.30
   0  10  -8   71.21   22.85
   0 -10   8   60.50    8.16
   0 -10   8   91.45   11.70
   0 -10   8   68.11   11.77
  -1  10  -8  212.40   38.00
   1 -10   8  136.55   17.34
   1 -10   8  160.09   13.48
  -2  10  -8   21.85   20.25
   2 -10   8    8.84   10.20
   2 -10   8   13.06    7.67
   2 -10   8   19.59    8.23
   2 -10   8   -5.92    6.08
  -3  10  -8   27.27   16.09
   3 -10   8   32.68   11.71
   3 -10   8   -2.23   13.47
  -4  10  -8    0.35   14.62
   4 -10   8    0.46    8.53
   5   9  -8   25.97   18.75
  -5  -9   8   10.42   10.73
  -5  -9   8    7.34   11.60
   4   9  -8   62.71   25.41
  -4  -9   8   -1.36   10.66
  -4  -9   8   19.58    8.76
  -4  -9   8   19.43   10.17
   3   9  -8   16.92   18.59
  -3  -9   8    4.90    7.87
  -3  -9   8    9.72    9.15
  -3  -9   8    0.75    8.03
   2   9  -8   44.78   29.03
  -2  -9   8   23.33    6.75
  -2  -9   8    6.48    7.86
  -2  -9   8    8.46    6.80
   1   9  -8   65.27   20.49
  -1  -9   8   66.85    9.88
  -1  -9   8   82.26   13.02
  -1  -9   8   74.04    9.06
   0   9  -8  120.72   27.46
   0  -9   8  100.47   11.27
   0  -9   8  106.59   14.79
   0  -9   8  115.78   10.90
  -1   9  -8   -4.92   13.42
   1  -9   8   18.21    6.14
   1  -9   8   -6.07    6.23
   1  -9   8    6.07    7.08
   1  -9   8   11.36    7.33
  -2   9  -8   78.53   24.53
   2  -9   8  118.47   15.59
   2  -9   8   92.99   14.83
   2  -9   8  102.04   15.44
   2  -9   8  114.64   14.85
  -3   9  -8  110.79   27.63
   3  -9   8  126.57   29.27
   3  -9   8  127.83   20.64
  -4   9  -8    0.07   10.64
  -4   9  -8    1.78   15.64
   4  -9   8   14.66   10.72
   4  -9   8  -42.82   16.20
  -5   9  -8  -13.12   11.44
  -5   9  -8   29.31   21.24
   5  -9   8    0.92   11.10
   6   8  -8   32.16   18.49
   6   8  -8   37.87   21.68
  -6  -8   8   15.68   12.44
  -6  -8   8   17.95   12.96
   5   8  -8   27.74   19.04
   5   8  -8   42.25   23.33
  -5  -8   8   21.59   11.23
  -5  -8   8   19.08   13.37
   4   8  -8  -10.48   11.95
  -4  -8   8  -13.67    5.90
  -4  -8   8    5.13    7.78
   3   8  -8   20.58   18.60
  -3  -8   8   13.50    7.11
  -3  -8   8   23.20    6.48
  -3  -8   8   15.43    9.97
   2   8  -8   45.39   22.82
  -2  -8   8   51.71    7.46
  -2  -8   8   53.10   12.40
  -2  -8   8   66.51    9.51
   1   8  -8   95.08   24.37
  -1  -8   8   99.01   18.04
  -1  -8   8   77.85    6.73
  -1  -8   8   90.13    8.50
   0   8  -8  120.07   26.66
   0  -8   8  166.89   18.46
   0  -8   8  127.96   10.15
  -1   8  -8  137.46   29.52
   1  -8   8  138.06   13.07
   1  -8   8  148.65   13.08
  -2   8  -8  149.49   30.79
  -2   8  -8  142.05   25.73
   2  -8   8  150.87   12.05
   2  -8   8  155.00   17.35
   2  -8   8  162.44   20.32
   2  -8   8  184.11   17.06
  -3   8  -8   10.66   10.94
  -3   8  -8    8.97   14.63
   3  -8   8    9.97    8.64
   3  -8   8    7.62   11.27
   3  -8   8   -4.41    9.55
  -4   8  -8  -18.93   11.81
  -4   8  -8    7.95   15.29
   4  -8   8   -1.43    9.73
  -5   8  -8   72.04   23.10
  -5   8  -8   46.80   18.46
   5  -8   8   81.10   16.89
  -6   8  -8   24.44   19.53
   6   7  -8   47.40   21.48
   6   7  -8   54.85   22.05
  -6  -7   8   57.34   16.74
  -6  -7   8   46.05   16.16
   5   7  -8   34.55   17.21
   5   7  -8   34.40   20.69
  -5  -7   8   12.12   12.65
  -5  -7   8   20.13   12.61
   4   7  -8   86.14   27.58
  -4  -7   8   86.67   17.87
  -4  -7   8   45.67   11.87
  -4  -7   8   69.22   12.51
   3   7  -8  101.00   24.43
   3   7  -8  125.21   29.94
  -3  -7   8  110.85   13.75
  -3  -7   8  106.33   10.92
  -3  -7   8  120.81   19.86
   2   7  -8  -14.57   11.79
  -2  -7   8    3.69    2.72
  -2  -7   8    6.91    5.12
  -2  -7   8   -7.50    6.71
  -2  -7   8    3.47    3.46
  -1  -7   8   61.72    4.55
  -1  -7   8   75.63    4.24
  -1  -7   8   64.51   13.73
   0   7  -8  315.36   41.16
   0  -7   8  298.56   25.94
   0  -7   8  335.40   44.53
   0  -7   8  289.94   14.81
   0  -7   8  303.98   16.02
  -1   7  -8  221.87   31.80
  -1   7  -8  160.03   29.81
   1  -7   8  204.62   14.04
   1  -7   8  208.44   16.23
   1  -7   8  160.98   27.71
  -2   7  -8  130.45   25.23
  -2   7  -8  137.40   26.37
   2  -7   8  143.20   14.42
   2  -7   8  135.15   15.03
  -3   7  -8   53.09   18.11
  -3   7  -8   35.06   15.07
   3  -7   8   34.13   11.60
   3  -7   8   40.30   16.07
   3  -7   8   26.87    9.79
  -4   7  -8   14.37   19.22
  -4   7  -8   43.87   16.85
   4  -7   8   67.14   15.30
  -5   7  -8   37.39   18.71
   5  -7   8   40.85   14.63
  -6   7  -8    2.38   14.65
  -6   7  -8    2.08   16.73
   6  -7   8    4.05   11.60
   7   6  -8   38.54   22.93
   7   6  -8   59.14   25.74
  -7  -6   8   35.62   16.50
  -7  -6   8   26.39   15.14
   6   6  -8   -6.20   17.31
   6   6  -8  -24.32   14.06
  -6  -6   8  -17.47    7.93
  -6  -6   8   12.00   12.75
   5   6  -8   10.88   15.18
   5   6  -8    8.23   15.89
  -5  -6   8    6.12    9.89
  -5  -6   8   -1.93    9.06
  -5  -6   8  -35.80   10.29
  -5  -6   8    0.21    7.77
   4   6  -8  197.03   35.04
   4   6  -8  219.06   37.21
  -4  -6   8  250.82   21.54
  -4  -6   8  232.69   19.17
  -4  -6   8  207.61   29.47
  -4  -6   8  216.93   27.94
   3   6  -8   74.16   21.39
   3   6  -8   75.87   24.14
  -3  -6   8   52.62    8.45
  -3  -6   8   57.35   22.45
  -3  -6   8   61.23   10.15
  -3  -6   8   74.39   17.16
  -3  -6   8   49.33   14.54
   2   6  -8  106.64   23.64
  -2  -6   8   85.99    7.50
  -2  -6   8   93.96    7.09
  -2  -6   8   94.12   21.64
  -2  -6   8   52.70   14.05
  -1  -6   8  362.80   36.80
  -1  -6   8  249.99   40.12
  -1  -6   8  266.42   26.15
  -1  -6   8  288.54   29.98
   0   6  -8   34.11   15.19
   0  -6   8   38.05    5.07
   0  -6   8   36.38   15.69
   0  -6   8   34.20    5.11
   0  -6   8   26.85   13.48
   0  -6   8   37.85   15.40
  -1   6  -8  145.05   26.31
   1  -6   8  133.57   11.50
   1  -6   8   87.85   18.70
  -2   6  -8  206.86   31.93
  -2   6  -8  273.97   35.80
   2  -6   8  272.69   19.57
   2  -6   8  239.63   20.15
  -3   6  -8   57.10   18.74
  -3   6  -8   43.01   17.15
   3  -6   8   42.97   11.44
   3  -6   8   26.58   14.77
  -4   6  -8   50.32   19.52
  -4   6  -8   82.17   22.82
   4  -6   8   60.26   14.16
   4  -6   8   40.37   16.04
   4  -6   8   56.35    5.41
  -5   6  -8  102.23   26.53
   5  -6   8   95.31   19.90
   5  -6   8   46.21   17.28
  -6   6  -8    5.92   16.72
   6  -6   8   24.66   13.18
   6  -6   8    3.96   17.67
   7   5  -8   21.28   18.81
   7   5  -8   -6.66   11.23
[truncated: 93,134 more chars]
