# Supplementary material for: Synthesis, crystal structure and Hirshfeld surface analysis of bis­{2-[(pyridin-2-yl)amino]­pyridinium} tetra­cyano­nickelate(II)
Source: Acta Crystallogr E Crystallogr Commun. 2020 Oct 30;76(Pt 11):1794–8. doi: 10.1107/S205698902001419X (PMC7643237; doi:10.1107/S205698902001419X)
Supplement: Supplementary file 2 [file e-76-01794-Isup2.hkl]

data_I                                                                          
_shelx_title ' MERABT_MA393_0m_a.res in P-1'                                    
_shelx_refln_list_code          4                                               
_shelx_F_calc_maximum       52.02                                               
_exptl_crystal_F_000       262.00                                               
_reflns_d_resolution_high  0.6989                                               
                                                                                
loop_                                                                           
 _space_group_symop_operation_xyz                                               
 'x, y, z'                                                                      
 '-x, -y, -z'                                                                   
                                                                                
_cell_length_a     7.1046                                                       
_cell_length_b     9.1467                                                       
_cell_length_c     9.3833                                                       
_cell_angle_alpha 100.182                                                       
_cell_angle_beta   98.729                                                       
_cell_angle_gamma  97.444                                                       
                                                                                
_shelx_F_squared_multiplier     1.000                                           
                                                                                
loop_                                                                           
 _refln_index_h                                                                 
 _refln_index_k                                                                 
 _refln_index_l                                                                 
 _refln_F_squared_calc                                                          
 _refln_F_squared_meas                                                          
 _refln_F_squared_sigma                                                         
 _refln_observed_status                                                         
   1   0   0        243.07        262.50         4.50 o                         
   3   0   0        541.16        534.64         8.01 o                         
   4   0   0        311.62        318.85         5.48 o                         
   5   0   0        135.71        133.78         3.15 o                         
   6   0   0        117.32        130.79         3.93 o                         
   7   0   0          3.22         13.84         2.38 o                         
   8   0   0          2.91          5.65         1.69 o                         
   9   0   0          3.07         -1.59         1.59 o                         
 -10   1   0          0.95         -2.70         2.70 o                         
  -9   1   0          0.74          0.82         2.29 o                         
  -8   1   0          5.26          5.89         2.27 o                         
  -7   1   0         22.76         20.39         2.01 o                         
  -6   1   0         66.59         68.85         2.45 o                         
  -5   1   0         44.77         47.45         1.92 o                         
  -4   1   0        373.37        372.71         6.85 o                         
  -3   1   0        565.20        524.38         8.61 o                         
  -2   1   0          6.76         10.08         0.71 o                         
  -1   1   0       1054.27       1174.19        23.95 o                         
   0   1   0        135.44        119.87         8.25 o                         
   1   1   0        227.81        223.23         3.16 o                         
   3   1   0         65.42         72.20         1.92 o                         
   4   1   0       1080.64       1197.62        18.61 o                         
   5   1   0        243.24        258.62         5.20 o                         
   6   1   0        147.38        165.29         4.78 o                         
   7   1   0          5.90          4.56         1.59 o                         
   8   1   0         13.19         11.04         2.07 o                         
   9   1   0          0.15          0.30         1.88 o                         
 -10   2   0          1.40         -1.68         2.31 o                         
  -9   2   0          5.81          2.48         1.36 o                         
  -8   2   0         21.17         22.09         3.29 o                         
  -7   2   0         26.64         25.31         2.40 o                         
  -6   2   0         35.39         43.50         2.36 o                         
  -5   2   0         37.59         36.51         2.58 o                         
  -4   2   0        356.40        319.54         6.67 o                         
  -3   2   0        285.23        293.51         5.34 o                         
  -2   2   0        160.32        199.69         3.97 o                         
   0   2   0        300.57        247.78         4.16 o                         
   1   2   0         20.70         28.65         0.81 o                         
   2   2   0        132.56        129.43         2.38 o                         
   3   2   0        278.67        257.42         4.72 o                         
   4   2   0       1215.42       1359.87        19.42 o                         
   5   2   0         32.98         36.23         2.01 o                         
   6   2   0        104.82        107.89         3.66 o                         
   7   2   0         32.35         30.38         2.68 o                         
   8   2   0         23.99         20.40         2.27 o                         
   9   2   0          0.05         -0.29         1.87 o                         
 -10   3   0          4.71          5.32         3.61 o                         
  -9   3   0          0.06         -0.51         2.33 o                         
  -8   3   0          3.48          5.02         2.19 o                         
  -7   3   0         52.41         61.34         3.61 o                         
  -6   3   0        209.41        214.18         4.86 o                         
  -5   3   0         95.94         85.80         2.87 o                         
  -4   3   0         16.62         23.09         1.52 o                         
  -3   3   0          6.63          7.40         0.78 o                         
  -2   3   0       1338.29       1243.25        18.43 o                         
   0   3   0          3.14         10.28         0.78 o                         
   1   3   0          4.96         12.06         0.73 o                         
   2   3   0        366.63        340.32         4.93 o                         
   3   3   0        251.93        255.35         4.22 o                         
   4   3   0        118.71        126.70         3.15 o                         
   5   3   0         50.98         46.61         2.21 o                         
   6   3   0         74.90        109.36         4.14 o                         
   7   3   0          3.18          4.31         1.65 o                         
   8   3   0         10.61          6.09         2.49 o                         
   9   3   0          2.78          1.15         1.98 o                         
  -9   4   0         10.07          7.50         2.50 o                         
  -8   4   0         18.25         19.53         2.52 o                         
  -7   4   0          1.73          0.63         1.42 o                         
  -6   4   0          0.25         -0.85         0.87 o                         
  -5   4   0        218.09        231.95         5.43 o                         
  -4   4   0        551.47        529.28         9.21 o                         
  -3   4   0         35.52         27.79         1.40 o                         
  -2   4   0        151.51        178.80         3.57 o                         
  -1   4   0        927.73        916.36        13.03 o                         
   0   4   0        495.66        415.22         6.45 o                         
   1   4   0        258.24        265.80         5.16 o                         
   2   4   0         22.63         25.14         1.31 o                         
   3   4   0         28.74         25.62         1.32 o                         
   4   4   0        181.91        186.36         4.28 o                         
   5   4   0         67.95         66.67         3.93 o                         
   6   4   0          9.01          8.44         1.50 o                         
   7   4   0          3.04          2.78         1.50 o                         
   8   4   0          2.24          6.05         2.25 o                         
  -9   5   0          3.73          4.94         2.08 o                         
  -8   5   0          9.52          4.49         1.82 o                         
  -7   5   0         46.61         51.29         3.72 o                         
  -6   5   0         18.66         18.67         2.24 o                         
  -5   5   0          3.99          2.51         0.93 o                         
  -4   5   0         55.67         54.12         1.45 o                         
  -3   5   0        421.56        444.78         7.29 o                         
  -2   5   0       1050.06       1033.84        18.40 o                         
  -1   5   0        189.41        154.45         3.07 o                         
   0   5   0          5.28          7.43         0.60 o                         
   1   5   0        290.12        311.31         5.70 o                         
   2   5   0        191.90        179.17         3.79 o                         
   3   5   0         58.57         58.44         2.13 o                         
   4   5   0         32.95         33.43         1.56 o                         
   5   5   0         11.13         12.93         1.79 o                         
   6   5   0         22.21         23.34         2.83 o                         
   7   5   0          5.42          4.04         2.55 o                         
   8   5   0          0.08          2.01         1.91 o                         
  -9   6   0          0.66         -0.92         1.58 o                         
  -8   6   0         31.73         33.92         3.46 o                         
  -7   6   0         36.68         39.52         3.40 o                         
  -6   6   0          4.40          4.84         1.52 o                         
  -5   6   0         51.57         57.35         2.50 o                         
  -4   6   0         13.48         19.82         1.44 o                         
  -3   6   0         87.73         90.89         2.43 o                         
  -2   6   0        939.66        911.60        14.54 o                         
  -1   6   0        230.12        223.76         4.95 o                         
   0   6   0          8.84         10.65         0.66 o                         
   1   6   0        161.44        147.17         4.10 o                         
   2   6   0        105.34        101.41         2.78 o                         
   3   6   0         61.14         66.48         2.57 o                         
   4   6   0         26.25         31.84         1.78 o                         
   5   6   0         10.05          4.82         1.52 o                         
   6   6   0          6.39          4.60         2.16 o                         
   7   6   0          0.42         -0.58         1.87 o                         
   8   6   0          1.57          2.26         2.89 o                         
  -9   7   0          6.54          5.97         1.92 o                         
  -8   7   0          8.22          3.59         1.16 o                         
  -7   7   0          6.26          8.00         2.01 o                         
  -6   7   0        102.67        115.48         6.19 o                         
  -5   7   0         63.83         70.03         3.08 o                         
  -4   7   0         14.45         14.22         1.47 o                         
  -3   7   0        191.13        187.47         4.82 o                         
  -2   7   0        305.19        309.56         6.07 o                         
  -1   7   0         14.50         19.02         1.61 o                         
   0   7   0        353.49        345.53         8.16 o                         
   1   7   0        127.23        127.96         3.43 o                         
   2   7   0          3.75          3.69         0.84 o                         
   3   7   0         74.39         79.25         2.72 o                         
   4   7   0         62.17         62.05         2.63 o                         
   5   7   0          2.16         -0.92         1.80 o                         
   6   7   0          0.28         -2.11         2.11 o                         
   7   7   0          0.99         -2.20         2.20 o                         
  -8   8   0          2.52          0.70         1.66 o                         
  -7   8   0         12.69         10.98         2.27 o                         
  -6   8   0         29.55         32.15         2.71 o                         
  -5   8   0         20.61         26.13         2.12 o                         
  -4   8   0        139.25        147.88         4.50 o                         
  -3   8   0        191.34        198.04         5.62 o                         
  -2   8   0         10.08          5.48         1.20 o                         
  -1   8   0         33.81         32.80         2.52 o                         
   0   8   0        236.90        234.74         6.51 o                         
   1   8   0         19.21         25.15         2.02 o                         
   2   8   0        116.11        112.88         3.46 o                         
   3   8   0         48.86         46.63         2.38 o                         
   4   8   0         11.47          7.28         1.45 o                         
   5   8   0          8.61         10.13         2.57 o                         
   6   8   0         16.56         15.31         4.47 o                         
  -8   9   0         10.25          9.53         3.92 o                         
  -7   9   0          2.03          2.04         1.76 o                         
  -6   9   0          2.36          5.10         1.46 o                         
  -5   9   0         21.41         19.50         2.34 o                         
  -4   9   0        136.71        143.33        13.55 o                         
  -3   9   0        118.70        124.40         5.03 o                         
  -2   9   0         22.01         22.98         2.44 o                         
  -1   9   0         26.76         33.56         2.40 o                         
   0   9   0          0.69          1.81         1.22 o                         
   1   9   0         25.33         24.69         2.68 o                         
   2   9   0        109.65        105.12         3.57 o                         
   3   9   0         10.41         10.04         1.48 o                         
   4   9   0         12.74          8.96         1.78 o                         
   5   9   0          4.64          5.78         2.80 o                         
  -7  10   0          6.43          5.44         3.29 o                         
  -6  10   0         14.92         16.96         3.76 o                         
  -5  10   0          3.56          0.66         2.30 o                         
  -4  10   0         38.20         30.30         3.46 o                         
  -3  10   0         83.14         70.75         5.35 o                         
  -2  10   0         50.77         56.29         4.13 o                         
  -1  10   0         21.34         22.82         1.97 o                         
   0  10   0          3.84          5.59         2.17 o                         
   1  10   0         18.09         15.80         2.24 o                         
   2  10   0         11.11         13.19         2.09 o                         
   3  10   0          5.76          4.52         1.70 o                         
   4  10   0         15.06          7.55         1.85 o                         
  -6  11   0          1.14         -1.62         6.83 o                         
  -5  11   0         13.58          9.99         4.55 o                         
  -4  11   0         59.58         66.03         7.76 o                         
  -3  11   0          7.90         11.24         5.54 o                         
  -2  11   0          6.68          7.94         2.16 o                         
  -1  11   0         44.02         41.77         4.34 o                         
   0  11   0         22.19         20.85         4.08 o                         
   1  11   0          6.99          5.76         2.45 o                         
   2  11   0          2.65          0.59         2.80 o                         
   3  11   0          3.97         -0.95         2.69 o                         
  -5  12   0         23.87         19.20         3.38 o                         
  -4  12   0         13.00          6.91         3.12 o                         
  -3  12   0          3.07          2.87         3.89 o                         
  -2  12   0         22.67         22.10         5.84 o                         
  -1  12   0          8.15         11.03         3.31 o                         
   0  12   0          3.45          1.80         1.53 o                         
   1  12   0         20.38         15.30         2.71 o                         
   2  12   0          6.89          6.66         2.46 o                         
   1 -13   1          8.31          4.56         5.06 o                         
   2 -13   1          0.67         -3.43         3.62 o                         
  -2 -12   1          0.16         -2.10         2.10 o                         
  -1 -12   1          3.43          0.99         2.77 o                         
   0 -12   1         23.51         22.33         2.86 o                         
   1 -12   1          5.57         -1.92         4.13 o                         
   2 -12   1         12.51         10.31         3.37 o                         
   3 -12   1         29.54         30.39         3.69 o                         
   4 -12   1          8.65          3.93         2.26 o                         
   5 -12   1          6.93          1.12         2.89 o                         
  -4 -11   1          2.27         -1.61         1.61 o                         
  -3 -11   1          5.77          4.07         1.48 o                         
  -2 -11   1         10.07          8.45         1.83 o                         
  -1 -11   1         13.38         13.66         2.17 o                         
   0 -11   1          1.80          0.95         1.27 o                         
   1 -11   1          8.42          9.08         1.77 o                         
   2 -11   1         64.70         75.90         4.62 o                         
   3 -11   1         34.12         29.59         2.85 o                         
   4 -11   1         15.35         13.29         4.69 o                         
   5 -11   1         12.33          7.17         2.95 o                         
   6 -11   1          2.07          1.05         3.81 o                         
  -5 -10   1          0.11         -2.75         2.75 o                         
  -4 -10   1          3.23         -1.30         1.30 o                         
  -3 -10   1         22.28         17.39         1.53 o                         
  -2 -10   1         14.69         11.54         1.63 o                         
  -1 -10   1         14.18         14.92         3.08 o                         
   0 -10   1          8.34          8.35         1.84 o                         
   1 -10   1         20.31         17.84         2.57 o                         
   2 -10   1         48.85         48.15         4.42 o                         
   3 -10   1         61.58         67.70         9.56 o                         
   4 -10   1         53.13         52.84         3.71 o                         
   5 -10   1          5.29          5.75         2.67 o                         
   6 -10   1          3.08          1.55         2.48 o                         
   7 -10   1         12.55         10.35         3.10 o                         
  -6  -9   1          0.17         -1.04         3.01 o                         
  -5  -9   1          1.42         -1.51         1.51 o                         
  -4  -9   1         36.31         32.15         2.53 o                         
  -3  -9   1          8.21          8.66         1.58 o                         
  -2  -9   1         10.02          9.63         1.60 o                         
  -1  -9   1         82.94         93.25         4.28 o                         
   0  -9   1         22.59         28.16         2.55 o                         
   1  -9   1          7.69          7.88         1.18 o                         
   2  -9   1         63.87         65.01         3.74 o                         
   3  -9   1        135.68        134.66         5.52 o                         
   4  -9   1         45.85         40.85         3.61 o                         
   5  -9   1          3.91          3.25         1.38 o                         
   6  -9   1         20.74         17.86         2.40 o                         
   7  -9   1         12.42          5.32         2.36 o                         
   8  -9   1          2.17         -0.01         3.01 o                         
  -6  -8   1          0.43         -2.87         2.94 o                         
  -5  -8   1         12.87         11.91         1.86 o                         
  -4  -8   1         16.66         15.43         1.55 o                         
  -3  -8   1          7.67          7.46         1.10 o                         
  -2  -8   1        111.02        124.57         3.07 o                         
  -1  -8   1         55.12         52.77         2.68 o                         
   0  -8   1         13.41         14.13         1.41 o                         
   1  -8   1        173.27        180.79         4.61 o                         
   2  -8   1        118.00        127.12         7.28 o                         
   3  -8   1         13.84         14.68         1.89 o                         
   4  -8   1         31.50         28.04         2.04 o                         
   5  -8   1         91.54         95.67         4.13 o                         
   6  -8   1         30.68         32.09         2.73 o                         
   7  -8   1          0.54         -2.21         2.21 o                         
   8  -8   1          9.29          9.07         3.47 o                         
  -7  -7   1          4.19          2.69         4.31 o                         
  -6  -7   1          1.70         -1.37         2.60 o                         
  -5  -7   1          3.24          1.94         1.69 o                         
  -4  -7   1         15.13         17.08         1.49 o                         
  -3  -7   1         67.97         72.60         2.65 o                         
  -2  -7   1         69.49         63.94         2.73 o                         
  -1  -7   1         12.64         10.53         0.78 o                         
   0  -7   1        156.84        161.73         3.81 o                         
   1  -7   1        378.67        367.16         6.48 o                         
   2  -7   1        166.54        157.66         4.35 o                         
   3  -7   1         53.22         55.94         2.34 o                         
   4  -7   1          7.55          8.76         1.29 o                         
   5  -7   1         18.93         17.14         1.65 o                         
   6  -7   1         64.18         67.89         3.45 o                         
   7  -7   1         45.82         50.30         5.15 o                         
   8  -7   1          5.10          3.91         1.97 o                         
   9  -7   1          0.11         -1.79         1.79 o                         
  -8  -6   1          0.88          0.86         5.34 o                         
  -7  -6   1          1.81          3.42         1.93 o                         
  -6  -6   1         19.63         21.09         2.39 o                         
  -5  -6   1         51.18         61.86         2.67 o                         
  -4  -6   1          0.72         -0.51         0.51 o                         
  -3  -6   1          7.16          4.98         0.84 o                         
  -2  -6   1        310.13        317.92         5.39 o                         
  -1  -6   1        134.43        144.55         2.99 o                         
   0  -6   1         39.61         39.07         1.63 o                         
   1  -6   1        333.45        316.63         5.57 o                         
   2  -6   1        488.93        474.55         9.27 o                         
   3  -6   1        154.86        153.47         3.34 o                         
   4  -6   1         18.65         18.17         1.54 o                         
   5  -6   1         18.18         19.76         1.31 o                         
   6  -6   1         22.07         21.88         1.79 o                         
   7  -6   1         25.38         26.21         2.83 o                         
   8  -6   1         21.51         19.83         2.82 o                         
   9  -6   1          5.57          9.89         2.34 o                         
  -8  -5   1          0.69         -1.66         1.82 o                         
  -7  -5   1          0.36          0.46         1.41 o                         
  -6  -5   1         16.78         15.26         1.88 o                         
  -5  -5   1         59.85         66.77         3.64 o                         
  -4  -5   1        101.94        102.35         3.29 o                         
  -3  -5   1        141.18        158.84         3.12 o                         
  -2  -5   1         41.34         39.50         1.30 o                         
  -1  -5   1          0.70          6.55         0.78 o                         
   0  -5   1       1981.20       2070.28        28.41 o                         
   1  -5   1        863.44        939.81        13.55 o                         
   2  -5   1          0.78          2.47         0.50 o                         
   3  -5   1        152.14        127.17         2.51 o                         
   4  -5   1        223.19        226.85         4.36 o                         
   5  -5   1         59.56         64.56         2.45 o                         
   6  -5   1         20.58         17.54         2.48 o                         
   7  -5   1          9.82          9.87         1.92 o                         
   8  -5   1          7.68          8.75         2.34 o                         
   9  -5   1          5.07          3.80         2.04 o                         
  -9  -4   1          1.14          1.57         1.99 o                         
  -8  -4   1          0.46         -1.56         1.56 o                         
  -7  -4   1          0.05          0.80         1.36 o                         
  -6  -4   1         20.12         24.95         2.46 o                         
  -5  -4   1         51.45         58.49         2.46 o                         
  -4  -4   1         95.24        104.19         2.72 o                         
  -3  -4   1        299.52        312.65         4.61 o                         
  -2  -4   1        125.23         94.24         1.89 o                         
  -1  -4   1         97.52         95.84         1.83 o                         
   0  -4   1         51.73         84.24         2.08 o                         
   1  -4   1        253.93        207.39         3.30 o                         
   2  -4   1       1783.88       1763.75        22.34 o                         
   3  -4   1        250.33        290.76         5.24 o                         
   4  -4   1          1.31          4.10         0.98 o                         
   5  -4   1        165.47        160.11         6.04 o                         
   6  -4   1         71.51         82.86         3.19 o                         
   7  -4   1          4.73          3.45         1.48 o                         
   8  -4   1          9.62          5.52         2.33 o                         
   9  -4   1          1.69          0.03         1.59 o                         
  -9  -3   1          2.60         -0.59         1.89 o                         
  -8  -3   1         24.41         23.96         3.55 o                         
  -7  -3   1          7.04          8.15         1.95 o                         
  -6  -3   1         12.57         13.71         1.79 o                         
  -5  -3   1          0.33         -0.53         0.70 o                         
  -4  -3   1        139.77        133.90         3.05 o                         
  -3  -3   1        699.31        716.38        11.96 o                         
  -2  -3   1         61.69         74.63         1.52 o                         
  -1  -3   1        371.99        405.96         4.90 o                         
   0  -3   1       1278.17       1148.82        18.67 o                         
   1  -3   1        456.55        437.92         6.35 o                         
   2  -3   1          1.66          5.17         0.74 o                         
   3  -3   1         15.24         11.41         1.11 o                         
   4  -3   1        909.79        851.06        12.72 o                         
   5  -3   1        266.22        300.48         6.32 o                         
   6  -3   1          1.47          0.33         0.81 o                         
   7  -3   1         20.64         25.13         2.56 o                         
   8  -3   1         13.71          8.97         2.45 o                         
   9  -3   1          0.04          0.06         1.75 o                         
  -9  -2   1          3.08          2.76         1.17 o                         
  -8  -2   1         56.07         47.76         5.55 o                         
  -7  -2   1         36.20         39.65         3.31 o                         
  -6  -2   1        350.75        397.28         8.09 o                         
  -5  -2   1          2.59          1.20         0.73 o                         
  -4  -2   1         21.07         17.40         1.23 o                         
  -3  -2   1         11.57         14.72         1.06 o                         
  -2  -2   1        204.45        191.60         2.60 o                         
   1  -2   1          8.21         11.79         0.89 o                         
   2  -2   1        203.30        162.81         2.92 o                         
   3  -2   1        222.43        206.19         4.15 o                         
   4  -2   1        106.06        118.55         2.86 o                         
   5  -2   1         38.18         37.95         1.87 o                         
   6  -2   1        184.43        186.42         4.43 o                         
   7  -2   1         77.39         84.81         3.99 o                         
   8  -2   1          5.24          3.86         1.52 o                         
   9  -2   1          0.08         -1.87         1.87 o                         
  -9  -1   1          0.09         -0.91         1.54 o                         
  -8  -1   1         55.13         54.23         4.08 o                         
  -7  -1   1         47.09         50.61         3.66 o                         
  -6  -1   1        213.19        221.39         6.33 o                         
  -5  -1   1        146.70        155.33         4.45 o                         
  -4  -1   1       2505.60       2779.80        40.66 o                         
  -3  -1   1        198.09        215.12         4.16 o                         
  -2  -1   1         49.38         54.68         1.21 o                         
   2  -1   1        144.75        134.37         2.51 o                         
   3  -1   1         42.46         37.31         1.32 o                         
   4  -1   1        241.77        228.92         4.39 o                         
   5  -1   1         73.16         72.15         2.33 o                         
   6  -1   1         38.58         43.60         2.55 o                         
   7  -1   1         16.64         15.41         2.58 o                         
   8  -1   1         13.78         13.01         2.70 o                         
   9  -1   1          6.50          6.97         2.68 o                         
 -10   0   1          0.22         -2.29         2.29 o                         
  -9   0   1          1.39         -1.55         1.55 o                         
  -8   0   1         11.60         16.33         2.48 o                         
  -7   0   1         19.96         19.59         2.79 o                         
  -6   0   1        137.37        144.22         3.85 o                         
  -5   0   1        235.91        236.05         6.32 o                         
  -4   0   1        468.30        511.68         8.79 o                         
  -3   0   1         24.46         27.45         1.21 o                         
  -1   0   1        236.88        264.34         4.13 o                         
   0   0   1         21.46         20.75         1.45 o                         
   2   0   1          9.38         15.47         0.72 o                         
   3   0   1        438.55        443.60         6.93 o                         
   4   0   1        343.03        323.43         5.65 o                         
   5   0   1         15.35         19.65         1.61 o                         
   6   0   1         33.83         32.44         2.30 o                         
   7   0   1         15.51         14.63         2.79 o                         
   8   0   1          2.01          0.40         1.60 o                         
   9   0   1          1.73         -1.98         1.98 o                         
 -10   1   1          0.03         -0.75         2.12 o                         
  -9   1   1          0.04         -0.13         2.01 o                         
  -8   1   1         19.93         18.81         2.01 o                         
  -7   1   1         43.23         45.53         2.86 o                         
  -6   1   1         36.08         33.70         3.91 o                         
  -5   1   1        122.48        106.67         5.36 o                         
  -4   1   1        220.54        219.84         4.59 o                         
  -3   1   1        246.33        255.39         4.77 o                         
  -2   1   1         19.88         20.53         1.04 o                         
  -1   1   1        627.16        604.49         7.80 o                         
   1   1   1         89.34         95.03         1.76 o                         
   2   1   1          1.19          1.23         0.23 o                         
   3   1   1        756.88        768.19        10.45 o                         
   4   1   1         28.16         35.38         1.73 o                         
   5   1   1         53.68         61.18         2.71 o                         
   6   1   1        100.34         98.28         3.26 o                         
   7   1   1          0.42         -0.97         1.23 o                         
   8   1   1          0.20         -0.62         3.86 o                         
   9   1   1          4.13          2.32         2.14 o                         
 -10   2   1          1.16         -1.86         3.35 o                         
  -9   2   1          1.38         -0.23         1.15 o                         
  -8   2   1          3.44          2.24         1.42 o                         
  -7   2   1          4.86          4.71         1.34 o                         
  -6   2   1        145.76        154.07         4.71 o                         
  -5   2   1        242.67        247.58         6.02 o                         
  -4   2   1          1.97          1.25         0.57 o                         
  -3   2   1        273.37        241.95         4.63 o                         
  -2   2   1       1950.17       2133.18        53.63 o                         
  -1   2   1        416.31        450.22         6.51 o                         
   0   2   1         54.69         65.44         1.94 o                         
   1   2   1        158.41        132.50         2.69 o                         
   2   2   1       1716.42       1920.73        25.99 o                         
   3   2   1        324.04        314.58         4.95 o                         
   4   2   1          6.90          5.21         0.82 o                         
   5   2   1         99.50        111.39         3.47 o                         
   6   2   1         14.20         16.26         3.20 o                         
   7   2   1          0.25          0.82         1.26 o                         
   8   2   1          8.37          2.06         2.23 o                         
   9   2   1          1.46          0.81         2.03 o                         
 -10   3   1          1.15          0.74         2.16 o                         
  -9   3   1          8.46          6.36         1.90 o                         
  -8   3   1         10.21         15.26         2.25 o                         
  -7   3   1          4.27          7.06         2.03 o                         
  -6   3   1         38.12         39.14         2.84 o                         
  -5   3   1         85.50         84.58         2.86 o                         
  -4   3   1        184.41        171.38         4.61 o                         
  -3   3   1        725.74        722.19        12.64 o                         
  -2   3   1        590.05        589.98         8.08 o                         
  -1   3   1        262.71        229.19         3.58 o                         
   0   3   1        193.81        185.48         3.77 o                         
   1   3   1         38.83         40.57         1.39 o                         
   2   3   1        298.84        302.58         4.80 o                         
   3   3   1        314.05        311.38         6.02 o                         
   4   3   1        128.21        142.06         3.76 o                         
   5   3   1         49.03         51.38         2.80 o                         
   6   3   1          3.58          4.36         2.28 o                         
   7   3   1          3.54          2.93         1.74 o                         
   8   3   1          2.20          3.59         2.35 o                         
   9   3   1          0.11         -1.92         1.92 o                         
  -9   4   1          6.53          9.53         2.28 o                         
  -8   4   1         25.88         22.49         2.67 o                         
  -7   4   1          7.95         10.23         2.32 o                         
  -6   4   1         18.30         22.14         2.07 o                         
  -5   4   1         28.87         27.26         1.86 o                         
  -4   4   1        139.97        132.26         3.02 o                         
  -3   4   1        759.67        743.16        10.90 o                         
  -2   4   1        592.21        560.48         9.30 o                         
  -1   4   1        253.83        219.70         4.32 o                         
   0   4   1        141.62        133.30         5.72 o                         
   1   4   1         96.40         88.61         2.48 o                         
   2   4   1        153.24        154.77         3.39 o                         
   3   4   1         67.40         68.51         2.23 o                         
   4   4   1        134.80        154.90         4.42 o                         
   5   4   1         85.37         86.63         3.51 o                         
   6   4   1          0.12          0.09         1.32 o                         
   7   4   1          0.28          0.47         1.42 o                         
   8   4   1          4.72          3.81         2.15 o                         
  -9   5   1         21.65         22.50         2.98 o                         
  -8   5   1          2.00          3.41         1.96 o                         
  -7   5   1         20.88         19.53         2.93 o                         
  -6   5   1        126.38        130.66         6.05 o                         
  -5   5   1          3.96          3.62         0.77 o                         
  -4   5   1         22.26         29.21         1.90 o                         
  -3   5   1        771.90        730.53        11.17 o                         
  -2   5   1        460.45        419.50         7.47 o                         
  -1   5   1        162.64        151.96         3.23 o                         
   0   5   1        140.13        132.91         3.70 o                         
   1   5   1        221.16        213.75         4.56 o                         
   2   5   1        117.58        114.54         2.96 o                         
   3   5   1         11.79         11.33         1.19 o                         
   4   5   1         54.24         56.68         3.86 o                         
   5   5   1         30.24         25.17         2.36 o                         
   6   5   1          6.86          6.52         2.04 o                         
   7   5   1          7.52          5.27         2.37 o                         
   8   5   1          0.01         -2.06         2.06 o                         
  -9   6   1          1.02         -1.43         1.43 o                         
  -8   6   1          0.68          3.81         1.51 o                         
  -7   6   1        102.55        120.03         6.85 o                         
  -6   6   1          4.41          7.77         1.76 o                         
  -5   6   1          0.61          1.51         1.06 o                         
  -4   6   1        557.64        539.62         9.79 o                         
  -3   6   1         88.13         83.39         3.06 o                         
  -2   6   1          3.78          5.25         1.32 o                         
  -1   6   1        404.36        395.35         6.79 o                         
   0   6   1        347.62        329.31         7.12 o                         
   1   6   1        138.39        143.40         3.45 o                         
   2   6   1         63.68         65.36         2.63 o                         
   3   6   1         31.25         30.81         1.93 o                         
   4   6   1         25.56         27.17         2.39 o                         
   5   6   1          1.40          3.14         2.05 o                         
   6   6   1          4.51          4.58         2.35 o                         
   7   6   1          6.35          7.55         2.76 o                         
  -9   7   1          0.45         -1.02         1.02 o                         
  -8   7   1         22.39         19.92         3.20 o                         
  -7   7   1         15.18         18.95         2.80 o                         
  -6   7   1          0.36         -0.40         1.27 o                         
  -5   7   1        182.41        177.68         5.08 o                         
  -4   7   1         76.24         82.86         2.99 o                         
  -3   7   1          3.09          6.71         1.02 o                         
  -2   7   1        551.55        525.59         9.68 o                         
  -1   7   1         48.74         48.00         1.84 o                         
   0   7   1         41.89         40.60         1.81 o                         
   1   7   1        302.32        323.72         6.20 o                         
   2   7   1        245.02        246.91         5.29 o                         
   3   7   1         21.84         20.25         1.84 o                         
   4   7   1          4.06          3.94         1.13 o                         
   5   7   1          0.07         -0.04         1.90 o                         
   6   7   1          2.20          1.49         2.09 o                         
   7   7   1          2.69         -1.12         2.32 o                         
  -8   8   1          7.81          8.29         2.44 o                         
  -7   8   1          1.62          2.61         1.94 o                         
  -6   8   1         21.75         23.31         2.93 o                         
  -5   8   1        104.70        113.41         4.70 o                         
  -4   8   1         55.04         61.13         3.01 o                         
  -3   8   1        109.83         93.95         5.58 o                         
  -2   8   1         13.45         14.21         1.10 o                         
  -1   8   1          0.57          1.29         0.96 o                         
   0   8   1        422.26        431.09         8.46 o                         
   1   8   1         60.21         61.79         4.02 o                         
   2   8   1         43.47         41.81         2.60 o                         
   3   8   1         97.34        110.07         4.62 o                         
   4   8   1         81.41         87.17         3.89 o                         
   5   8   1          1.11          2.88         2.04 o                         
   6   8   1          0.15         -2.08         2.20 o                         
  -8   9   1          2.60         -0.88         1.76 o                         
  -7   9   1          3.93          2.03         1.97 o                         
  -6   9   1         13.57         14.51         2.73 o                         
  -5   9   1         48.06         50.26         5.39 o                         
  -4   9   1         81.03         72.98         3.73 o                         
  -3   9   1         85.74         89.84         3.54 o                         
  -2   9   1          7.20         13.39         2.51 o                         
  -1   9   1         15.05         16.28         2.02 o                         
   0   9   1         44.10         43.37         3.15 o                         
   1   9   1         17.52         19.37         1.60 o                         
   2   9   1        100.33        103.85         4.99 o                         
   3   9   1         15.66         12.26         1.84 o                         
   4   9   1         17.95          9.03         2.25 o                         
   5   9   1          9.89         10.45         4.21 o                         
  -7  10   1          0.19         -1.69         1.69 o                         
  -6  10   1          6.48         -0.09         1.64 o                         
  -5  10   1         34.02         25.91         2.84 o                         
  -4  10   1         44.55         50.61         7.50 o                         
  -3  10   1         45.68         50.06         4.80 o                         
  -2  10   1         18.72         11.83         2.60 o                         
  -1  10   1         25.72         27.90         3.10 o                         
   0  10   1         17.44         21.37         2.76 o                         
   1  10   1          7.89          5.14         2.03 o                         
   2  10   1         20.30         15.22         2.24 o                         
   3  10   1          7.54          6.27         1.77 o                         
   4  10   1          4.89          1.27         1.88 o                         
  -6  11   1         27.01         25.36         6.65 o                         
  -5  11   1         10.36          9.12         3.42 o                         
  -4  11   1          3.04         -2.99         2.99 o                         
  -3  11   1         17.94         16.15         3.71 o                         
  -2  11   1         34.26         46.83         4.72 o                         
  -1  11   1         39.25         46.40         2.75 o                         
   0  11   1          7.49          3.94         2.02 o                         
   1  11   1          3.29          3.32         2.24 o                         
   2  11   1         10.88         13.89         3.75 o                         
   3  11   1          1.89         -1.06         2.11 o                         
  -4  12   1         17.01         21.49         5.35 o                         
  -3  12   1          0.83          1.10         3.25 o                         
  -2  12   1          1.22          3.49         2.77 o                         
  -1  12   1         31.83         32.49         5.04 o                         
   0  12   1         25.51         30.96         4.14 o                         
   1  12   1          7.30          8.73         2.70 o                         
   1 -13   2         11.87         11.19         5.87 o                         
   2 -13   2         10.75          7.56         6.80 o                         
  -2 -12   2          3.81          7.60         3.57 o                         
  -1 -12   2          1.03         -0.14         2.26 o                         
   0 -12   2          9.02          8.57         4.12 o                         
   1 -12   2         20.50         24.78         2.35 o                         
   2 -12   2         24.38         22.40         4.52 o                         
   3 -12   2         27.76         28.42         5.01 o                         
   4 -12   2          4.85          1.29         1.60 o                         
   5 -12   2          0.12         -2.00         2.00 o                         
  -4 -11   2          6.91          0.94         2.36 o                         
  -3 -11   2         19.23         20.64         3.52 o                         
  -2 -11   2          3.35          5.10         2.39 o                         
  -1 -11   2          0.66         -0.78         2.21 o                         
   0 -11   2          5.84          3.70         1.71 o                         
   1 -11   2         17.02         13.22         3.03 o                         
   2 -11   2         70.60         89.19         9.35 o                         
   3 -11   2         45.86         42.25         5.54 o                         
   4 -11   2          5.28          0.98         2.37 o                         
   5 -11   2          6.85          4.46         2.16 o                         
   6 -11   2          4.70          1.27         2.59 o                         
  -5 -10   2          5.16          5.45         3.31 o                         
  -4 -10   2          5.18          1.36         1.69 o                         
  -3 -10   2          3.61          2.95         1.03 o                         
  -2 -10   2         23.72         22.44         3.51 o                         
  -1 -10   2         57.08         59.58         4.15 o                         
   0 -10   2          2.66          1.71         0.88 o                         
   1 -10   2          1.60          1.48         0.79 o                         
   2 -10   2         79.87         76.40         5.17 o                         
   3 -10   2         59.56         66.39         4.16 o                         
   4 -10   2         25.42         19.79         3.99 o                         
   5 -10   2         15.13         17.48         3.64 o                         
   6 -10   2          5.64          5.15         2.84 o                         
   7 -10   2          7.37          6.57         2.62 o                         
  -6  -9   2          2.30         -1.43         2.11 o                         
  -5  -9   2          3.85         -0.23         2.18 o                         
  -4  -9   2          6.51          3.85         1.25 o                         
  -3  -9   2         22.59         18.00         1.38 o                         
  -2  -9   2         26.60         30.10         1.85 o                         
  -1  -9   2         10.94         10.36         1.18 o                         
   0  -9   2         49.43         50.43         1.95 o                         
   1  -9   2        200.67        202.55         5.61 o                         
   2  -9   2         23.18         25.03         2.18 o                         
   3  -9   2          3.37          2.48         1.15 o                         
   4  -9   2         68.46         78.83         3.76 o                         
   5  -9   2         72.61         71.15         5.67 o                         
   6  -9   2         11.90         12.69         2.63 o                         
   7  -9   2          7.28          8.31         3.03 o                         
   8  -9   2          3.45          1.22         2.46 o                         
  -7  -8   2          2.39          0.86         2.15 o                         
  -6  -8   2          2.30          0.18         1.72 o                         
  -5  -8   2          1.25          1.45         1.27 o                         
  -4  -8   2         12.67         14.27         2.58 o                         
  -3  -8   2         36.80         39.49         2.39 o                         
  -2  -8   2         27.12         24.81         1.52 o                         
  -1  -8   2         39.63         46.19         2.12 o                         
   0  -8   2        136.70        142.53         3.44 o                         
   1  -8   2        141.06        136.52         3.30 o                         
   2  -8   2         57.55         55.21         2.30 o                         
   3  -8   2         70.46         69.55         2.69 o                         
   4  -8   2         10.70         12.37         1.90 o                         
   5  -8   2          1.51         -0.08         1.01 o                         
   6  -8   2         73.32         77.18         5.13 o                         
   7  -8   2         37.00         42.45         5.87 o                         
   8  -8   2          0.82          1.13         5.19 o                         
  -7  -7   2          0.46         -2.13         2.13 o                         
  -6  -7   2         21.00         21.68         5.16 o                         
  -5  -7   2         12.52         12.64         1.42 o                         
  -4  -7   2          9.79          7.04         1.06 o                         
  -3  -7   2         20.27         18.83         1.34 o                         
  -2  -7   2         23.83         24.42         1.59 o                         
  -1  -7   2         98.47        106.12         2.59 o                         
   0  -7   2        236.71        233.27         4.47 o                         
   1  -7   2        271.74        278.31         4.86 o                         
   2  -7   2        143.45        150.57         3.75 o                         
   3  -7   2         17.66         15.88         1.29 o                         
   4  -7   2         14.75         12.93         1.38 o                         
   5  -7   2         86.12         92.12         2.78 o                         
   6  -7   2         28.26         31.22         2.09 o                         
   7  -7   2          1.53          0.93         1.36 o                         
   8  -7   2         19.45         16.99         2.41 o                         
  -8  -6   2          2.54          0.40         2.14 o                         
  -7  -6   2         16.34         13.10         1.96 o                         
  -6  -6   2          0.54          0.18         1.19 o                         
  -5  -6   2          4.84          4.32         1.14 o                         
  -4  -6   2        166.38        178.08         3.78 o                         
  -3  -6   2         24.29         28.32         1.32 o                         
  -2  -6   2          5.65          5.33         0.56 o                         
  -1  -6   2        193.66        171.45         3.50 o                         
   0  -6   2        195.54        185.40         3.30 o                         
   1  -6   2        312.66        343.27         5.51 o                         
   2  -6   2        279.07        277.42         5.20 o                         
   3  -6   2         89.86         85.21         2.42 o                         
   4  -6   2         66.28         66.31         2.56 o                         
   5  -6   2         23.81         26.36         1.66 o                         
   6  -6   2         12.83         12.04         1.63 o                         
   7  -6   2         40.31         51.07         4.61 o                         
   8  -6   2          9.70         10.06         2.83 o                         
   9  -6   2          0.26         -0.15         2.46 o                         
  -8  -5   2          0.70         -0.20         1.90 o                         
  -7  -5   2          2.12          1.90         1.50 o                         
  -6  -5   2         32.01         34.34         2.48 o                         
  -5  -5   2        109.37        116.30         3.20 o                         
  -4  -5   2          1.27          1.76         0.74 o                         
  -3  -5   2          0.53          1.10         0.46 o                         
  -2  -5   2        611.24        626.07         8.69 o                         
  -1  -5   2        200.05        226.56         3.54 o                         
   0  -5   2        161.00        145.32         2.81 o                         
   1  -5   2        547.34        491.70         6.89 o                         
   2  -5   2          7.45          5.54         0.63 o                         
   3  -5   2        146.14        153.58         3.28 o                         
   4  -5   2        468.83        471.36         7.85 o                         
   5  -5   2         36.61         36.82         2.10 o                         
   6  -5   2          3.54          3.75         1.26 o                         
   7  -5   2         17.47         15.84         3.43 o                         
   8  -5   2          4.32         -0.17         3.90 o                         
   9  -5   2          2.63          0.85         2.17 o                         
  -9  -4   2          0.53         -0.75         1.80 o                         
  -8  -4   2          1.02          0.16         1.54 o                         
  -7  -4   2         11.04         12.37         1.84 o                         
  -6  -4   2          9.42          7.52         1.36 o                         
  -5  -4   2         49.06         55.46         2.18 o                         
  -4  -4   2        195.95        194.25         4.73 o                         
  -3  -4   2        256.19        263.76         4.02 o                         
  -2  -4   2         34.40         27.38         0.92 o                         
  -1  -4   2         31.50         22.00         0.73 o                         
   1  -4   2        260.59        305.32         4.47 o                         
   2  -4   2         42.45         59.05         1.77 o                         
   3  -4   2        499.03        450.75         7.20 o                         
   4  -4   2        135.11        137.92         3.56 o                         
   5  -4   2         53.36         60.46         4.02 o                         
   6  -4   2        138.71        152.03         4.77 o                         
   7  -4   2          5.86          7.61         1.84 o                         
   8  -4   2          0.99          1.95         1.84 o                         
   9  -4   2          3.32         -1.81         1.81 o                         
  -9  -3   2          1.87         -1.30         1.48 o                         
  -8  -3   2          6.60          6.90         1.74 o                         
  -7  -3   2          0.81         -0.17         0.83 o                         
  -6  -3   2          5.47          6.39         0.98 o                         
  -5  -3   2        100.62        102.40         2.55 o                         
  -4  -3   2         76.73         79.78         1.97 o                         
  -3  -3   2        273.50        280.37         4.67 o                         
  -2  -3   2        668.67        652.68         7.95 o                         
  -1  -3   2        882.72        911.65        10.75 o                         
   0  -3   2          7.33         10.80         0.62 o                         
   1  -3   2         44.23         51.23         1.50 o                         
   2  -3   2       1515.11       1489.32        20.31 o                         
   3  -3   2        503.25        542.08         9.04 o                         
   4  -3   2          1.23          0.09         0.54 o                         
   5  -3   2        161.19        152.41         4.04 o                         
   6  -3   2         96.91         98.32         3.68 o                         
   7  -3   2          3.34          4.72         2.07 o                         
   8  -3   2          5.04          6.12         2.07 o                         
   9  -3   2          1.20          0.30         2.51 o                         
  -9  -2   2          5.72          4.00         2.11 o                         
  -8  -2   2         38.18         43.01         3.68 o                         
  -7  -2   2         10.31         11.52         1.91 o                         
  -6  -2   2         38.63         38.88         2.22 o                         
  -5  -2   2          0.29          1.40         0.73 o                         
  -4  -2   2          0.80          0.94         0.41 o                         
  -3  -2   2        462.21        474.92         6.46 o                         
  -2  -2   2       1425.89       1471.10        16.72 o                         
   0  -2   2        234.21        247.41         4.18 o                         
   1  -2   2         60.98         65.55         1.59 o                         
   2  -2   2        164.46        148.97         3.08 o                         
   3  -2   2        187.39        176.51         4.14 o                         
   4  -2   2        375.65        379.77         6.53 o                         
   5  -2   2        183.64        193.58         4.30 o                         
   6  -2   2          3.68          5.80         1.07 o                         
   7  -2   2         12.10         14.83         2.81 o                         
   8  -2   2         10.52          2.89         3.28 o                         
   9  -2   2          0.29         -2.08         2.08 o                         
  -9  -1   2          3.14          2.27         2.88 o                         
  -8  -1   2          8.33          7.34         2.03 o                         
  -7  -1   2         36.27         40.11         2.94 o                         
  -6  -1   2        232.05        253.32         5.65 o                         
  -5  -1   2         28.42         24.81         1.68 o                         
  -4  -1   2         28.27         25.80         1.61 o                         
  -3  -1   2          1.28          1.46         0.49 o                         
  -2  -1   2        183.81        214.78         3.67 o                         
   1  -1   2        220.34        205.12         3.55 o                         
   2  -1   2         76.43         86.14         1.94 o                         
   3  -1   2         55.68         52.22         1.75 o                         
   4  -1   2        163.54        161.45         3.53 o                         
   5  -1   2         79.77         84.54         2.61 o                         
   6  -1   2         64.97         59.44         4.51 o                         
   7  -1   2         26.12         24.35         3.91 o                         
   8  -1   2          0.06          0.88         2.67 o                         
   9  -1   2          0.91         -0.53         3.33 o                         
 -10   0   2          0.03         -1.47         2.08 o                         
  -9   0   2          3.21          2.58         2.21 o                         
  -8   0   2         24.20         25.45         3.52 o                         
  -7   0   2         23.57         24.80         1.77 o                         
  -6   0   2          1.84          0.90         0.99 o                         
  -5   0   2        105.28        104.04         3.11 o                         
  -4   0   2        477.91        476.64         8.29 o                         
  -3   0   2        101.04         99.65         2.43 o                         
  -2   0   2        424.67        401.89         7.08 o                         
  -1   0   2        398.90        314.64         4.33 o                         
   0   0   2         23.88         43.50         1.02 o                         
   2   0   2       1292.33       1212.98        18.14 o                         
   3   0   2         62.45         59.30         2.07 o                         
   4   0   2         32.93         39.05         2.23 o                         
   5   0   2         72.50         72.61         3.39 o                         
   6   0   2         23.26         24.66         2.91 o                         
   7   0   2          1.42          3.21         1.69 o                         
   8   0   2         11.74         10.16         3.21 o                         
   9   0   2          8.75          6.00         2.08 o                         
 -10   1   2          2.03          0.30         2.04 o                         
  -9   1   2          3.62          1.37         0.85 o                         
  -8   1   2          1.86          1.48         1.46 o                         
  -7   1   2         44.17         41.52         3.38 o                         
  -6   1   2         57.96         62.52         2.77 o                         
  -5   1   2         23.86         25.83         2.12 o                         
  -4   1   2        223.72        209.82         4.90 o                         
  -3   1   2        830.33        798.14        13.70 o                         
  -2   1   2        790.70        814.88        11.50 o                         
  -1   1   2          1.20          0.91         0.33 o                         
   0   1   2          8.36          4.01         0.57 o                         
   1   1   2       1275.41       1287.97        20.66 o                         
   2   1   2        711.35        747.62        11.63 o                         
   3   1   2        206.84        218.69         4.03 o                         
   4   1   2        165.17        152.14         3.36 o                         
   5   1   2         47.51         48.50         4.13 o                         
   6   1   2          2.94          4.56         1.59 o                         
   7   1   2          3.02          2.74         0.88 o                         
   8   1   2          4.09          9.65         4.64 o                         
   9   1   2          0.78         -1.71         1.71 o                         
 -10   2   2          1.72          1.24         2.20 o                         
  -9   2   2          0.28          0.19         1.25 o                         
  -8   2   2          9.49          9.69         2.41 o                         
  -7   2   2         41.56         36.70         3.68 o                         
  -6   2   2         26.58         29.72         2.30 o                         
  -5   2   2         97.02         96.28         3.10 o                         
  -4   2   2        104.63         91.55         2.68 o                         
  -3   2   2        367.92        355.55         5.90 o                         
  -2   2   2       2705.58       3101.64       109.66 o                         
  -1   2   2        220.35        183.94         3.14 o                         
   0   2   2        508.36        525.64        13.05 o                         
   1   2   2        322.89        330.43         6.27 o                         
   2   2   2        734.47        726.41        12.82 o                         
   3   2   2        373.75        367.51         6.76 o                         
   4   2   2        171.93        174.55         3.73 o                         
   5   2   2         10.26         11.42         1.41 o                         
   6   2   2          2.22          2.60         1.75 o                         
   7   2   2         10.76         12.52         2.36 o                         
   8   2   2          3.01          2.99         2.41 o                         
   9   2   2          0.24         -3.12         3.16 o                         
 -10   3   2          1.60          2.13         1.94 o                         
  -9   3   2          4.56          3.07         1.60 o                         
  -8   3   2          9.25          9.99         2.51 o                         
  -7   3   2          7.27         10.53         2.13 o                         
  -6   3   2         20.83         24.53         1.94 o                         
  -5   3   2        152.86        154.76         4.12 o                         
  -4   3   2        248.72        231.64         4.50 o                         
  -3   3   2        488.94        472.16         7.47 o                         
  -2   3   2        248.72        212.90         3.55 o                         
  -1   3   2         42.99         33.38         1.20 o                         
   0   3   2       1764.31       1934.89        31.97 o                         
   1   3   2        335.81        326.91         8.97 o                         
   2   3   2        243.81        258.66         5.15 o                         
   3   3   2        233.92        240.07         5.68 o                         
   4   3   2        465.84        475.54         7.96 o                         
   5   3   2         21.53         17.99         1.81 o                         
   6   3   2          0.79          0.43         1.41 o                         
   7   3   2          1.27          0.92         1.51 o                         
   8   3   2          1.08         -1.66         1.66 o                         
  -9   4   2          1.61          0.60         2.35 o                         
  -8   4   2          6.14          5.08         2.16 o                         
  -7   4   2         10.76         14.58         2.70 o                         
  -6   4   2         10.15          7.71         1.17 o                         
  -5   4   2         84.61         87.97         2.88 o                         
  -4   4   2        277.03        270.05         5.87 o                         
  -3   4   2        609.05        594.32         8.58 o                         
  -2   4   2        137.56        120.10         2.65 o                         
  -1   4   2         32.52         30.45         1.29 o                         
   0   4   2        495.57        456.50         8.82 o                         
   1   4   2        215.90        208.49         4.53 o                         
   2   4   2        279.41        309.35         5.67 o                         
   3   4   2        137.19        141.71         3.49 o                         
   4   4   2         12.22         17.10         2.74 o                         
   5   4   2         18.58         22.90         2.91 o                         
   6   4   2         74.58         84.50         5.37 o                         
   7   4   2          2.76          1.34         2.07 o                         
   8   4   2          0.06         -1.83         1.83 o                         
  -9   5   2          8.76          8.44         2.10 o                         
  -8   5   2        113.08        123.35         9.95 o                         
  -7   5   2          1.01          4.70         1.50 o                         
  -6   5   2          4.53          2.26         1.00 o                         
  -5   5   2         50.81         52.08         2.13 o                         
  -4   5   2        264.94        241.15         4.95 o                         
  -3   5   2        521.69        494.98         9.09 o                         
  -2   5   2         76.61         79.02         2.39 o                         
  -1   5   2         86.69         89.32         2.42 o                         
   0   5   2        312.49        294.59         5.63 o                         
   1   5   2        106.48        105.78         2.80 o                         
   2   5   2        152.56        147.23         3.78 o                         
   3   5   2         76.76         78.00         2.70 o                         
   4   5   2         21.08         25.67         2.73 o                         
   5   5   2         13.55         13.68         2.66 o                         
   6   5   2          0.20         -1.70         1.70 o                         
   7   5   2          2.65          2.77         3.06 o                         
   8   5   2         10.05          9.21         6.82 o                         
  -9   6   2         12.25         11.21         2.45 o                         
  -8   6   2          5.33          5.41         2.24 o                         
  -7   6   2         23.24         26.39         2.92 o                         
  -6   6   2        397.85        396.71        10.65 o                         
  -5   6   2          5.22         14.82         2.36 o                         
  -4   6   2         24.08         18.34         1.65 o                         
  -3   6   2        173.58        167.65         4.20 o                         
  -2   6   2        287.57        256.09         4.83 o                         
  -1   6   2        384.25        374.08         8.27 o                         
   0   6   2         87.31         95.50         3.40 o                         
   1   6   2         14.19         13.92         1.33 o                         
   2   6   2        160.91        155.00         3.90 o                         
   3   6   2         67.75         77.12         3.03 o                         
   4   6   2          5.00          5.43         1.67 o                         
   5   6   2          2.55          5.51         2.17 o                         
   6   6   2          4.65          7.32         3.78 o                         
   7   6   2          4.72          3.04         2.53 o                         
  -9   7   2          1.52          4.09         2.43 o                         
  -8   7   2          1.29          1.80         1.90 o                         
  -7   7   2         22.02         21.02         2.99 o                         
  -6   7   2          1.94          2.41         1.24 o                         
  -5   7   2        130.66        138.25         6.05 o                         
  -4   7   2        737.68        717.34        14.76 o                         
  -3   7   2         17.95         25.45         3.44 o                         
  -2   7   2        211.21        174.61         3.79 o                         
  -1   7   2        430.06        432.92         7.74 o                         
   0   7   2        440.35        403.15         8.39 o                         
   1   7   2         69.51         75.37         3.08 o                         
   2   7   2         31.36         36.07         2.48 o                         
   3   7   2          3.96          3.31         1.19 o                         
   4   7   2         10.73          5.69         2.41 o                         
   5   7   2          9.90         13.51         4.16 o                         
   6   7   2          1.49          0.77         2.41 o                         
  -8   8   2          2.74          0.19         2.00 o                         
  -7   8   2          3.20          3.95         2.23 o                         
  -6   8   2         15.77         16.48         2.23 o                         
  -5   8   2        116.28        113.10         8.90 o                         
  -4   8   2         58.58         59.42         4.35 o                         
  -3   8   2         30.35         33.58         2.66 o                         
  -2   8   2        260.43        252.02         5.65 o                         
  -1   8   2          1.40          5.53         1.13 o                         
   0   8   2         45.19         34.88         2.40 o                         
   1   8   2        245.51        261.39         7.22 o                         
   2   8   2        198.85        209.33         5.53 o                         
   3   8   2          0.35         -1.01         1.30 o                         
   4   8   2          0.13         -1.63         1.96 o                         
   5   8   2          2.21          3.57         2.56 o                         
   6   8   2          2.05          2.81         2.30 o                         
  -8   9   2          5.11          5.82         3.00 o                         
  -7   9   2         14.75         15.18         2.84 o                         
  -6   9   2          6.95          6.01         1.92 o                         
  -5   9   2         26.85         24.52         2.47 o                         
  -4   9   2         52.62         61.97         3.34 o                         
  -3   9   2         49.75         46.38         4.25 o                         
  -2   9   2         48.10         48.72         3.63 o                         
  -1   9   2         25.83         29.16         2.09 o                         
   0   9   2         60.01         58.32         2.86 o                         
   1   9   2         15.27         18.67         2.25 o                         
   2   9   2          0.87         -1.10         1.16 o                         
   3   9   2         29.60         25.75         2.86 o                         
   4   9   2         28.71         21.26         3.32 o                         
   5   9   2          0.03         -1.59         1.59 o                         
  -7  10   2          6.76          3.25         2.06 o                         
  -6  10   2         35.62         33.84         3.87 o                         
  -5  10   2         37.05         34.07         3.48 o                         
  -4  10   2          0.36         -1.15         1.15 o                         
  -3  10   2          9.33          6.65         2.58 o                         
  -2  10   2        112.43        126.11        10.41 o                         
  -1  10   2         35.92         34.38         2.97 o                         
   0  10   2         10.30          9.13         2.46 o                         
   1  10   2         16.55         16.01         1.38 o                         
   2  10   2          6.59          7.02         1.71 o                         
   3  10   2          1.19         -1.09         2.35 o                         
   4  10   2          0.53         -1.77         1.77 o                         
  -6  11   2          7.79          5.59         4.83 o                         
  -5  11   2         20.82         21.23         4.35 o                         
  -4  11   2         11.46         24.92         7.28 o                         
  -3  11   2         12.50         16.50         3.80 o                         
  -2  11   2          5.23          5.29         3.33 o                         
  -1  11   2         15.48         13.65         2.78 o                         
   0  11   2         63.13         75.73         5.69 o                         
   1  11   2         10.09         11.98         2.84 o                         
   2  11   2          0.28         -1.08         1.08 o                         
  -4  12   2          2.44         -0.96         2.81 o                         
  -3  12   2         17.44         15.98         4.80 o                         
  -2  12   2         11.51         18.17         4.25 o                         
  -1  12   2          8.48          3.14         1.07 o                         
   0  12   2         11.00         12.25         3.06 o                         
   1 -13   3          2.41          6.72         4.13 o                         
  -2 -12   3          3.62          0.81         2.28 o                         
  -1 -12   3          1.26         -0.15         2.03 o                         
   0 -12   3          9.56         10.22         3.83 o                         
   1 -12   3         32.37         30.78         4.99 o                         
   2 -12   3         18.83         19.16         7.12 o                         
   3 -12   3          2.42         -0.68         2.67 o                         
   4 -12   3          2.87          9.64         5.37 o                         
  -4 -11   3          1.04          2.24         2.51 o                         
  -3 -11   3          2.10         -1.72         1.99 o                         
  -2 -11   3          7.01          4.48         2.43 o                         
  -1 -11   3          5.26          1.83         1.72 o                         
   0 -11   3         16.75         17.11         2.43 o                         
   1 -11   3         22.87         22.78         4.25 o                         
   2 -11   3         37.29         44.77         5.97 o                         
   3 -11   3         27.35         25.97         4.49 o                         
   4 -11   3          2.79         -2.12         4.78 o                         
   5 -11   3          4.28          2.36         1.68 o                         
   6 -11   3          8.88          6.03         2.19 o                         
  -5 -10   3          0.11          1.26         3.99 o                         
  -4 -10   3         12.02         10.24         2.63 o                         
  -3 -10   3         48.60         49.19         4.81 o                         
  -2 -10   3          1.89          1.63         1.72 o                         
  -1 -10   3          1.05         -0.14         1.29 o                         
   0 -10   3         48.04         47.35         3.70 o                         
   1 -10   3         39.82         41.49         3.71 o                         
   2 -10   3         30.62         25.14         3.98 o                         
   3 -10   3         18.38         20.33         7.63 o                         
   5 -10   3         27.23         21.36         2.37 o                         
   6 -10   3          3.81          0.87         1.55 o                         
   7 -10   3          4.41          1.68         4.15 o                         
  -6  -9   3          1.48         -0.86         2.51 o                         
  -5  -9   3          4.48          6.17         2.43 o                         
  -4  -9   3          8.00          9.14         1.81 o                         
  -3  -9   3          0.25         -0.27         1.48 o                         
  -2  -9   3         26.58         31.64         2.06 o                         
  -1  -9   3        190.69        201.48         8.24 o                         
   0  -9   3         37.94         47.76         3.95 o                         
   1  -9   3          2.32          0.96         1.10 o                         
   2  -9   3         47.21         40.71         3.58 o                         
   3  -9   3         21.20         21.83         3.34 o                         
   4  -9   3         39.12         40.79         2.14 o                         
   5  -9   3         48.13         49.57         2.76 o                         
   6  -9   3          9.52          9.07         2.06 o                         
   7  -9   3          8.05          6.77         4.26 o                         
  -7  -8   3          0.36         -2.69         2.69 o                         
  -6  -8   3          0.53         -1.69         1.69 o                         
  -5  -8   3         11.61          8.83         1.31 o                         
  -4  -8   3         12.76         10.65         1.02 o                         
  -3  -8   3         12.60          8.10         2.53 o                         
  -2  -8   3         33.39         34.76         2.10 o                         
  -1  -8   3         24.43         26.35         1.94 o                         
   0  -8   3        162.64        162.45         4.23 o                         
   1  -8   3        400.97        391.15         7.99 o                         
   2  -8   3          4.55          9.46         1.63 o                         
   3  -8   3         19.61         14.55         1.17 o                         
   4  -8   3         95.41         96.84         3.78 o                         
   5  -8   3         64.25         69.40         3.09 o                         
   6  -8   3         19.36         19.56         2.17 o                         
   7  -8   3         22.46         18.38         4.69 o                         
   8  -8   3          0.49         -0.78         1.69 o                         
  -7  -7   3          4.00          2.94         1.96 o                         
  -6  -7   3         12.35         12.62         1.67 o                         
  -5  -7   3          6.16          5.11         1.05 o                         
  -4  -7   3          0.17         -0.48         0.48 o                         
  -3  -7   3         37.81         37.74         1.62 o                         
  -2  -7   3         81.54         83.06         2.36 o                         
  -1  -7   3        100.45        101.34         3.07 o                         
   0  -7   3        218.24        225.70         6.41 o                         
   1  -7   3         78.05         73.77         2.82 o                         
   2  -7   3         71.56         70.52         1.93 o                         
   3  -7   3        233.03        235.34         4.62 o                         
   4  -7   3         13.10         14.89         1.13 o                         
   5  -7   3          3.40          1.21         0.90 o                         
   6  -7   3         78.61         86.22         3.23 o                         
   7  -7   3         36.94         33.71         3.05 o                         
   8  -7   3          0.10         -1.28         1.80 o                         
  -8  -6   3          1.79         -0.09         1.58 o                         
  -7  -6   3          0.89          1.49         1.34 o                         
  -6  -6   3         46.65         44.45         2.54 o                         
  -5  -6   3         19.71         20.61         1.96 o                         
  -4  -6   3         28.48         30.40         1.49 o                         
  -3  -6   3         26.23         30.43         1.57 o                         
  -2  -6   3          1.93          2.66         0.64 o                         
  -1  -6   3        321.76        355.29         5.90 o                         
   0  -6   3        456.12        466.91         7.21 o                         
   1  -6   3         29.59         22.65         1.06 o                         
   2  -6   3        112.07        108.84         2.36 o                         
   3  -6   3        232.52        227.08         4.39 o                         
   4  -6   3         67.40         69.10         2.76 o                         
   5  -6   3         36.15         40.20         2.13 o                         
   6  -6   3         13.39         17.70         2.90 o                         
   7  -6   3          1.86         -1.30         1.30 o                         
   8  -6   3         11.70         13.42         2.52 o                         
   9  -6   3          4.29          0.38         2.17 o                         
  -8  -5   3          3.61          1.43         1.75 o                         
  -7  -5   3         13.81         12.87         1.86 o                         
  -6  -5   3          0.90          0.63         0.94 o                         
  -5  -5   3         17.45         18.77         1.58 o                         
  -4  -5   3        236.15        232.36         5.15 o                         
  -3  -5   3         23.20         30.04         1.09 o                         
  -2  -5   3         70.51         73.96         2.11 o                         
  -1  -5   3        525.10        490.89         8.18 o                         
   0  -5   3         43.83         36.68         1.25 o                         
   1  -5   3         69.80         82.16         2.07 o                         
   2  -5   3        365.11        375.07         5.68 o                         
   3  -5   3        151.98        139.31         3.05 o                         
   4  -5   3        131.22        130.04         3.50 o                         
   5  -5   3        112.89        120.64         3.78 o                         
   6  -5   3         12.72          9.65         1.70 o                         
   7  -5   3          0.10         -1.45         1.45 o                         
   8  -5   3          2.51          0.30         2.12 o                         
   9  -5   3          5.98          4.31         2.51 o                         
  -9  -4   3          2.14          1.68         1.90 o                         
  -8  -4   3          3.73          3.69         2.02 o                         
  -7  -4   3          2.98          3.19         1.30 o                         
  -6  -4   3         12.25         13.65         1.63 o                         
  -5  -4   3         62.12         64.96         3.19 o                         
  -4  -4   3         10.61         12.14         1.01 o                         
  -3  -4   3         95.78         93.21         2.01 o                         
  -2  -4   3        926.82        936.20        18.43 o                         
  -1  -4   3        188.13        202.41         2.98 o                         
   0  -4   3         17.23         18.16         0.73 o                         
   1  -4   3        392.11        343.43         5.73 o                         
   2  -4   3        151.69        138.59         2.92 o                         
   3  -4   3         90.25        102.63         2.50 o                         
   4  -4   3        189.31        193.73         4.50 o                         
   5  -4   3        136.01        141.56         4.24 o                         
   6  -4   3         48.07         54.08         3.09 o                         
   7  -4   3          2.85          5.29         1.91 o                         
   8  -4   3          0.05         -3.17         3.17 o                         
   9  -4   3          0.23         -1.93         2.54 o                         
  -9  -3   3          0.05         -0.32         2.13 o                         
  -8  -3   3          1.73         -0.15         1.14 o                         
  -7  -3   3         16.23         15.24         2.08 o                         
  -6  -3   3         27.69         30.72         1.90 o                         
  -5  -3   3         19.15         23.29         1.68 o                         
  -4  -3   3         15.15         15.55         0.98 o                         
  -3  -3   3        440.44        445.95         5.81 o                         
  -2  -3   3        810.88        797.48        11.67 o                         
  -1  -3   3        187.32        197.95         2.96 o                         
   0  -3   3        159.10        148.46         2.84 o                         
   1  -3   3        136.35        119.25         2.52 o                         
   2  -3   3        292.02        302.59         4.72 o                         
   3  -3   3        293.26        280.85         5.38 o                         
   4  -3   3         69.08         65.15         2.49 o                         
   5  -3   3         70.43         79.16         3.48 o                         
   6  -3   3         50.89         63.03         5.30 o                         
   7  -3   3         12.22         17.07         3.39 o                         
   8  -3   3          4.76          3.36         1.88 o                         
   9  -3   3          0.59          2.28         2.68 o                         
  -9  -2   3          2.26          2.42         2.43 o                         
  -8  -2   3          9.02          9.29         2.00 o                         
  -7  -2   3          7.49          8.07         1.75 o                         
  -6  -2   3         12.94         15.50         1.41 o                         
  -5  -2   3         28.98         33.05         1.47 o                         
  -4  -2   3         79.30         71.26         1.82 o                         
  -3  -2   3        312.57        314.52         4.61 o                         
  -2  -2   3        580.15        641.14         8.22 o                         
  -1  -2   3       1360.97       1346.61        17.65 o                         
   0  -2   3        244.63        193.65         3.25 o                         
   1  -2   3         17.22         13.05         0.90 o                         
   2  -2   3        432.72        445.84         7.48 o                         
   3  -2   3        424.44        402.58         6.64 o                         
   4  -2   3        100.56        102.08         2.99 o                         
   5  -2   3         62.13         65.96         3.20 o                         
   6  -2   3         12.66          9.44         1.73 o                         
   7  -2   3          7.83          9.04         2.78 o                         
   8  -2   3          9.90         15.38         3.87 o                         
   9  -2   3          2.87          3.53         7.16 o                         
  -9  -1   3          4.05          6.19         3.55 o                         
  -8  -1   3         13.29         16.27         2.50 o                         
  -7  -1   3         12.88          9.45         1.60 o                         
  -6  -1   3         36.10         35.41         2.09 o                         
  -5  -1   3         72.26         66.48         2.26 o                         
  -4  -1   3         59.94         67.17         2.16 o                         
  -3  -1   3        115.37        129.10         3.81 o                         
  -2  -1   3        667.65        574.85         8.29 o                         
  -1  -1   3        818.94        824.09        10.81 o                         
   0  -1   3        330.88        426.15         5.95 o                         
   1  -1   3       1350.65       1313.55        17.86 o                         
   2  -1   3        185.78        151.70         2.99 o                         
   3  -1   3         37.68         32.38         1.43 o                         
   4  -1   3        354.50        374.95         7.12 o                         
   5  -1   3        236.26        234.20         6.21 o                         
   6  -1   3          1.73          1.57         1.41 o                         
   7  -1   3          1.32          1.24         2.45 o                         
   8  -1   3         14.15         14.79         4.82 o                         
   9  -1   3          2.42          3.92         2.31 o                         
 -10   0   3          0.01         -2.25         2.25 o                         
  -9   0   3          0.98          0.29         2.55 o                         
  -8   0   3         27.48         31.40         2.23 o                         
  -7   0   3         22.12         17.92         2.20 o                         
  -6   0   3         11.71         28.73         2.00 o                         
  -5   0   3         47.54         50.15         2.22 o                         
  -4   0   3        270.10        250.89         5.23 o                         
  -3   0   3        953.08        937.77        13.43 o                         
  -2   0   3        149.08        165.82         3.24 o                         
  -1   0   3        272.54        248.43         4.25 o                         
   0   0   3        749.91        650.14         9.21 o                         
   2   0   3        224.99        261.57         5.38 o                         
   3   0   3        153.27        140.35         3.38 o                         
   4   0   3        105.74         95.47         3.20 o                         
   5   0   3          3.37          0.97         0.95 o                         
   6   0   3         38.64         42.57         4.29 o                         
   7   0   3         50.55         58.25         7.51 o                         
   8   0   3          0.23         -0.51         2.85 o                         
   9   0   3          0.06         -0.33         3.81 o                         
 -10   1   3          0.31         -1.83         1.83 o                         
  -9   1   3          5.99          1.92         2.11 o                         
  -8   1   3          0.09         -0.58         1.49 o                         
  -7   1   3         10.29         11.79         1.99 o                         
  -6   1   3        269.64        291.27         8.35 o                         
  -5   1   3         39.80         43.98         2.92 o                         
  -4   1   3          6.88          6.63         1.01 o                         
  -3   1   3        969.26        973.98        13.99 o                         
  -2   1   3        503.23        483.89         7.97 o                         
  -1   1   3         67.32         64.90         2.04 o                         
   0   1   3        241.60        238.94         4.25 o                         
   1   1   3         71.37         75.56         2.48 o                         
   2   1   3        496.80        461.06         9.78 o                         
   3   1   3        861.04        846.10        12.45 o                         
   4   1   3         63.22         69.53         2.13 o                         
   5   1   3          0.22          0.34         0.71 o                         
   6   1   3          6.60          5.72         1.58 o                         
   7   1   3          1.23         -0.66         1.40 o                         
   8   1   3          9.92         10.69         4.72 o                         
   9   1   3          6.02          5.69         3.89 o                         
 -10   2   3          3.53         -0.54         2.14 o                         
  -9   2   3          3.34         -0.73         2.96 o                         
  -8   2   3          0.86          0.39         1.73 o                         
  -7   2   3         22.29         29.47         3.26 o                         
  -6   2   3          3.51          1.89         1.19 o                         
  -5   2   3         70.52         66.87         2.47 o                         
  -4   2   3       1625.08       1712.88        24.01 o                         
  -3   2   3        227.69        199.92         4.19 o                         
  -2   2   3        409.81        452.57         6.51 o                         
  -1   2   3        918.27        958.10        13.35 o                         
   0   2   3        992.67       1049.08        17.34 o                         
   1   2   3         22.56         19.11         1.50 o                         
   2   2   3        240.45        223.70         5.13 o                         
   3   2   3        236.28        230.28         5.55 o                         
   4   2   3         78.11         78.99         2.34 o                         
   5   2   3         50.99         52.73         2.18 o                         
   6   2   3          6.32          6.21         1.67 o                         
   7   2   3          0.80          0.08         1.56 o                         
   8   2   3          1.83          2.91         3.21 o                         
 -10   3   3          4.77          1.51         1.84 o                         
  -9   3   3         12.50         14.11         2.92 o                         
  -8   3   3          5.74          3.91         2.67 o                         
  -7   3   3          3.08          2.92         1.79 o                         
  -6   3   3          4.35          5.53         1.14 o                         
  -5   3   3        181.34        188.04         4.67 o                         
  -4   3   3        333.09        298.88         5.56 o                         
  -3   3   3        103.57         91.28         2.59 o                         
  -2   3   3       1049.08       1134.63        16.04 o                         
  -1   3   3        366.38        326.75         7.40 o                         
   0   3   3        105.41        173.41         3.90 o                         
   1   3   3        371.53        412.19        12.03 o                         
   2   3   3        483.88        509.91         8.83 o                         
   3   3   3         50.38         49.73         2.49 o                         
   4   3   3         53.00         49.79         3.17 o                         
   5   3   3         18.02         20.46         1.89 o                         
   6   3   3          5.17          6.66         1.79 o                         
   7   3   3         10.77          8.89         2.08 o                         
   8   3   3          1.61         -0.31         2.45 o                         
  -9   4   3          3.42          3.35         2.56 o                         
  -8   4   3         30.47         31.17         3.05 o                         
  -7   4   3         46.80         56.61         3.59 o                         
  -6   4   3          0.45          0.80         0.88 o                         
  -5   4   3         42.51         41.70         2.59 o                         
  -4   4   3        268.57        254.87         5.36 o                         
  -3   4   3        224.66        217.65         4.74 o                         
  -2   4   3        154.14        135.08         3.00 o                         
  -1   4   3        160.29        135.83         3.35 o                         
   0   4   3        774.78        848.20        13.51 o                         
   1   4   3        268.76        269.10         5.69 o                         
   2   4   3         10.76         19.64         1.92 o                         
   3   4   3         65.43         70.39         4.18 o                         
   4   4   3         94.85        102.41         4.40 o                         
   5   4   3          7.23          5.11         1.96 o                         
   6   4   3         10.52         11.29         3.23 o                         
   7   4   3          4.54          4.71         3.04 o                         
   8   4   3          0.08         -2.18         2.18 o                         
  -9   5   3          0.35         -2.14         2.97 o                         
  -8   5   3          0.08          0.79         1.80 o                         
  -7   5   3         29.05         28.04         2.62 o                         
  -6   5   3        112.08        113.57         5.02 o                         
  -5   5   3        183.17        181.14         3.95 o                         
  -4   5   3          2.92          5.93         1.21 o                         
  -3   5   3         10.28         10.02         1.15 o                         
  -2   5   3        387.57        357.52         6.80 o                         
  -1   5   3        322.08        344.96         9.08 o                         
   0   5   3        122.00        108.71         4.56 o                         
   1   5   3        124.59        118.73         3.49 o                         
   2   5   3        239.46        237.93         6.03 o                         
   3   5   3         44.23         44.70         2.20 o                         
   4   5   3         16.09         14.42         2.12 o                         
   5   5   3          6.61          5.92         1.24 o                         
   6   5   3         38.78         46.54         9.95 o                         
   7   5   3          2.53         -2.04         2.04 o                         
  -9   6   3          6.28          2.49         2.55 o                         
  -8   6   3         52.79         56.63         4.20 o                         
  -7   6   3          0.17          1.64         1.19 o                         
  -6   6   3          8.31         11.42         1.76 o                         
  -5   6   3        222.16        222.43        11.50 o                         
  -4   6   3        112.02        108.40         4.04 o                         
  -3   6   3         29.01         36.81         1.52 o                         
  -2   6   3         29.30         34.17         1.78 o                         
  -1   6   3        101.12         97.24         3.15 o                         
   0   6   3        239.45        241.74         7.03 o                         
   1   6   3        160.72        170.08         4.36 o                         
   2   6   3         67.32         72.58         2.68 o                         
   3   6   3         12.63         14.02         1.65 o                         
   4   6   3          8.53          9.67         1.92 o                         
   5   6   3          9.20          8.43         2.15 o                         
   6   6   3          0.05          0.63         2.21 o                         
   7   6   3          0.63         -2.18         2.48 o                         
  -9   7   3          3.17          3.59         2.99 o                         
  -8   7   3          0.64         -1.90         1.90 o                         
  -7   7   3         14.13         14.56         2.72 o                         
  -6   7   3        191.22        193.35         7.20 o                         
  -5   7   3         38.94         50.13         3.58 o                         
  -4   7   3          0.63          0.01         1.17 o                         
  -3   7   3        106.71        110.15         3.81 o                         
  -2   7   3        132.08        131.70         3.38 o                         
  -1   7   3         45.31         52.35         2.44 o                         
   0   7   3         60.81         63.68         3.32 o                         
   1   7   3         79.58         84.01         3.12 o                         
   2   7   3         51.23         53.19         3.01 o                         
   3   7   3         15.93         16.21         3.09 o                         
   4   7   3          8.32          7.19         3.33 o                         
   5   7   3          3.55          4.87         1.44 o                         
   6   7   3          1.45         -2.48         2.48 o                         
  -8   8   3          8.26         11.86         2.72 o                         
  -7   8   3          9.80         11.24         2.57 o                         
  -6   8   3         17.07         12.16         2.91 o                         
  -5   8   3         45.87         48.91         3.41 o                         
  -4   8   3        114.44        117.71         4.67 o                         
  -3   8   3         41.30         51.52         3.06 o                         
  -2   8   3          1.63          0.87         0.84 o                         
  -1   8   3         61.10         65.25         2.82 o                         
   0   8   3        112.41        117.09         4.13 o                         
   1   8   3         32.26         32.98         2.53 o                         
   2   8   3          9.62         12.26         2.03 o                         
   3   8   3          7.99          8.26         1.83 o                         
   4   8   3          8.25          8.40         4.21 o                         
   5   8   3          5.44         -0.14         2.06 o                         
  -7   9   3         14.21         10.57         2.64 o                         
  -6   9   3         52.20         57.89         7.35 o                         
  -5   9   3          3.46          4.46         1.80 o                         
  -4   9   3         12.36         10.79         3.16 o                         
  -3   9   3         87.20         91.16         3.99 o                         
  -2   9   3         61.45         57.26         3.02 o                         
  -1   9   3         23.66         24.52         2.05 o                         
   0   9   3         12.97         13.53         1.59 o                         
   1   9   3         21.51         19.72         2.10 o                         
   2   9   3         16.34          9.21         1.92 o                         
   3   9   3          2.47         -3.08         4.19 o                         
   4   9   3          3.32          1.88         2.70 o                         
  -6  10   3          2.67          0.33         1.98 o                         
  -5  10   3          5.85          4.07         2.90 o                         
  -4  10   3         35.61         37.25         4.39 o                         
  -3  10   3         10.97          7.68         2.79 o                         
  -2  10   3         32.23         21.99         5.95 o                         
  -1  10   3         75.44         84.65         4.89 o                         
   0  10   3         10.46          9.69         1.95 o                         
   1  10   3          1.74         -0.84         1.45 o                         
   2  10   3          4.80          1.42         2.15 o                         
   3  10   3          3.59          2.71         2.40 o                         
  -5  11   3          4.73          3.54         3.14 o                         
  -4  11   3          4.02          0.01         2.26 o                         
  -3  11   3          8.40          8.81         4.36 o                         
  -2  11   3         36.76         39.25         5.60 o                         
  -1  11   3         23.45         22.79         2.84 o                         
   0  11   3         13.91          8.65         2.16 o                         
   1  11   3          9.07         10.09         6.25 o                         
   2  11   3          0.09          3.24         2.39 o                         
  -2  12   3          9.75         15.15         4.34 o                         
  -2 -12   4          3.80         -0.08         2.70 o                         
  -1 -12   4          2.63          4.89         2.66 o                         
   0 -12   4          4.58         -0.47         3.84 o                         
   1 -12   4         11.97          6.81         2.85 o                         
   2 -12   4         12.35         22.27        19.11 o                         
   3 -12   4         45.58         53.38         6.35 o                         
   4 -12   4          7.23          9.04         5.55 o                         
  -4 -11   4          2.21          2.75         2.32 o                         
  -3 -11   4          5.39          0.65         3.31 o                         
  -2 -11   4         18.91         17.91         3.23 o                         
  -1 -11   4          7.80          5.81         2.05 o                         
   0 -11   4         12.54         15.73         2.39 o                         
   1 -11   4         13.97         10.05         2.27 o                         
   2 -11   4          4.05          7.30         2.84 o                         
   3 -11   4         21.61         23.58         9.19 o                         
   4 -11   4         20.80         15.83         6.09 o                         
   5 -11   4         22.42         27.09         4.71 o                         
  -5 -10   4         11.37          9.16         4.07 o                         
  -4 -10   4          0.14         -1.98         1.98 o                         
  -3 -10   4          1.48          0.37         1.83 o                         
  -2 -10   4         23.14         26.71         4.06 o                         
  -1 -10   4         34.70         36.77         3.30 o                         
   0 -10   4         81.16         74.83         4.49 o                         
   1 -10   4         10.64          8.51         2.57 o                         
   2 -10   4          0.51         -1.28         1.37 o                         
   3 -10   4         24.35         24.28         4.03 o                         
   4 -10   4         31.45         39.28         8.10 o                         
   5 -10   4         27.09         36.52         3.86 o                         
   6 -10   4         13.02          7.24         2.01 o                         
  -6  -9   4          1.16          6.93         6.04 o                         
  -5  -9   4          0.04         -1.54         2.22 o                         
  -4  -9   4         13.04         13.75         2.62 o                         
  -3  -9   4         44.83         51.78         4.59 o                         
  -2  -9   4          0.48          0.25         1.03 o                         
  -1  -9   4         24.77         20.78         2.12 o                         
   0  -9   4        173.91        177.31         6.38 o                         
   1  -9   4         29.55         35.77         2.67 o                         
   2  -9   4         16.27         19.64         3.21 o                         
   3  -9   4         21.58         21.14         2.19 o                         
   4  -9   4          3.23          3.23         1.42 o                         
   5  -9   4         37.16         32.88         3.50 o                         
   6  -9   4         35.62         27.18         4.28 o                         
   7  -9   4          5.01          2.91         2.57 o                         
  -7  -8   4          3.33          3.57         2.12 o                         
  -6  -8   4          4.14         -0.41         2.17 o                         
  -5  -8   4          2.77          2.47         1.43 o                         
  -4  -8   4          7.19         10.56         3.58 o                         
  -3  -8   4          7.33          8.39         1.42 o                         
  -2  -8   4         52.55         55.55         2.77 o                         
  -1  -8   4        164.65        173.96         5.05 o                         
   0  -8   4         23.25         25.46         1.83 o                         
   1  -8   4         20.43         20.85         1.75 o                         
   2  -8   4        190.77        188.81         4.68 o                         
   3  -8   4         28.83         29.24         2.95 o                         
   4  -8   4          3.91          4.11         1.00 o                         
   5  -8   4         44.10         42.73         2.32 o                         
   6  -8   4         11.37         10.15         2.60 o                         
   7  -8   4          6.28          6.68         2.12 o                         
   8  -8   4          6.10         -1.81         1.81 o                         
  -7  -7   4          2.79          0.06         1.60 o                         
  -6  -7   4          2.88          1.37         1.12 o                         
  -5  -7   4         10.23          9.92         1.70 o                         
  -4  -7   4          9.55         10.96         1.43 o                         
  -3  -7   4         13.23         14.90         1.36 o                         
  -2  -7   4         97.44         97.03         2.68 o                         
  -1  -7   4        181.39        190.28         4.25 o                         
   0  -7   4         57.33         56.86         1.96 o                         
   1  -7   4         32.79         33.90         1.28 o                         
   2  -7   4         95.96        103.51         3.19 o                         
   3  -7   4        121.67        121.11         3.75 o                         
   4  -7   4         92.20         98.26         3.39 o                         
   5  -7   4          7.62          5.86         1.24 o                         
   6  -7   4          1.90         -0.62         1.52 o                         
   7  -7   4         17.08         18.83         3.30 o                         
   8  -7   4          2.70          3.96         2.07 o                         
  -8  -6   4          2.76         -1.20         2.29 o                         
  -7  -6   4          3.30          2.42         1.27 o                         
  -6  -6   4         15.89         14.78         1.97 o                         
  -5  -6   4         26.08         26.94         1.29 o                         
  -4  -6   4         10.22         12.12         1.30 o                         
  -3  -6   4         19.57         21.62         1.38 o                         
  -2  -6   4        100.80        106.78         2.87 o                         
  -1  -6   4        181.98        167.59         3.42 o                         
   0  -6   4        117.57        107.60         2.50 o                         
   1  -6   4        160.06        162.10         4.45 o                         
   2  -6   4        107.56        104.54         3.25 o                         
   3  -6   4         20.27         20.68         1.11 o                         
   4  -6   4        120.34        126.67         3.27 o                         
   5  -6   4        133.23        142.77         4.48 o                         
   6  -6   4          6.22          5.15         1.99 o                         
   7  -6   4          1.70         -1.29         1.40 o                         
   8  -6   4          1.66          1.78         2.03 o                         
  -8  -5   4          0.47         -1.41         1.41 o                         
  -7  -5   4          0.25          0.14         1.08 o                         
  -6  -5   4         19.32         18.49         1.71 o                         
  -5  -5   4         27.07         26.38         1.73 o                         
  -4  -5   4         92.63         99.26         4.17 o                         
  -3  -5   4        149.89        142.21         3.41 o                         
  -2  -5   4        101.79         99.35         2.43 o                         
  -1  -5   4         31.59         35.36         1.11 o                         
   0  -5   4         44.31         47.82         1.51 o                         
   1  -5   4        338.08        308.84         5.55 o                         
   2  -5   4        265.62        251.18         5.05 o                         
   3  -5   4        135.42        145.91         3.12 o                         
   4  -5   4        101.50        112.15         2.99 o                         
   5  -5   4          5.37          6.13         1.22 o                         
   6  -5   4         18.94         19.91         2.14 o                         
   7  -5   4         37.13         34.69         3.25 o                         
   8  -5   4          0.28          3.00         1.99 o                         
  -9  -4   4          0.07         -1.58         1.58 o                         
  -8  -4   4          6.09          3.89         1.88 o                         
  -7  -4   4         21.52         18.02         1.91 o                         
  -6  -4   4          0.96         -0.17         1.04 o                         
  -5  -4   4          0.19          0.00         0.63 o                         
  -4  -4   4        138.23        140.03         2.92 o                         
  -3  -4   4        426.81        411.77         6.74 o                         
  -2  -4   4        539.60        576.24         7.64 o                         
  -1  -4   4         30.66         29.42         1.10 o                         
   0  -4   4          1.66          1.81         0.62 o                         
   1  -4   4        220.21        217.35         3.90 o                         
   2  -4   4        176.05        174.33         3.88 o                         
   3  -4   4        231.37        229.25         4.40 o                         
   4  -4   4        199.15        209.55         4.45 o                         
   5  -4   4         54.28         60.69         3.29 o                         
   6  -4   4         10.39         11.43         1.89 o                         
   7  -4   4          1.81          1.92         1.76 o                         
   8  -4   4          4.78          5.88         2.20 o                         
   9  -4   4         19.20         25.73         4.72 o                         
  -9  -3   4          1.27          0.27         1.37 o                         
  -8  -3   4          8.47          3.71         2.40 o                         
  -7  -3   4          3.66          4.32         1.30 o                         
  -6  -3   4         14.06         14.36         1.51 o                         
  -5  -3   4         91.87         92.14         2.33 o                         
  -4  -3   4          1.62          0.75         0.43 o                         
  -3  -3   4         48.30         58.40         1.57 o                         
  -2  -3   4       1104.00       1195.17        15.86 o                         
  -1  -3   4        675.44        610.23         8.99 o                         
   0  -3   4        143.68        135.66         2.79 o                         
   1  -3   4         21.19         23.83         1.09 o                         
   2  -3   4         60.98         53.87         1.54 o                         
   3  -3   4        307.08        302.52         5.11 o                         
   4  -3   4        129.91        135.68         4.03 o                         
   5  -3   4         49.32         50.98         2.99 o                         
   6  -3   4         29.06         32.08         3.36 o                         
   7  -3   4          6.63          6.63         2.63 o                         
   8  -3   4          4.15          7.65         3.54 o                         
   9  -3   4          0.15         -2.19         2.71 o                         
  -9  -2   4          7.45          8.20         2.14 o                         
  -8  -2   4          3.16          1.43         1.45 o                         
  -7  -2   4          1.38          0.14         0.72 o                         
  -6  -2   4         50.62         52.56         1.94 o                         
  -5  -2   4         35.79         40.80         1.65 o                         
  -4  -2   4         48.67         54.75         1.61 o                         
  -3  -2   4        735.92        678.48         8.47 o                         
  -2  -2   4         28.36         17.30         0.94 o                         
  -1  -2   4         31.38         23.55         1.47 o                         
   0  -2   4       2415.69       2746.66        70.01 o                         
   1  -2   4       1142.67       1063.94        16.31 o                         
   2  -2   4          1.38          6.55         0.77 o                         
   3  -2   4         39.45         46.70         1.70 o                         
   4  -2   4        121.67        120.35         3.13 o                         
   5  -2   4         53.58         56.63         3.67 o                         
   6  -2   4         10.71         11.01         2.23 o                         
   7  -2   4         14.80         11.69         5.42 o                         
   8  -2   4         11.63         12.88         3.63 o                         
   9  -2   4          0.29          0.07         2.23 o                         
  -9  -1   4          0.84          0.19         1.80 o                         
  -8  -1   4          6.64          5.81         0.81 o                         
  -7  -1   4         48.82         54.72         3.17 o                         
  -6  -1   4         17.24         20.46         1.55 o                         
  -5  -1   4          4.15          4.05         0.79 o                         
  -4  -1   4        429.72        403.45         8.26 o                         
  -3  -1   4        344.29        357.35         5.21 o                         
  -2  -1   4         28.67         19.19         0.80 o                         
  -1  -1   4        819.81        737.07        11.52 o                         
   0  -1   4        725.87        652.01         9.33 o                         
   1  -1   4          2.07          4.94         0.53 o                         
   2  -1   4       1036.95       1166.72        19.26 o                         
   3  -1   4        623.34        581.63        12.21 o                         
   4  -1   4          5.18          6.57         1.05 o                         
   5  -1   4          0.48          1.19         1.09 o                         
   6  -1   4         25.90         23.51         4.22 o                         
   7  -1   4         18.29         15.67         3.38 o                         
   8  -1   4          5.96          5.10         1.56 o                         
   9  -1   4          1.10          0.32         2.06 o                         
  -9   0   4          0.59         -0.70         0.70 o                         
  -8   0   4          0.77          2.29         1.93 o                         
  -7   0   4         16.84         18.08         2.67 o                         
  -6   0   4         27.75         32.56         2.39 o                         
  -5   0   4        202.45        201.39         5.09 o                         
  -4   0   4        343.01        345.48         8.64 o                         
  -3   0   4         57.49         53.74         1.57 o                         
  -2   0   4        112.00         95.72         1.99 o                         
  -1   0   4        230.59        221.17         3.73 o                         
   0   0   4         99.24        119.29         2.69 o                         
   1   0   4       1001.39        972.76        16.40 o                         
   2   0   4        620.20        548.30        12.41 o                         
   3   0   4          3.89          5.64         0.89 o                         
   4   0   4        130.62        154.87         3.51 o                         
   5   0   4         76.72         80.17         3.05 o                         
   6   0   4          2.26          2.65         1.21 o                         
   7   0   4          4.15          1.81         2.60 o                         
   8   0   4          8.67          1.81         1.69 o                         
 -10   1   4          0.24         -1.89         1.95 o                         
  -9   1   4          0.37         -1.85         1.85 o                         
  -8   1   4         44.45         48.17         4.40 o                         
  -7   1   4          3.91          3.65         1.38 o                         
  -6   1   4          1.88         -0.24         0.89 o                         
  -5   1   4        225.66        229.18         5.25 o                         
  -4   1   4        263.14        262.15         5.01 o                         
  -3   1   4        257.18        258.65         5.48 o                         
  -2   1   4        325.25        288.04         5.41 o                         
  -1   1   4        123.15        110.58         3.44 o                         
   0   1   4         86.55         86.25         2.49 o                         
   1   1   4        203.90        196.37         4.97 o                         
   2   1   4        403.10        411.29         9.15 o                         
   3   1   4        395.70        394.90         7.58 o                         
   4   1   4         38.97         36.21         2.43 o                         
   5   1   4          4.56          3.42         0.82 o                         
   6   1   4         31.38         35.80         2.73 o                         
   7   1   4         24.62         23.69         3.28 o                         
   8   1   4          0.80         -1.52         1.88 o                         
 -10   2   4          2.27         -1.03         2.26 o                         
  -9   2   4         11.05         11.99         3.06 o                         
  -8   2   4          1.09          1.17         1.69 o                         
  -7   2   4          0.20          0.62         1.57 o                         
  -6   2   4        252.38        258.02         9.47 o                         
  -5   2   4        154.10        146.83         3.69 o                         
  -4   2   4         10.27          8.28         0.99 o                         
  -3   2   4        220.75        220.84         5.13 o                         
  -2   2   4        293.21        289.65         5.14 o                         
  -1   2   4        527.71        495.25         8.21 o                         
   0   2   4        373.70        349.48         7.07 o                         
   1   2   4         44.49         41.21         2.10 o                         
   2   2   4        111.16        106.28         3.76 o                         
   3   2   4        150.87        157.20         4.03 o                         
   4   2   4         57.98         57.26         3.13 o                         
   5   2   4         30.79         29.02         2.74 o                         
   6   2   4         11.16          9.58         4.87 o                         
   7   2   4          0.38          0.67         2.45 o                         
   8   2   4          1.50         -2.45         2.45 o                         
  -9   3   4          2.73          2.42         2.12 o                         
  -8   3   4          7.70          6.51         2.10 o                         
  -7   3   4         17.25         18.62         4.29 o                         
  -6   3   4          4.78          3.59         1.06 o                         
  -5   3   4         76.67         69.17         2.48 o                         
  -4   3   4        691.23        725.17        12.31 o                         
  -3   3   4        105.33         98.52         2.31 o                         
  -2   3   4          7.10         20.05         1.96 o                         
  -1   3   4        535.53        536.92         9.12 o                         
   0   3   4        459.74        493.20         8.68 o                         
   1   3   4        192.06        185.11         5.31 o                         
   2   3   4        146.05        139.58         4.65 o                         
   3   3   4          8.91         11.05         1.64 o                         
   4   3   4          8.81          8.96         1.35 o                         
   5   3   4         43.41         40.41         3.12 o                         
   6   3   4         22.80         26.14         7.44 o                         
   7   3   4          1.85          1.20         2.61 o                         
   8   3   4          0.13          4.64         3.45 o                         
  -9   4   4         10.13         12.08         2.99 o                         
  -8   4   4          5.47         11.11         3.12 o                         
  -7   4   4         14.60         13.32         2.15 o                         
  -6   4   4         45.42         40.78         2.98 o                         
  -5   4   4         64.81         68.36         3.36 o                         
  -4   4   4         30.19         28.29         1.91 o                         
  -3   4   4        105.00         92.61         2.52 o                         
  -2   4   4        730.71        776.77        12.93 o                         
  -1   4   4        191.56        193.08         4.57 o                         
   0   4   4          1.31          5.83         1.03 o                         
   1   4   4        353.69        363.01        12.45 o                         
   2   4   4        207.77        230.06         5.33 o                         
   3   4   4          1.06          1.14         1.17 o                         
   4   4   4          6.91          7.00         1.88 o                         
   5   4   4         23.76         22.09         2.43 o                         
   6   4   4          9.16          6.80         3.35 o                         
   7   4   4          1.63          1.40         2.51 o                         
  -9   5   4          1.65          0.27         2.18 o                         
  -8   5   4         16.13         12.78         2.35 o                         
  -7   5   4         55.38         47.43         3.47 o                         
  -6   5   4         63.13         61.94         4.43 o                         
  -5   5   4         32.88         37.00         2.19 o                         
  -4   5   4          4.87          4.75         0.98 o                         
  -3   5   4         66.86         74.16         2.33 o                         
  -2   5   4        276.50        260.91         6.94 o                         
  -1   5   4        164.78        161.62         4.15 o                         
   0   5   4        233.21        235.20         5.96 o                         
   1   5   4        177.61        195.38         5.90 o                         
   2   5   4          6.45          6.32         0.98 o                         
   3   5   4         11.89         10.41         1.95 o                         
   4   5   4         31.28         35.70         3.98 o                         
   5   5   4          7.50          5.02         1.53 o                         
   6   5   4          1.94          3.27         2.36 o                         
   7   5   4          2.33          2.68         2.80 o                         
  -9   6   4          0.20          0.37         3.48 o                         
  -8   6   4          0.17         -1.41         1.72 o                         
  -7   6   4         32.40         28.73         2.35 o                         
  -6   6   4        130.60        141.26         5.48 o                         
  -5   6   4         75.48         75.92         4.17 o                         
  -4   6   4         12.66         16.11         1.90 o                         
  -3   6   4         24.20         24.46         1.56 o                         
  -2   6   4         44.45         46.85         2.33 o                         
  -1   6   4        136.55        140.39         4.01 o                         
   0   6   4        260.28        264.30         6.76 o                         
   1   6   4         72.14         72.70         3.00 o                         
   2   6   4         17.26         13.04         1.66 o                         
   3   6   4         24.22         24.41         2.20 o                         
   4   6   4          4.89          7.43         2.27 o                         
   5   6   4          2.88         -0.31         1.61 o                         
   6   6   4          4.89          2.01         2.48 o                         
  -8   7   4          9.87         13.27         3.77 o                         
  -7   7   4         13.23         15.64         2.45 o                         
  -6   7   4         11.09          9.52         2.03 o                         
  -5   7   4         62.35         59.51         3.53 o                         
  -4   7   4        128.88        148.16         5.24 o                         
  -3   7   4         39.06         39.73         2.14 o                         
  -2   7   4         12.37         12.72         1.60 o                         
  -1   7   4         61.74         60.61         2.74 o                         
   0   7   4         78.56         82.19         5.01 o                         
   1   7   4         55.18         61.12         3.61 o                         
   2   7   4         29.83         33.83         3.04 o                         
   3   7   4          6.82          8.59         1.63 o                         
   4   7   4         11.49          9.18         3.50 o                         
   5   7   4          8.49          7.19         2.86 o                         
  -8   8   4         11.57          8.09         3.33 o                         
  -7   8   4         21.15         17.12         2.61 o                         
  -6   8   4          4.71          3.44         1.77 o                         
  -5   8   4         13.44         13.29         2.25 o                         
  -4   8   4         49.43         49.05         3.18 o                         
  -3   8   4        100.96        110.23         5.31 o                         
  -2   8   4         75.62         86.78         3.80 o                         
  -1   8   4         11.03         11.75         1.59 o                         
   0   8   4         19.33         17.53         4.75 o                         
   1   8   4         37.24         39.02         2.94 o                         
   2   8   4          6.98          2.63         2.16 o                         
   3   8   4          8.45         10.63         3.73 o                         
   4   8   4         14.53         12.40         3.23 o                         
   5   8   4          1.51          0.63         2.47 o                         
  -7   9   4          4.89          0.68         2.80 o                         
  -6   9   4         22.81         26.56         4.44 o                         
  -5   9   4         11.25         13.88         2.25 o                         
  -4   9   4          0.35          1.09         3.60 o                         
  -3   9   4         59.39         58.81         3.67 o                         
  -2   9   4        121.27        124.70         4.54 o                         
  -1   9   4         40.36         47.45         3.46 o                         
   0   9   4          9.11          7.86         1.62 o                         
   1   9   4          0.19         -1.32         1.32 o                         
   2   9   4          3.96          1.93         1.67 o                         
   3   9   4         21.48         20.06         3.34 o                         
   4   9   4          4.13          4.98         2.84 o                         
  -6  10   4          9.17          5.89         2.82 o                         
  -5  10   4          2.97          1.30         2.96 o                         
  -4  10   4         23.54         25.40         4.35 o                         
  -3  10   4         23.70         27.28         3.11 o                         
  -2  10   4          4.40          3.34         2.12 o                         
  -1  10   4         57.44         52.99         6.68 o                         
   0  10   4         50.35         51.10         3.14 o                         
   1  10   4          0.15         -1.55         1.55 o                         
   2  10   4          0.09         -2.40         2.40 o                         
  -4  11   4         14.63         24.43         4.90 o                         
  -3  11   4          7.36          7.62         3.23 o                         
  -2  11   4         18.96         25.73         4.82 o                         
  -1  11   4         22.29         37.21         5.80 o                         
   0  11   4          1.00         -1.18         1.18 o                         
   1  11   4          5.34          3.14         4.92 o                         
  -2 -12   5          2.71          0.47         2.34 o                         
  -1 -12   5          5.37          2.24         2.37 o                         
   0 -12   5          5.50          2.92         2.52 o                         
   1 -12   5         31.32         28.98         3.48 o                         
   2 -12   5          5.57          1.84         2.42 o                         
   3 -12   5          0.58         -2.63         4.45 o                         
   4 -12   5         28.31         36.02         5.27 o                         
  -4 -11   5          8.27          3.49         3.21 o                         
  -3 -11   5          2.78          1.87         2.00 o                         
  -2 -11   5          5.33          2.82         2.36 o                         
  -1 -11   5         16.48         12.08         3.23 o                         
   0 -11   5          8.20          6.96         2.58 o                         
   1 -11   5          8.89          9.81         2.25 o                         
   2 -11   5          6.99          5.34         2.65 o                         
   3 -11   5         27.23         23.46         5.57 o                         
   4 -11   5         19.52         20.95         4.20 o                         
   5 -11   5          0.57         -2.09         2.09 o                         
  -5 -10   5          2.15          6.76         3.82 o                         
  -4 -10   5          4.94          2.94         3.47 o                         
  -3 -10   5          3.42         -0.28         2.99 o                         
  -2 -10   5         44.74         40.33         3.46 o                         
  -1 -10   5         35.42         33.79         2.75 o                         
   0 -10   5          4.22          3.83         1.58 o                         
   1 -10   5          9.03         12.34         1.84 o                         
   2 -10   5          9.28          9.61         2.16 o                         
   3 -10   5         27.98         13.06         6.66 o                         
   4 -10   5         28.58         23.12         5.31 o                         
   5 -10   5         14.91         13.24         2.42 o                         
   6 -10   5          8.76         10.48         6.05 o                         
  -6  -9   5          2.26         -0.47         1.68 o                         
  -5  -9   5          0.52         -1.57         1.57 o                         
  -4  -9   5          0.09         -1.14         1.14 o                         
  -3  -9   5         19.77         17.37         1.83 o                         
  -2  -9   5         71.64         75.56         2.95 o                         
  -1  -9   5         22.15         25.62         1.98 o                         
   0  -9   5         46.07         47.64         2.91 o                         
   1  -9   5         48.46         45.93         2.90 o                         
   2  -9   5          1.85          1.16         1.24 o                         
   3  -9   5         14.19         14.06         2.73 o                         
   4  -9   5         33.67         31.93         3.53 o                         
   5  -9   5         31.64         29.46         4.72 o                         
   6  -9   5         14.78          8.60         3.74 o                         
   7  -9   5          0.32         -2.16         2.16 o                         
  -7  -8   5          0.59         -0.12         2.58 o                         
  -6  -8   5          3.62          4.61         1.94 o                         
  -5  -8   5         19.71         22.57         2.79 o                         
  -4  -8   5          2.18          1.73         1.31 o                         
  -3  -8   5          0.17         -0.16         0.86 o                         
  -2  -8   5         42.95         48.94         2.16 o                         
  -1  -8   5        117.18        113.85         2.79 o                         
   0  -8   5         88.68         91.24         3.03 o                         
   1  -8   5         18.90         22.76         1.95 o                         
   2  -8   5         48.89         49.31         2.32 o                         
   3  -8   5         75.18         74.43         5.83 o                         
   4  -8   5          3.88          3.16         1.17 o                         
   5  -8   5         10.62          6.77         2.06 o                         
   6  -8   5         23.51         23.30         2.72 o                         
   7  -8   5          4.40          2.95         1.47 o                         
  -7  -7   5          0.50         -1.76         1.76 o                         
  -6  -7   5          7.03          7.55         2.08 o                         
  -5  -7   5          6.90          7.23         1.58 o                         
  -4  -7   5         11.39         11.60         2.11 o                         
  -3  -7   5        148.75        171.36         5.24 o                         
  -2  -7   5         35.70         33.04         1.61 o                         
  -1  -7   5         27.84         30.17         1.30 o                         
   0  -7   5         98.80        112.23         2.85 o                         
   1  -7   5        349.30        340.66         6.85 o                         
   2  -7   5        113.91        108.98         3.24 o                         
   3  -7   5         24.45         29.68         1.95 o                         
   4  -7   5         22.47         25.99         2.83 o                         
   5  -7   5         29.17         29.19         3.51 o                         
   6  -7   5          1.41         -1.08         1.08 o                         
   7  -7   5          1.66         -0.50         2.42 o                         
   8  -7   5         11.52         13.95         2.57 o                         
  -8  -6   5          1.03         -1.48         1.48 o                         
  -7  -6   5          2.36         -1.61         1.74 o                         
  -6  -6   5          7.29          2.94         1.65 o                         
  -5  -6   5          4.06          4.51         1.21 o                         
  -4  -6   5         34.65         37.24         2.48 o                         
  -3  -6   5         95.84        101.12         2.90 o                         
  -2  -6   5         45.85         47.56         1.86 o                         
  -1  -6   5        260.52        269.25         5.84 o                         
   0  -6   5         55.38         53.37         1.73 o                         
   1  -6   5         93.94         91.40         2.59 o                         
   2  -6   5        255.19        272.64         6.32 o                         
   3  -6   5        638.26        664.41        11.79 o                         
   4  -6   5         39.16         42.92         2.36 o                         
   5  -6   5          0.23         -0.78         0.78 o                         
   6  -6   5          0.17         -0.67         1.22 o                         
   7  -6   5          4.38          7.04         1.97 o                         
   8  -6   5          9.01          6.34         2.64 o                         
  -8  -5   5          3.09          0.44         1.49 o                         
  -7  -5   5          5.67          5.23         1.29 o                         
  -6  -5   5          7.56          8.24         1.02 o                         
  -5  -5   5          8.63         11.26         1.98 o                         
  -4  -5   5         90.92         88.36         2.62 o                         
  -3  -5   5        123.02        130.04         3.69 o                         
  -2  -5   5         45.57         48.78         1.57 o                         
  -1  -5   5         75.13         69.85         1.61 o                         
   0  -5   5         82.01         78.25         1.88 o                         
   1  -5   5        463.61        466.80         7.40 o                         
   2  -5   5        131.13        124.70         3.49 o                         
   3  -5   5         79.47         76.30         4.70 o                         
   4  -5   5        209.71        224.05         4.74 o                         
   5  -5   5        380.81        432.37         8.62 o                         
   6  -5   5          4.36          2.25         1.41 o                         
   7  -5   5          4.49         -0.82         1.87 o                         
   8  -5   5          6.51          4.58         2.03 o                         
  -9  -4   5          6.36          3.54         1.88 o                         
  -8  -4   5          1.07         -1.16         1.30 o                         
  -7  -4   5          0.05         -1.43         1.43 o                         
  -6  -4   5         20.37         18.23         1.40 o                         
  -5  -4   5         39.66         36.06         1.43 o                         
  -4  -4   5        117.49        127.62         3.32 o                         
  -3  -4   5        104.63        109.72         2.82 o                         
  -2  -4   5        156.50        144.74         3.35 o                         
  -1  -4   5        142.42        142.50         3.36 o                         
   0  -4   5         36.84         40.92         2.16 o                         
   1  -4   5        212.00        188.02         3.66 o                         
   2  -4   5        189.80        182.02         4.33 o                         
   3  -4   5        229.96        233.76         4.22 o                         
   4  -4   5         85.71         88.26         3.82 o                         
   5  -4   5         40.68         43.64         2.97 o                         
   6  -4   5         33.99         37.05         2.76 o                         
   7  -4   5        146.42        195.95         9.19 o                         
   8  -4   5          1.64          0.31         2.81 o                         
  -9  -3   5          0.02         -1.53         1.53 o                         
  -8  -3   5         10.85          6.68         1.72 o                         
  -7  -3   5         43.14         45.82         2.09 o                         
  -6  -3   5          4.89          3.34         0.92 o                         
  -5  -3   5          0.57          0.68         0.51 o                         
  -4  -3   5        273.24        275.94         5.54 o                         
  -3  -3   5        296.51        263.47         5.05 o                         
  -2  -3   5        177.69        170.85         3.46 o                         
  -1  -3   5        112.99        127.08         2.22 o                         
   0  -3   5        167.79        139.12         2.95 o                         
   1  -3   5        245.58        239.35         4.06 o                         
   2  -3   5         88.49         97.94         2.63 o                         
   3  -3   5        202.45        187.16         3.75 o                         
   4  -3   5         81.05         83.64         3.01 o                         
   5  -3   5          5.70          6.57         1.56 o                         
   6  -3   5         23.72         26.17         4.50 o                         
   7  -3   5          0.72         -1.83         2.13 o                         
   8  -3   5          4.44          4.60         3.35 o                         
  -9  -2   5          0.54         -0.78         2.17 o                         
  -8  -2   5          7.80          9.52         2.25 o                         
  -7  -2   5          1.40          1.32         0.90 o                         
  -6  -2   5         29.09         30.55         1.81 o                         
  -5  -2   5        287.65        275.04         5.13 o                         
  -4  -2   5          6.38          7.58         0.69 o                         
  -3  -2   5         60.15         43.94         1.75 o                         
  -2  -2   5        618.16        668.27        10.35 o                         
  -1  -2   5       1048.98        948.36        13.76 o                         
   0  -2   5        322.80        287.23         4.98 o                         
   1  -2   5         81.37         96.76         2.40 o                         
   2  -2   5         61.62         51.30         1.64 o                         
   3  -2   5        211.73        208.68         4.15 o                         
   4  -2   5         47.48         54.30         2.57 o                         
   5  -2   5          9.07          8.70         1.92 o                         
   6  -2   5         24.35         25.03         3.10 o                         
   7  -2   5          9.01          8.82         4.92 o                         
   8  -2   5          3.86          5.00         3.19 o                         
  -9  -1   5          7.54          3.99         1.90 o                         
  -8  -1   5          6.00          6.72         1.26 o                         
  -7  -1   5          3.22          2.41         1.04 o                         
  -6  -1   5         39.61         42.90         2.11 o                         
  -5  -1   5         70.06         71.85         2.41 o                         
  -4  -1   5        155.82        158.63         3.30 o                         
  -3  -1   5        403.69        392.11         6.42 o                         
  -2  -1   5          4.01         11.89         1.07 o                         
  -1  -1   5         35.96         36.82         1.75 o                         
   0  -1   5       1610.71       1764.29        20.07 o                         
   1  -1   5       1194.47       1145.46        17.49 o                         
   2  -1   5         81.34         69.28         1.93 o                         
   3  -1   5         28.36         34.77         1.49 o                         
   4  -1   5          1.63         -0.16         0.92 o                         
   5  -1   5         29.69         28.36         2.55 o                         
   6  -1   5         46.32         39.30         5.06 o                         
   7  -1   5          3.76          3.08         1.63 o                         
   8  -1   5          0.78         -0.66         2.43 o                         
  -9   0   5          0.12         -1.41         1.41 o                         
  -8   0   5          2.62          2.83         1.54 o                         
  -7   0   5         34.59         30.74         3.41 o                         
  -6   0   5         66.26         68.00         2.85 o                         
  -5   0   5         94.15         95.84         2.76 o                         
  -4   0   5        109.65        115.22         2.70 o                         
  -3   0   5         66.88         61.32         1.81 o                         
  -2   0   5        199.77        189.10         3.62 o                         
  -1   0   5        398.41        384.70         5.34 o                         
   0   0   5         39.98         31.75         1.42 o                         
   1   0   5         81.05         79.94         2.36 o                         
   2   0   5       1012.13       1092.05        18.78 o                         
   3   0   5        231.38        217.82         4.95 o                         
   4   0   5         15.01         15.33         1.56 o                         
   5   0   5         13.70         14.64         2.93 o                         
   6   0   5         24.21         26.76         2.13 o                         
   7   0   5          3.02          0.67         1.18 o                         
   8   0   5          3.29          1.09         3.10 o                         
  -9   1   5          1.10         -1.88         2.22 o                         
  -8   1   5          0.29          1.23         1.83 o                         
  -7   1   5          7.55          4.58         1.44 o                         
  -6   1   5         74.31         77.30         3.37 o                         
  -5   1   5        195.39        196.53         4.18 o                         
  -4   1   5        111.32        107.03         3.64 o                         
  -3   1   5        115.17         98.89         3.14 o                         
  -2   1   5        231.62        227.93         4.35 o                         
  -1   1   5        154.04        151.89         3.05 o                         
   0   1   5        154.33        146.68         3.73 o                         
   1   1   5        221.35        220.81         5.28 o                         
   2   1   5        196.57        186.76         5.31 o                         
   3   1   5         69.09         69.40         2.62 o                         
   4   1   5         67.37         77.52         2.94 o                         
   5   1   5         31.89         33.17         2.76 o                         
   6   1   5          0.75          2.16         2.25 o                         
   7   1   5          3.28          1.91         2.49 o                         
   8   1   5          2.31          5.16         3.10 o                         
  -9   2   5          1.74          2.26         2.17 o                         
  -8   2   5         21.79         20.48         4.04 o                         
  -7   2   5          4.44          4.59         1.50 o                         
  -6   2   5         13.43         12.48         1.97 o                         
  -5   2   5        134.95        135.53         5.11 o                         
  -4   2   5        131.01        145.76         3.58 o                         
  -3   2   5        139.15        127.88         3.41 o                         
  -2   2   5        252.89        231.88         4.56 o                         
  -1   2   5        366.78        319.45         5.91 o                         
   0   2   5        190.22        190.71         4.75 o                         
   1   2   5         71.32         76.82         3.11 o                         
   2   2   5         78.62         76.25         3.46 o                         
   3   2   5         24.26         29.45         2.04 o                         
   4   2   5         58.33         60.57         3.29 o                         
   5   2   5         71.89         70.31         4.23 o                         
   6   2   5          3.78          6.90         2.69 o                         
   7   2   5          0.14         -1.26         2.19 o                         
   8   2   5          0.73          3.59         4.49 o                         
  -9   3   5         10.19         10.34         2.92 o                         
  -8   3   5          5.06          2.74         2.30 o                         
  -7   3   5         10.98          8.65         1.98 o                         
  -6   3   5         77.84         80.33         3.56 o                         
  -5   3   5         26.23         32.46         2.22 o                         
  -4   3   5         26.26         23.57         1.39 o                         
  -3   3   5        281.10        258.11         6.05 o                         
  -2   3   5        255.03        260.92         4.92 o                         
  -1   3   5        129.69        122.77         3.14 o                         
   0   3   5        276.47        261.36         5.50 o                         
   1   3   5        324.14        326.94         8.21 o                         
   2   3   5         13.03         16.26         2.22 o                         
   3   3   5          5.96          4.00         1.11 o                         
   4   3   5         55.87         63.52         6.25 o                         
   5   3   5         43.61         50.95         7.50 o                         
   6   3   5          6.09          3.84         3.13 o                         
   7   3   5          6.27          9.72         3.21 o                         
  -9   4   5          0.95         -1.56         2.08 o                         
  -8   4   5          7.14          2.27         2.66 o                         
  -7   4   5         69.14         76.96         4.23 o                         
  -6   4   5         48.20         54.06         3.55 o                         
  -5   4   5          0.74          1.44         0.78 o                         
  -4   4   5         45.80         45.54         2.36 o                         
  -3   4   5        191.23        192.73         5.20 o                         
  -2   4   5        162.44        149.10         3.98 o                         
  -1   4   5        176.68        174.89         4.38 o                         
   0   4   5        214.30        224.08         5.20 o                         
   1   4   5        125.06        133.63         4.69 o                         
   2   4   5         21.10         19.71         1.85 o                         
   3   4   5         25.12         21.77         2.81 o                         
   4   4   5         18.62         19.54         2.73 o                         
   5   4   5          0.71          0.35         1.99 o                         
   6   4   5          8.12          3.54         1.90 o                         
   7   4   5          4.94          4.57         3.38 o                         
  -9   5   5          0.38          1.08         2.24 o                         
  -8   5   5         11.25          8.90         2.86 o                         
  -7   5   5         42.69         41.28         2.95 o                         
  -6   5   5         33.88         32.10         2.87 o                         
  -5   5   5         52.85         56.22         2.72 o                         
  -4   5   5         32.94         37.35         2.46 o                         
  -3   5   5          7.71          9.62         1.05 o                         
  -2   5   5        139.87        128.08         4.26 o                         
  -1   5   5        318.40        327.56         7.72 o                         
   0   5   5        128.79        136.92         4.01 o                         
   1   5   5         25.76         24.93         1.48 o                         
   2   5   5         23.41         25.67         2.20 o                         
   3   5   5         41.62         43.34         4.15 o                         
   4   5   5         13.37         12.60         2.92 o                         
   5   5   5          2.91          0.35         2.59 o                         
   6   5   5          2.04          1.87         3.90 o                         
  -8   6   5         10.47          7.59         2.59 o                         
  -7   6   5          5.10          4.14         1.35 o                         
  -6   6   5         45.06         52.90         4.15 o                         
  -5   6   5         91.35         94.28         4.47 o                         
  -4   6   5         21.92         25.62         2.11 o                         
  -3   6   5         39.91         45.61         2.93 o                         
  -2   6   5         62.23         69.27         4.41 o                         
  -1   6   5         44.89         49.06         2.81 o                         
   0   6   5        153.63        153.61         7.82 o                         
   1   6   5         79.60         87.20         4.03 o                         
   2   6   5          1.58          0.04         0.92 o                         
   3   6   5         13.34         10.84         2.65 o                         
   4   6   5         25.91         31.98         5.67 o                         
   5   6   5          4.36          2.07         1.89 o                         
   6   6   5          0.07          0.61         2.56 o                         
  -8   7   5          9.31          9.08         2.83 o                         
  -7   7   5         18.02         19.51         2.48 o                         
  -6   7   5          9.50          6.53         3.64 o                         
  -5   7   5          4.61          3.83         1.39 o                         
  -4   7   5        116.99        127.34         5.10 o                         
  -3   7   5        155.18        164.36         5.55 o                         
  -2   7   5          4.62          5.06         1.43 o                         
  -1   7   5         26.66         30.54         2.99 o                         
   0   7   5         67.20         73.08         6.18 o                         
   1   7   5          4.17          5.12         1.35 o                         
   2   7   5         30.73         28.56         2.55 o                         
   3   7   5         45.22         56.33         7.96 o                         
   4   7   5          0.46         -1.65         3.54 o                         
   5   7   5          0.30         -1.01         2.21 o                         
  -7   8   5         18.64         14.97         2.53 o                         
  -6   8   5         14.89         15.10         2.29 o                         
  -5   8   5          8.62          9.93         2.07 o                         
  -4   8   5         29.26         34.74         3.62 o                         
  -3   8   5         41.16         45.48         3.04 o                         
  -2   8   5        104.54        109.81         4.54 o                         
  -1   8   5         78.17         87.93         3.92 o                         
   0   8   5          1.06         -1.28         1.28 o                         
   1   8   5          0.45         -1.15         1.15 o                         
   2   8   5         37.06         31.73         3.08 o                         
   3   8   5         10.55         10.46         2.84 o                         
   4   8   5          4.73          6.18         2.74 o                         
  -7   9   5          3.48         -3.55         3.55 o                         
  -6   9   5          0.21         -1.99         1.99 o                         
  -5   9   5         26.03         19.41         2.76 o                         
  -4   9   5         42.74         56.86         4.64 o                         
  -3   9   5         15.73         20.09         3.24 o                         
  -2   9   5         43.64         41.96         3.58 o                         
  -1   9   5         37.79         37.72         3.09 o                         
   0   9   5          7.08          3.30         1.71 o                         
   1   9   5          5.59          3.10         1.88 o                         
   2   9   5          3.58          0.64         3.22 o                         
   3   9   5          3.32          9.46         2.89 o                         
  -5  10   5         11.78         14.38         2.77 o                         
  -4  10   5          1.25         -2.10         2.10 o                         
  -3  10   5         27.55         21.72         4.39 o                         
  -2  10   5         57.10         73.73         4.87 o                         
  -1  10   5          7.69          6.84         3.48 o                         
   0  10   5          2.03          0.29         1.32 o                         
   1  10   5          9.62          9.47         2.48 o                         
  -3  11   5         16.40         17.58         4.55 o                         
  -2  11   5          2.47         -0.88         2.50 o                         
  -1  11   5          5.76          4.39         2.99 o                         
  -2 -12   6          6.54          5.48         3.92 o                         
  -1 -12   6          9.53          6.31         2.91 o                         
   0 -12   6          0.26          0.07         2.43 o                         
   1 -12   6          0.11         -3.20         3.20 o                         
   2 -12   6         29.62         39.33         9.65 o                         
   3 -12   6          9.74          6.58         5.39 o                         
  -3 -11   6          4.68          0.06         2.09 o                         
  -2 -11   6         11.77          7.85         4.42 o                         
  -1 -11   6         30.42         39.17         5.04 o                         
   0 -11   6          6.85          2.04         3.06 o                         
   1 -11   6          0.13         -1.62         1.62 o                         
   2 -11   6          4.46         -0.36         2.23 o                         
   3 -11   6         14.70         17.36         6.49 o                         
   4 -11   6         35.34         38.34         5.12 o                         
  -5 -10   6          0.07          0.48         1.62 o                         
  -4 -10   6          5.40          4.49         1.60 o                         
  -3 -10   6          9.42          9.07         2.47 o                         
  -2 -10   6          6.66          4.69         1.76 o                         
  -1 -10   6         20.99         18.71         2.44 o                         
   0 -10   6         19.83         19.40         4.28 o                         
   1 -10   6         32.73         35.36         3.46 o                         
   2 -10   6         13.01         11.55         2.31 o                         
   3 -10   6          0.17         -0.56         0.56 o                         
   4 -10   6         16.08         13.26         2.54 o                         
   5 -10   6         31.40         36.37         8.41 o                         
  -6  -9   6          0.63          0.70         2.07 o                         
  -5  -9   6          7.62          5.67         2.00 o                         
  -4  -9   6         15.38         15.47         2.37 o                         
  -3  -9   6          4.46          5.85         1.31 o                         
  -2  -9   6         14.60         14.30         1.51 o                         
  -1  -9   6         31.99         32.34         1.62 o                         
   0  -9   6          9.42          9.92         0.94 o                         
   1  -9   6         43.64         47.08         1.61 o                         
   2  -9   6         52.54         56.42         4.34 o                         
   3  -9   6         20.58         21.66         2.29 o                         
   4  -9   6         13.48         15.83         2.88 o                         
   5  -9   6          0.42         -0.91         1.99 o                         
   6  -9   6          3.54         -0.85         1.94 o                         
  -6  -8   6          0.03          0.49         1.76 o                         
  -5  -8   6         12.72         11.83         2.15 o                         
  -4  -8   6         22.41         25.35         2.33 o                         
  -3  -8   6         76.44         83.33         3.51 o                         
  -2  -8   6         55.53         56.42         2.33 o                         
  -1  -8   6          4.80          4.95         0.92 o                         
   0  -8   6          1.91          0.79         0.68 o                         
   1  -8   6         99.25         97.82         2.72 o                         
   2  -8   6         72.26         74.95         4.91 o                         
   3  -8   6         38.83         39.89         3.03 o                         
   4  -8   6         32.16         35.67         2.79 o                         
   5  -8   6          1.62          1.06         1.10 o                         
   6  -8   6          1.65          1.65         2.11 o                         
   7  -8   6          2.96         -1.13         1.24 o                         
  -7  -7   6          0.09          1.73         5.59 o                         
  -6  -7   6          3.86          3.74         1.80 o                         
  -5  -7   6        128.61        161.66         6.63 o                         
  -4  -7   6          1.55          1.21         1.08 o                         
  -3  -7   6         76.41         84.98         3.28 o                         
  -2  -7   6        139.37        154.04         4.28 o                         
  -1  -7   6        237.02        249.93         4.79 o                         
   0  -7   6         37.03         37.10         1.40 o                         
   1  -7   6         31.03         32.55         1.84 o                         
   2  -7   6          8.22         12.08         1.22 o                         
   3  -7   6        108.39        110.89         3.49 o                         
   4  -7   6         96.34         98.74         2.99 o                         
   5  -7   6          0.70         -1.36         1.36 o                         
   6  -7   6          0.72         -1.15         1.15 o                         
   7  -7   6          5.01          5.82         1.86 o                         
  -8  -6   6          0.56         -0.66         2.05 o                         
  -7  -6   6          0.03         -2.00         2.00 o                         
  -6  -6   6          6.40          8.31         2.24 o                         
  -5  -6   6         13.10         12.80         1.84 o                         
  -4  -6   6         36.67         38.62         2.49 o                         
  -3  -6   6        376.69        411.12         9.59 o                         
  -2  -6   6          0.80          3.08         0.64 o                         
  -1  -6   6        333.94        340.57         5.86 o                         
   0  -6   6        468.61        487.57         7.26 o                         
   1  -6   6        683.96        699.08        12.56 o                         
   2  -6   6          1.20          1.93         0.71 o                         
   3  -6   6         45.70         46.75         2.30 o                         
   4  -6   6         21.76         25.40         2.28 o                         
   5  -6   6          5.72          4.25         1.45 o                         
   6  -6   6         32.41         31.81         3.05 o                         
   7  -6   6          3.42         -1.03         2.04 o                         
  -8  -5   6          2.21         -0.55         2.37 o                         
  -7  -5   6          0.16         -1.91         1.91 o                         
  -6  -5   6          2.85          2.60         1.65 o                         
  -5  -5   6         14.94         14.70         1.84 o                         
  -4  -5   6         77.70         83.23         2.96 o                         
  -3  -5   6        116.70        114.95         3.78 o                         
  -2  -5   6         24.57         27.33         1.21 o                         
  -1  -5   6        316.94        320.61         6.14 o                         
   0  -5   6         58.06         52.08         1.49 o                         
   1  -5   6        189.00        179.07         3.78 o                         
   2  -5   6        484.45        495.26         9.45 o                         
   3  -5   6        654.84        671.57        11.19 o                         
   4  -5   6         20.97         17.65         1.43 o                         
   5  -5   6          1.76          2.66         1.08 o                         
   6  -5   6         33.53         34.27         2.68 o                         
   7  -5   6          1.57          0.59         2.11 o                         
   8  -5   6          4.92         -1.29         2.95 o                         
  -8  -4   6          5.09          1.90         1.77 o                         
  -7  -4   6          8.15          6.08         1.23 o                         
  -6  -4   6         16.56         16.85         1.60 o                         
  -5  -4   6          2.78          3.09         0.68 o                         
  -4  -4   6         25.63         24.05         1.80 o                         
  -3  -4   6        145.91        151.14         3.59 o                         
  -2  -4   6        166.55        173.27         3.31 o                         
  -1  -4   6        209.98        203.07         4.68 o                         
   0  -4   6         45.86         47.81         2.05 o                         
   1  -4   6        151.45        150.92         3.29 o                         
   2  -4   6        197.37        195.49         3.95 o                         
   3  -4   6         11.37          9.48         1.15 o                         
   4  -4   6         65.77         75.78         2.35 o                         
   5  -4   6        186.66        214.01         6.73 o                         
   6  -4   6          0.24         -0.03         1.48 o                         
   7  -4   6          1.32         -0.07         5.21 o                         
   8  -4   6          8.02          8.87         3.74 o                         
  -9  -3   6          5.77          2.68         1.70 o                         
  -8  -3   6          0.93         -0.54         1.21 o                         
  -7  -3   6          0.91         -1.21         1.21 o                         
  -6  -3   6         55.84         60.29         3.12 o                         
  -5  -3   6         67.02         62.21         2.41 o                         
  -4  -3   6         51.19         56.01         2.27 o                         
  -3  -3   6          0.58          5.86         1.25 o                         
  -2  -3   6         44.32         38.60         1.49 o                         
  -1  -3   6        717.37        705.56        10.20 o                         
   0  -3   6        350.33        366.24         5.96 o                         
   1  -3   6         75.21         69.92         2.29 o                         
   2  -3   6         70.08         64.78         2.55 o                         
   3  -3   6         48.22         51.77         1.78 o                         
   4  -3   6         35.00         38.85         2.05 o                         
   5  -3   6          1.56          1.37         1.55 o                         
   6  -3   6         28.28         33.30         3.78 o                         
   7  -3   6         41.26         36.96         6.95 o                         
   8  -3   6          0.31          5.18         3.17 o                         
  -9  -2   6          0.30          0.02         1.71 o                         
  -8  -2   6          9.55          9.90         1.80 o                         
  -7  -2   6         27.42         28.05         1.89 o                         
  -6  -2   6          3.37          2.39         0.84 o                         
  -5  -2   6         27.44         27.56         1.35 o                         
  -4  -2   6        202.99        206.67         4.19 o                         
  -3  -2   6         44.09         36.92         2.21 o                         
  -2  -2   6         33.09         32.89         1.38 o                         
  -1  -2   6        172.63        177.90         3.05 o                         
   0  -2   6        215.07        192.62         3.68 o                         
   1  -2   6        630.80        602.51        14.32 o                         
   2  -2   6        235.91        242.13         4.49 o                         
   3  -2   6          0.99          0.33         0.58 o                         
   4  -2   6          4.00          3.52         0.79 o                         
   5  -2   6         42.73         38.01         2.28 o                         
   6  -2   6         24.92         31.03         3.54 o                         
   7  -2   6          1.68          2.44         1.25 o                         
   8  -2   6          1.69         -0.08         1.21 o                         
  -9  -1   6          1.11         -1.85         1.85 o                         
  -8  -1   6          0.99         -0.99         1.43 o                         
  -7  -1   6         12.30          8.10         1.66 o                         
  -6  -1   6         58.53         64.49         4.05 o                         
  -5  -1   6         85.74         90.10         2.74 o                         
  -4  -1   6         39.55         34.98         1.47 o                         
  -3  -1   6         54.39         48.66         1.47 o                         
  -2  -1   6        283.32        291.62         5.35 o                         
  -1  -1   6         72.87         59.75         1.79 o                         
   0  -1   6         76.36         74.75         2.02 o                         
   1  -1   6        604.68        605.08        10.41 o                         
   2  -1   6        195.43        188.70         4.32 o                         
   3  -1   6         17.85         17.08         1.54 o                         
   4  -1   6         33.77         35.47         2.52 o                         
   5  -1   6         11.87         10.00         1.90 o                         
   6  -1   6          5.82          9.78         2.88 o                         
   7  -1   6          5.56         -0.99         2.46 o                         
   8  -1   6          1.79          3.43         3.36 o                         
  -9   0   6          0.13         -1.43         1.43 o                         
  -8   0   6          4.67          0.10         1.40 o                         
  -7   0   6         35.33         37.34         2.56 o                         
  -6   0   6         28.33         29.97         2.11 o                         
  -5   0   6         55.38         52.93         3.13 o                         
  -4   0   6         79.49         78.07         2.31 o                         
  -3   0   6         62.79         65.06         1.90 o                         
  -2   0   6        320.55        299.38         4.99 o                         
  -1   0   6        226.44        198.33         3.55 o                         
   0   0   6         77.58         81.60         2.28 o                         
   1   0   6        134.39        132.27         3.02 o                         
   2   0   6        102.96        101.99         3.16 o                         
   3   0   6        123.94        129.17         4.40 o                         
   4   0   6         53.89         51.78         4.65 o                         
   5   0   6          7.65          9.28         1.96 o                         
   6   0   6          6.83          8.02         4.62 o                         
   7   0   6          1.21         -1.43         2.40 o                         
   8   0   6          0.40          2.08         2.55 o                         
  -9   1   6          1.06          0.00         1.94 o                         
  -8   1   6          4.26          1.35         1.50 o                         
  -7   1   6          4.58          3.18         1.34 o                         
  -6   1   6         57.30         61.99         2.80 o                         
  -5   1   6        183.96        195.32         4.39 o                         
  -4   1   6         15.75         15.26         1.20 o                         
  -3   1   6         64.44         62.49         2.14 o                         
  -2   1   6        356.89        332.00         6.63 o                         
  -1   1   6         54.72         60.78         1.91 o                         
   0   1   6        339.84        336.92         6.77 o                         
   1   1   6        362.18        328.05         7.45 o                         
   2   1   6          7.09          7.73         1.18 o                         
   3   1   6          6.76          8.01         1.25 o                         
   4   1   6        140.19        143.16         5.33 o                         
   5   1   6         54.48         50.17         4.38 o                         
   6   1   6          2.01         -2.84         3.30 o                         
   7   1   6          0.08         -1.52         2.02 o                         
  -9   2   6          5.10          5.94         2.29 o                         
  -8   2   6          3.81          3.32         1.87 o                         
  -7   2   6          8.86          7.32         1.49 o                         
  -6   2   6         26.30         35.58         2.88 o                         
  -5   2   6         21.55         20.46         1.48 o                         
  -4   2   6        111.11        100.79         3.51 o                         
  -3   2   6        431.53        427.44         8.25 o                         
  -2   2   6         44.34         50.38         1.76 o                         
  -1   2   6         58.84         54.94         2.32 o                         
   0   2   6        550.84        505.32        10.10 o                         
   1   2   6         11.07         17.80         1.54 o                         
   2   2   6          7.17         13.98         1.80 o                         
   3   2   6        207.66        203.78        11.93 o                         
   4   2   6          6.27          6.76         1.61 o                         
   5   2   6          0.10          0.49         2.45 o                         
   6   2   6         26.18         20.63         3.34 o                         
   7   2   6          6.28          6.26         2.90 o                         
  -9   3   6          1.23          5.50         2.42 o                         
  -8   3   6         29.86         30.47         3.83 o                         
  -7   3   6         36.42         39.94         3.51 o                         
  -6   3   6          6.86          7.43         1.26 o                         
  -5   3   6          1.34          0.21         0.44 o                         
  -4   3   6         76.86         80.03         2.98 o                         
  -3   3   6        209.67        206.79         4.95 o                         
  -2   3   6        153.78        145.09         3.93 o                         
  -1   3   6        338.60        336.89         8.24 o                         
   0   3   6        120.12        127.03         4.02 o                         
   1   3   6          3.09          1.80         0.64 o                         
   2   3   6         67.53         74.83         4.35 o                         
   3   3   6         12.24         15.78         2.34 o                         
   4   3   6         17.41         16.83         2.74 o                         
   5   3   6         68.60         62.75         4.72 o                         
   6   3   6          0.05         -1.37         3.37 o                         
   7   3   6          2.56         -1.60         2.63 o                         
  -9   4   6          7.61          6.72         3.76 o                         
  -8   4   6          8.27          9.17         2.40 o                         
  -7   4   6         16.97         16.60         2.87 o                         
  -6   4   6         62.00         56.79         2.97 o                         
  -5   4   6         26.05         32.07         2.60 o                         
  -4   4   6          8.12          9.14         1.93 o                         
  -3   4   6         37.92         36.65         1.82 o                         
  -2   4   6        193.97        201.79         5.05 o                         
  -1   4   6        328.18        332.35         6.93 o                         
   0   4   6         79.31         81.23         3.01 o                         
   1   4   6         26.62         28.33         1.50 o                         
   2   4   6         32.03         36.28         3.49 o                         
   3   4   6         12.58         15.35         3.10 o                         
   4   4   6         21.36         23.68         3.32 o                         
   5   4   6          2.08          0.30         2.07 o                         
   6   4   6          1.30          0.72         1.85 o                         
  -8   5   6          2.44          3.63         1.66 o                         
  -7   5   6         36.61         30.77         2.73 o                         
  -6   5   6         29.16         34.05         2.57 o                         
  -5   5   6         12.12         15.62         2.81 o                         
  -4   5   6         89.60         81.80         4.65 o                         
  -3   5   6         55.84         65.59         3.12 o                         
  -2   5   6         24.76         34.28         2.55 o                         
  -1   5   6        113.23        110.16         3.77 o                         
   0   5   6        101.35        105.70         3.88 o                         
   1   5   6         45.38         55.33         2.91 o                         
   2   5   6         27.44         24.57         3.19 o                         
   3   5   6         23.20         21.36         3.26 o                         
   4   5   6          8.58          8.11         2.71 o                         
   5   5   6          0.27          3.67         2.55 o                         
   6   5   6          1.66         -0.66         2.47 o                         
  -8   6   6         18.15         15.67         3.06 o                         
  -7   6   6         12.39         13.05         2.91 o                         
  -6   6   6          1.17          3.22         1.71 o                         
  -5   6   6         80.48         73.93         7.42 o                         
  -4   6   6         93.74        103.89         5.48 o                         
  -3   6   6          4.41          7.23         1.56 o                         
  -2   6   6         85.90         78.46         4.14 o                         
  -1   6   6        105.20        113.48         4.60 o                         
   0   6   6          0.87          1.36         1.22 o                         
   1   6   6         14.97         14.55         2.46 o                         
   2   6   6         69.87         68.50         3.47 o                         
   3   6   6         29.32         33.57         5.62 o                         
   4   6   6          3.12          2.00         2.09 o                         
   5   6   6          0.40         -1.74         2.15 o                         
  -8   7   6          3.74          1.91         2.34 o                         
  -7   7   6          1.49          2.48         1.38 o                         
  -6   7   6         17.24         13.36         2.78 o                         
  -5   7   6         36.28         34.29         4.69 o                         
  -4   7   6         26.24         35.53         3.81 o                         
  -3   7   6        101.51        101.65         4.49 o                         
  -2   7   6         79.03         84.95         4.15 o                         
  -1   7   6          0.36         -1.28         1.28 o                         
   0   7   6         11.27          9.21         2.54 o                         
   1   7   6         53.79         49.19         3.38 o                         
   2   7   6          7.39          9.21         3.05 o                         
   3   7   6          6.90          4.30         2.33 o                         
   4   7   6         11.93         11.76         4.62 o                         
  -7   8   6          3.09          1.11         2.59 o                         
  -6   8   6          3.27          3.20         2.23 o                         
  -5   8   6         11.79         11.47         2.81 o                         
  -4   8   6         36.41         33.19         3.75 o                         
  -3   8   6         68.22         69.46         4.08 o                         
  -2   8   6         50.65         58.54         3.87 o                         
  -1   8   6         14.26         13.37         1.85 o                         
   0   8   6          2.21         -1.27         1.45 o                         
   1   8   6          3.13          1.71         1.89 o                         
   2   8   6         20.95         17.68         2.97 o                         
   3   8   6         13.67          4.73         3.13 o                         
  -6   9   6         17.70         23.26         5.69 o                         
  -5   9   6          7.76          5.56         2.49 o                         
  -4   9   6          5.85          5.35         2.33 o                         
  -3   9   6         37.97         36.96         3.03 o                         
  -2   9   6         39.42         35.98         3.26 o                         
  -1   9   6          9.60          9.31         1.99 o                         
   0   9   6          8.74          9.89         2.18 o                         
   1   9   6          8.28          6.53         2.12 o                         
   2   9   6          2.93         -2.08         2.08 o                         
  -4  10   6         28.56         35.41         4.02 o                         
  -3  10   6          9.09         13.19         5.42 o                         
  -2  10   6          1.60         -1.88         1.88 o                         
  -1  10   6         13.91         13.33         2.34 o                         
   0  10   6         18.61         19.02         3.44 o                         
  -1 -12   7          5.33          1.36         3.03 o                         
   0 -12   7          6.38          2.62         3.74 o                         
   1 -12   7          0.75         -0.39         2.19 o                         
   2 -12   7          3.79         -3.71         3.71 o                         
  -3 -11   7         17.52         17.79         3.86 o                         
  -2 -11   7         11.20         12.44         4.22 o                         
  -1 -11   7          0.20         -1.91         1.91 o                         
   0 -11   7          5.14          7.16         3.02 o                         
   1 -11   7         17.19         16.60         2.43 o                         
   2 -11   7          8.51          5.00         5.46 o                         
   3 -11   7          7.10          2.96         2.21 o                         
   4 -11   7          8.62          6.32         5.42 o                         
  -4 -10   7          2.39          0.59         1.72 o                         
  -3 -10   7          9.73          7.12         1.70 o                         
  -2 -10   7          9.64          7.78         1.18 o                         
  -1 -10   7         25.36         31.70         2.79 o                         
   0 -10   7         22.51         19.30         2.47 o                         
   1 -10   7          0.16         -1.44         1.44 o                         
   2 -10   7         10.98          7.88         2.08 o                         
   3 -10   7         36.22         39.84        10.96 o                         
   4 -10   7          6.10          1.44         1.85 o                         
   5 -10   7          2.70          6.83         5.49 o                         
  -5  -9   7          0.40         -1.51         1.51 o                         
  -4  -9   7          0.08         -0.85         1.72 o                         
  -3  -9   7         16.02         17.45         1.90 o                         
  -2  -9   7         12.31         13.09         1.43 o                         
  -1  -9   7         15.29         15.57         1.43 o                         
   0  -9   7         33.93         35.36         1.90 o                         
   1  -9   7         44.68         44.58         2.36 o                         
   2  -9   7         38.22         42.40         2.58 o                         
   3  -9   7          0.53         -1.04         1.04 o                         
   4  -9   7          2.38          0.72         2.29 o                         
   5  -9   7         18.14         17.73         2.90 o                         
   6  -9   7          3.42          0.52         4.96 o                         
  -6  -8   7         10.59         10.35         2.57 o                         
  -5  -8   7         15.69         14.27         2.35 o                         
  -4  -8   7         29.07         26.20         2.40 o                         
  -3  -8   7          6.35          7.89         1.43 o                         
  -2  -8   7          7.42          3.99         0.90 o                         
  -1  -8   7         39.13         43.25         1.95 o                         
   0  -8   7         76.47         80.44         2.70 o                         
   1  -8   7         34.90         32.25         2.42 o                         
   2  -8   7         66.88         72.91         4.02 o                         
   3  -8   7         38.28         43.94         3.96 o                         
   4  -8   7          6.46          5.87         2.52 o                         
   5  -8   7          1.28          0.76         1.90 o                         
   6  -8   7          1.77          1.37         2.04 o                         
  -7  -7   7         28.32         28.83         3.35 o                         
  -6  -7   7          0.78         -1.28         1.64 o                         
  -5  -7   7          8.70          9.27         1.88 o                         
  -4  -7   7        104.99        112.43         4.32 o                         
  -3  -7   7         46.11         52.40         2.76 o                         
  -2  -7   7          7.79          8.10         1.03 o                         
  -1  -7   7         43.33         44.29         1.80 o                         
   0  -7   7          0.41         -0.15         0.48 o                         
   1  -7   7         57.37         55.36         2.06 o                         
   2  -7   7        178.94        182.97         4.79 o                         
   3  -7   7         33.15         32.80         2.18 o                         
   4  -7   7         11.73         14.50         1.99 o                         
   5  -7   7          5.14          2.66         1.90 o                         
   6  -7   7          3.68          2.57         2.07 o                         
   7  -7   7          0.99          3.70         2.71 o                         
  -7  -6   7          0.21         -2.12         2.24 o                         
  -6  -6   7          2.03         -0.87         1.94 o                         
  -5  -6   7        121.40        141.11         5.62 o                         
  -4  -6   7          8.26         10.15         1.40 o                         
  -3  -6   7         31.79         33.49         1.88 o                         
  -2  -6   7        203.56        216.30         4.35 o                         
  -1  -6   7        121.22        122.25         3.88 o                         
   0  -6   7          2.67          2.25         0.69 o                         
   1  -6   7        146.69        147.38         3.46 o                         
   2  -6   7         18.76         22.13         1.75 o                         
   3  -6   7         10.08         11.09         1.53 o                         
   4  -6   7         80.34         77.21         5.24 o                         
   5  -6   7         16.56         11.95         2.10 o                         
   6  -6   7          5.01          2.85         1.74 o                         
   7  -6   7          2.58         -0.66         1.93 o                         
  -8  -5   7          0.28         -1.69         2.96 o                         
  -7  -5   7          3.56          0.86         1.88 o                         
  -6  -5   7          9.91         10.74         2.00 o                         
  -5  -5   7          9.96          8.61         1.58 o                         
  -4  -5   7         15.59         14.90         1.54 o                         
  -3  -5   7        175.17        187.98         4.65 o                         
  -2  -5   7         59.71         60.34         2.14 o                         
  -1  -5   7         11.55         12.69         1.73 o                         
   0  -5   7        232.42        225.54         5.28 o                         
   1  -5   7        215.98        218.27         4.47 o                         
   2  -5   7          3.94          4.65         0.96 o                         
   3  -5   7         63.58         62.64         2.31 o                         
   4  -5   7          8.88          8.57         1.58 o                         
   5  -5   7          4.07          4.70         1.56 o                         
   6  -5   7         50.14         41.75         5.81 o                         
   7  -5   7          5.07          5.25         3.00 o                         
  -8  -4   7          3.86          4.03         2.18 o                         
  -7  -4   7          0.87         -1.07         1.47 o                         
  -6  -4   7          4.69          5.41         1.14 o                         
  -5  -4   7         39.56         42.17         2.99 o                         
  -4  -4   7         25.32         29.67         2.04 o                         
  -3  -4   7         32.17         39.47         2.47 o                         
  -2  -4   7        103.10         96.57         3.01 o                         
  -1  -4   7        219.86        213.34         3.96 o                         
   0  -4   7        116.34        120.89         2.98 o                         
   1  -4   7         11.94         13.42         1.31 o                         
   2  -4   7        116.68        115.06         3.52 o                         
   3  -4   7         53.67         58.79         2.60 o                         
   4  -4   7          0.21         -0.36         0.71 o                         
   5  -4   7         47.23         44.41         3.30 o                         
   6  -4   7         23.90         20.95         3.17 o                         
   7  -4   7          0.04         -3.11         3.11 o                         
  -8  -3   7          4.75          1.05         1.13 o                         
  -7  -3   7          5.00          4.48         1.34 o                         
  -6  -3   7         26.52         26.02         2.45 o                         
  -5  -3   7         20.44         25.04         2.65 o                         
  -4  -3   7          3.31          2.31         0.99 o                         
  -3  -3   7         64.66         66.48         3.11 o                         
  -2  -3   7        139.66        138.24         3.17 o                         
  -1  -3   7        174.20        186.20         3.99 o                         
   0  -3   7        226.62        221.83         4.28 o                         
   1  -3   7        122.27        114.64         3.27 o                         
   2  -3   7         32.60         36.35         1.93 o                         
   3  -3   7          8.20          8.98         0.97 o                         
   4  -3   7         36.39         35.69         1.88 o                         
   5  -3   7         32.70         30.99         3.93 o                         
   6  -3   7          1.98          1.72         1.17 o                         
   7  -3   7          5.78          2.82         2.13 o                         
  -9  -2   7          0.08          1.11         2.21 o                         
  -8  -2   7          5.74          3.47         1.21 o                         
  -7  -2   7         20.82         17.34         2.17 o                         
  -6  -2   7         32.06         36.66         2.26 o                         
  -5  -2   7         13.10         10.10         1.71 o                         
  -4  -2   7         25.93         24.16         1.75 o                         
  -3  -2   7         89.53         92.05         2.77 o                         
  -2  -2   7         37.34         36.45         1.89 o                         
  -1  -2   7        115.85        110.81         3.17 o                         
   0  -2   7        388.27        356.25         7.78 o                         
   1  -2   7        234.91        249.34         6.70 o                         
   2  -2   7         29.26         29.97         1.79 o                         
   3  -2   7          2.15          1.15         0.68 o                         
   4  -2   7         31.66         32.92         1.97 o                         
   5  -2   7         45.90         47.05         3.14 o                         
   6  -2   7          4.68          3.24         2.46 o                         
   7  -2   7          0.24         -0.55         2.25 o                         
  -9  -1   7          3.82          0.45         1.68 o                         
  -8  -1   7          1.81          0.15         1.26 o                         
  -7  -1   7          1.17          0.03         1.00 o                         
  -6  -1   7         87.96         88.61         3.51 o                         
  -5  -1   7         83.01         81.51         2.62 o                         
  -4  -1   7         16.50         19.49         1.08 o                         
  -3  -1   7         38.68         35.21         2.48 o                         
  -2  -1   7         66.01         59.63         2.07 o                         
  -1  -1   7        193.49        202.46         4.33 o                         
   0  -1   7        192.40        189.45         4.46 o                         
   1  -1   7        105.02        101.43         2.76 o                         
   2  -1   7         93.73         92.13         2.88 o                         
   3  -1   7         44.82         52.07         2.48 o                         
   4  -1   7         26.72         24.82         2.33 o                         
   5  -1   7          8.41          9.76         2.06 o                         
   6  -1   7          2.49          7.07         2.86 o                         
   7  -1   7          6.71          8.14         3.33 o                         
  -9   0   7          2.52          1.72         1.74 o                         
  -8   0   7          0.32         -1.14         1.14 o                         
  -7   0   7         38.95         37.94         3.31 o                         
  -6   0   7         31.22         34.89         2.26 o                         
  -5   0   7          5.86          4.72         1.12 o                         
  -4   0   7        252.58        245.35         4.61 o                         
  -3   0   7        424.19        382.87         6.34 o                         
  -2   0   7          3.24         10.53         1.56 o                         
  -1   0   7         32.38         36.35         1.57 o                         
   0   0   7        137.88        134.50         3.27 o                         
   1   0   7        115.76        119.09         4.62 o                         
   2   0   7         84.59         87.36         3.19 o                         
   3   0   7         52.06         48.54         2.66 o                         
   4   0   7         45.74         41.51         3.35 o                         
   5   0   7          7.96         10.71         2.00 o                         
   6   0   7          1.21         -1.83         2.03 o                         
   7   0   7          1.80          0.31         2.78 o                         
  -9   1   7          0.17         -1.97         2.07 o                         
  -8   1   7         10.23          9.07         2.39 o                         
  -7   1   7         27.62         26.64         2.64 o                         
  -6   1   7          0.24         -0.46         0.88 o                         
  -5   1   7         82.94         82.71         3.18 o                         
  -4   1   7        147.20        150.80         4.39 o                         
  -3   1   7         15.14         13.11         1.32 o                         
  -2   1   7        433.67        416.92         7.26 o                         
  -1   1   7        998.16        902.85        13.37 o                         
   0   1   7         13.45         15.78         1.62 o                         
   1   1   7         36.05         25.37         1.99 o                         
   2   1   7         84.25         92.21         4.13 o                         
   3   1   7        157.83        171.59         6.79 o                         
   4   1   7         75.10         79.40         4.65 o                         
   5   1   7          1.95          0.65         2.09 o                         
   6   1   7          0.11          1.63         3.59 o                         
   7   1   7          1.62         -0.52         2.88 o                         
  -9   2   7          3.13          0.44         2.29 o                         
  -8   2   7         15.27         16.74         2.40 o                         
  -7   2   7          5.27          7.34         1.50 o                         
  -6   2   7          6.93          6.85         2.15 o                         
  -5   2   7         61.79         65.62         3.56 o                         
  -4   2   7         26.94         30.57         2.12 o                         
  -3   2   7        162.70        154.53         4.66 o                         
  -2   2   7        271.85        274.80         6.48 o                         
  -1   2   7          0.57          5.81         1.22 o                         
   0   2   7        241.74        252.03         6.03 o                         
   1   2   7        399.17        376.65         8.54 o                         
   2   2   7         46.91         42.59         3.22 o                         
   3   2   7          2.23          0.83         1.70 o                         
   4   2   7        107.62        130.15         7.83 o                         
   5   2   7         28.33         32.47         7.29 o                         
   6   2   7          3.62          0.77         2.84 o                         
  -9   3   7          5.37          1.19         3.10 o                         
  -8   3   7          9.62         10.70         2.02 o                         
  -7   3   7         10.17         11.38         1.83 o                         
  -6   3   7         12.04         10.23         1.87 o                         
  -5   3   7         18.19         19.49         2.45 o                         
  -4   3   7         37.09         32.10         2.46 o                         
  -3   3   7        144.86        152.57         5.11 o                         
  -2   3   7        124.46        130.38         3.89 o                         
  -1   3   7        135.12        128.76         4.23 o                         
   0   3   7         96.60         94.54         3.16 o                         
   1   3   7          3.49         -0.57         1.26 o                         
   2   3   7         85.59         90.49         4.50 o                         
   3   3   7        192.39        209.80         8.26 o                         
   4   3   7         14.18          7.40         2.33 o                         
   5   3   7          5.22          1.68         2.30 o                         
   6   3   7         31.66         27.83         4.93 o                         
  -8   4   7         23.77         22.11         3.50 o                         
  -7   4   7         23.66         27.59         2.05 o                         
  -6   4   7         12.98         17.30         2.86 o                         
  -5   4   7         11.15          9.49         1.94 o                         
  -4   4   7         19.08         23.81         2.86 o                         
  -3   4   7         97.12        101.52         4.45 o                         
  -2   4   7        142.52        142.59         5.32 o                         
  -1   4   7         81.19         90.26         4.61 o                         
   0   4   7         18.54         24.33         2.09 o                         
   1   4   7         33.34         33.91         2.48 o                         
   2   4   7         86.24         90.38         4.73 o                         
   3   4   7          5.42         10.40         4.22 o                         
   4   4   7          2.65         -2.36         3.99 o                         
   5   4   7         20.68         14.20         3.07 o                         
  -8   5   7          1.24          1.34         1.30 o                         
  -7   5   7          0.80          1.95         1.91 o                         
  -6   5   7         65.48         59.50         4.94 o                         
  -5   5   7         82.44         93.80         6.17 o                         
  -4   5   7         10.38         15.44         1.88 o                         
  -3   5   7         11.43         11.89         1.94 o                         
  -2   5   7         58.21         57.52         4.49 o                         
  -1   5   7         96.05         90.96         3.72 o                         
   0   5   7         35.24         36.64         2.96 o                         
   1   5   7         15.87         18.77         1.75 o                         
   2   5   7         35.34         39.72         2.21 o                         
   3   5   7         20.71         23.81         4.45 o                         
   4   5   7          5.84         -1.90         3.43 o                         
   5   5   7          0.28         -0.73         2.25 o                         
  -8   6   7          3.11          2.12         2.43 o                         
  -7   6   7          8.01         11.72         2.92 o                         
  -6   6   7          6.22          8.17         2.66 o                         
  -5   6   7         16.63         19.03         2.33 o                         
  -4   6   7        134.46        124.80         7.48 o                         
  -3   6   7        103.95        115.27         5.02 o                         
  -2   6   7          0.53          1.85         1.75 o                         
  -1   6   7          0.33         -0.93         0.93 o                         
   0   6   7         34.16         35.04         3.15 o                         
   1   6   7         76.18         77.04         3.55 o                         
   2   6   7         29.70         25.50         3.31 o                         
   3   6   7          0.91         -1.02         1.72 o                         
   4   6   7          2.69         -0.94         3.66 o                         
  -7   7   7          3.29          4.28         2.80 o                         
  -6   7   7         10.03         10.92         2.69 o                         
  -5   7   7         19.45         14.65         4.43 o                         
  -4   7   7         36.73         34.27         4.22 o                         
  -3   7   7         60.79         67.47         4.12 o                         
  -2   7   7         54.83         47.84         4.37 o                         
  -1   7   7          5.24          2.28         1.73 o                         
   0   7   7          0.30         -0.96         1.66 o                         
   1   7   7         20.85         25.45         2.54 o                         
   2   7   7         30.80         31.29         3.56 o                         
   3   7   7          6.55          2.33         2.31 o                         
  -6   8   7          8.54          6.60         6.58 o                         
  -5   8   7          5.06          3.18         2.24 o                         
  -4   8   7         33.62         48.51         4.86 o                         
  -3   8   7         37.61         34.47         3.98 o                         
  -2   8   7         17.37         10.24         2.15 o                         
  -1   8   7         14.45         21.54         2.83 o                         
   0   8   7         12.05          6.98         2.22 o                         
   1   8   7          6.64          2.18         1.71 o                         
   2   8   7          2.22         -1.03         2.21 o                         
  -5   9   7         31.79         29.51         4.18 o                         
  -4   9   7         14.24         14.19         3.10 o                         
  -3   9   7          1.20         -1.50         1.51 o                         
  -2   9   7         18.53         29.37         4.02 o                         
  -1   9   7         19.38         24.41         2.99 o                         
   0   9   7         11.15          7.72         2.17 o                         
   1   9   7         10.74         11.41         4.80 o                         
  -2 -11   8          5.52          7.55         2.32 o                         
  -1 -11   8         13.70         12.49         2.93 o                         
   0 -11   8          6.54          5.55         2.34 o                         
   1 -11   8         10.41         11.24         5.73 o                         
   2 -11   8          3.17          3.56         2.71 o                         
   3 -11   8          2.20          1.42         3.31 o                         
  -4 -10   8          1.65         -1.40         1.56 o                         
  -3 -10   8         11.40         13.86         1.71 o                         
  -2 -10   8          8.59          8.00         1.36 o                         
  -1 -10   8          0.37         -1.30         1.30 o                         
   0 -10   8         19.78         19.56         1.53 o                         
   1 -10   8         44.09         42.82         4.97 o                         
   2 -10   8          6.33          2.43         1.15 o                         
   3 -10   8          6.87          5.27         2.72 o                         
   4 -10   8          1.22          0.11         1.99 o                         
  -5  -9   8          4.08          3.48         1.97 o                         
  -4  -9   8          5.69          5.08         2.56 o                         
  -3  -9   8          5.31          1.75         1.26 o                         
  -2  -9   8          6.92          4.29         2.08 o                         
  -1  -9   8         18.50         19.77         1.54 o                         
   0  -9   8         30.34         29.58         1.82 o                         
   1  -9   8          4.18          1.62         1.10 o                         
   2  -9   8         26.88         28.67         1.96 o                         
   3  -9   8         35.14         33.40         3.90 o                         
   4  -9   8          0.13         -1.00         2.61 o                         
   5  -9   8          1.41          0.38         2.74 o                         
  -6  -8   8         11.18          6.44         2.05 o                         
  -5  -8   8          8.50          6.91         2.01 o                         
  -4  -8   8          0.90         -1.44         1.44 o                         
  -3  -8   8          6.89          4.99         1.14 o                         
  -2  -8   8         18.26         15.33         1.40 o                         
  -1  -8   8         21.46         23.01         1.42 o                         
   0  -8   8         36.28         37.18         3.58 o                         
   1  -8   8         31.89         38.73         2.39 o                         
   2  -8   8         42.29         43.22         1.98 o                         
   3  -8   8          3.69          1.71         1.27 o                         
   4  -8   8          1.93         -1.32         1.93 o                         
   5  -8   8         18.69         18.79         2.97 o                         
   6  -8   8          2.39          6.61         5.29 o                         
  -6  -7   8         15.04         13.97         2.51 o                         
  -5  -7   8          8.03          6.36         2.00 o                         
  -4  -7   8         22.23         18.51         2.33 o                         
  -3  -7   8         27.26         29.93         1.96 o                         
  -2  -7   8          2.20          0.34         0.94 o                         
  -1  -7   8         18.68         18.85         1.21 o                         
   0  -7   8         82.44         81.31         2.58 o                         
   1  -7   8         46.26         54.28         3.08 o                         
   2  -7   8         35.86         37.41         2.45 o                         
   3  -7   8         10.94          9.78         1.58 o                         
   4  -7   8         15.21         12.78         3.58 o                         
   5  -7   8          7.00         10.65         3.12 o                         
   6  -7   8          1.36          0.80         2.16 o                         
  -7  -6   8          6.99         10.20         2.53 o                         
  -6  -6   8          0.52         -1.86         1.86 o                         
  -5  -6   8          1.96         -0.87         1.45 o                         
  -4  -6   8         59.26         61.91         2.88 o                         
  -3  -6   8         17.20         16.30         1.39 o                         
  -2  -6   8         19.69         24.06         1.82 o                         
  -1  -6   8         86.81         79.52         5.65 o                         
   0  -6   8          7.63          9.65         0.88 o                         
   1  -6   8         29.35         34.50         4.05 o                         
   2  -6   8         70.14         68.78         3.92 o                         
   3  -6   8          9.94         11.31         1.99 o                         
   4  -6   8         16.75         15.39         1.41 o                         
   5  -6   8         25.18         22.17         4.43 o                         
   6  -6   8          7.73          3.45         2.42 o                         
  -7  -5   8          2.30          1.08         1.68 o                         
  -6  -5   8          4.35          1.89         1.73 o                         
  -5  -5   8          7.12          6.82         1.65 o                         
  -4  -5   8         11.01         13.37         1.49 o                         
  -3  -5   8         45.50         47.65         2.22 o                         
  -2  -5   8        133.55        140.72         4.23 o                         
  -1  -5   8         30.94         31.27         1.73 o                         
   0  -5   8         18.89         25.22         1.67 o                         
   1  -5   8        119.77        117.79         3.66 o                         
   2  -5   8         16.58         15.03         1.61 o                         
   3  -5   8          1.52          1.49         1.33 o                         
   4  -5   8         38.18         35.87         2.50 o                         
   5  -5   8         24.53         22.83         3.04 o                         
   6  -5   8          6.03          1.11         2.77 o                         
  -8  -4   8          1.38         -2.14         2.14 o                         
  -7  -4   8          9.68          6.45         2.13 o                         
  -6  -4   8          9.12         12.63         2.59 o                         
  -5  -4   8         10.40         12.24         2.25 o                         
  -4  -4   8          7.81          8.05         1.47 o                         
  -3  -4   8          6.06          5.66         1.16 o                         
  -2  -4   8        119.18        127.73         3.27 o                         
  -1  -4   8        272.84        262.49         5.30 o                         
   0  -4   8        103.69        105.64         2.96 o                         
   1  -4   8          3.14          4.83         1.09 o                         
   2  -4   8          1.77          3.10         1.08 o                         
   3  -4   8         55.46         54.23         3.36 o                         
   4  -4   8         49.39         51.51         3.71 o                         
   5  -4   8          5.51          0.98         1.91 o                         
   6  -4   8          3.02         -1.36         2.40 o                         
   7  -4   8          4.51         -1.79         3.56 o                         
  -8  -3   8          2.46          1.10         2.22 o                         
  -7  -3   8         13.63         12.15         2.51 o                         
  -6  -3   8         12.32         10.18         1.87 o                         
  -5  -3   8         17.49         14.50         2.34 o                         
  -4  -3   8         17.41         19.21         1.80 o                         
  -3  -3   8         33.21         40.30         1.60 o                         
  -2  -3   8         54.32         50.51         2.85 o                         
  -1  -3   8         46.35         47.58         2.02 o                         
   0  -3   8        258.07        267.58         7.69 o                         
   1  -3   8        244.24        225.03         5.92 o                         
   2  -3   8          0.39          0.02         0.80 o                         
   3  -3   8          0.71         -0.56         0.56 o                         
   4  -3   8         44.00         46.93         2.48 o                         
   5  -3   8         27.72         24.87         2.32 o                         
   6  -3   8          5.45          0.83         1.85 o                         
   7  -3   8          0.98         -1.79         2.03 o                         
  -8  -2   8          2.81         -1.34         1.34 o                         
  -7  -2   8          1.98         -0.67         0.67 o                         
  -6  -2   8          5.60          3.21         1.38 o                         
  -5  -2   8         58.08         60.91         3.00 o                         
  -4  -2   8         57.54         61.89         3.11 o                         
  -3  -2   8         27.51         24.41         1.87 o                         
  -2  -2   8         39.27         37.70         1.58 o                         
  -1  -2   8         93.26        102.60         3.08 o                         
   0  -2   8        149.51        148.30         4.01 o                         
   1  -2   8         32.60         35.30         2.30 o                         
   2  -2   8         53.49         64.12         3.55 o                         
   3  -2   8        143.87        148.12         5.34 o                         
   4  -2   8          4.30          4.99         1.69 o                         
   5  -2   8          2.78         -0.79         1.83 o                         
   6  -2   8         10.01         12.60         2.98 o                         
   7  -2   8          6.37          5.17         3.52 o                         
  -8  -1   8         29.10         19.50         3.28 o                         
  -7  -1   8         37.49         36.40         2.58 o                         
  -6  -1   8          2.41          6.55         1.27 o                         
  -5  -1   8          2.15          0.91         0.55 o                         
  -4  -1   8         17.97         14.88         1.81 o                         
  -3  -1   8        226.67        231.90         5.66 o                         
  -2  -1   8        197.24        204.30         3.94 o                         
  -1  -1   8         14.77         14.87         1.34 o                         
   0  -1   8         19.25         18.79         1.69 o                         
   1  -1   8         45.46         51.74         1.92 o                         
   2  -1   8        107.38        101.03         2.81 o                         
   3  -1   8         68.06         71.63         3.81 o                         
   4  -1   8         13.15         14.37         2.11 o                         
   5  -1   8         16.08         18.64         6.60 o                         
   6  -1   8          0.76         -2.34         2.34 o                         
  -8   0   8          0.04          1.02         1.45 o                         
  -7   0   8         14.64         13.04         1.55 o                         
  -6   0   8        128.82        137.03         5.22 o                         
  -5   0   8        161.16        159.27         3.98 o                         
  -4   0   8          0.52          2.65         0.96 o                         
  -3   0   8         13.43         17.35         1.39 o                         
  -2   0   8        110.78        101.62         2.97 o                         
  -1   0   8        314.09        303.24         6.00 o                         
   0   0   8        107.03        108.36         2.67 o                         
   1   0   8         13.34         11.14         2.02 o                         
   2   0   8         24.06         24.25         1.69 o                         
   3   0   8        124.86        136.27         4.64 o                         
   4   0   8         36.42         36.70         4.18 o                         
   5   0   8          3.01         -2.36         2.36 o                         
   6   0   8          0.42         -1.84         1.84 o                         
  -8   1   8          0.35         -1.02         1.67 o                         
  -7   1   8         31.50         34.92         2.46 o                         
  -6   1   8          2.04          3.91         1.04 o                         
  -5   1   8         19.68         17.24         1.96 o                         
  -4   1   8        355.83        343.88         7.18 o                         
  -3   1   8        419.98        415.04         7.77 o                         
  -2   1   8          7.33          9.34         1.25 o                         
  -1   1   8         21.75         24.01         1.39 o                         
   0   1   8         84.84         78.76         2.73 o                         
   1   1   8         57.76         58.80         3.34 o                         
   2   1   8         93.21         97.44         3.25 o                         
   3   1   8          6.59          5.48         1.46 o                         
   4   1   8          2.88          0.47         1.64 o                         
   5   1   8         20.98         15.04         3.15 o                         
   6   1   8          5.93          6.69         9.37 o                         
  -8   2   8         13.29          9.11         1.81 o                         
  -7   2   8          4.45          6.90         2.00 o                         
  -6   2   8          0.22          0.69         1.73 o                         
  -5   2   8         59.04         59.50         3.23 o                         
  -4   2   8         68.53         81.03         3.36 o                         
  -3   2   8          0.50          2.65         0.88 o                         
  -2   2   8        363.65        350.94         7.96 o                         
  -1   2   8        340.06        331.05         6.87 o                         
   0   2   8         52.28         48.57         2.91 o                         
   1   2   8          7.24         10.40         1.78 o                         
   2   2   8        144.94        163.98         5.92 o                         
   3   2   8         15.27         17.96         2.47 o                         
   4   2   8          8.61          7.17         2.50 o                         
   5   2   8          4.89          3.93         3.28 o                         
   6   2   8          0.42         -2.29         2.29 o                         
  -8   3   8          6.51         10.65         2.86 o                         
  -7   3   8         28.40         28.71         4.49 o                         
  -6   3   8         18.81         22.50         3.49 o                         
  -5   3   8          2.06          3.31         1.42 o                         
  -4   3   8          9.18         10.03         1.54 o                         
  -3   3   8        149.03        154.46         4.95 o                         
  -2   3   8        160.51        173.73         6.89 o                         
  -1   3   8          0.40         -0.16         1.26 o                         
   0   3   8         54.91         55.60         2.40 o                         
   1   3   8        203.29        214.86         7.03 o                         
   2   3   8          0.95          5.18         1.10 o                         
   3   3   8          0.12         -1.41         1.74 o                         
   4   3   8         22.74         25.57         3.80 o                         
   5   3   8          3.23         -0.96         2.83 o                         
  -8   4   8          1.62          5.32         2.38 o                         
  -7   4   8          4.25          5.17         2.15 o                         
  -6   4   8         26.38         29.59         3.68 o                         
  -5   4   8         80.76         87.96         4.57 o                         
  -4   4   8         23.86         27.76         2.05 o                         
  -3   4   8          2.03          3.22         1.33 o                         
  -2   4   8         43.13         48.40         3.25 o                         
  -1   4   8         77.35         87.29         4.41 o                         
   0   4   8         51.12         50.45         2.92 o                         
   1   4   8         25.40         26.84         2.84 o                         
   2   4   8         28.44         32.42         3.30 o                         
   3   4   8         23.85         26.07         3.36 o                         
   4   4   8          0.15         -1.02         1.95 o                         
   5   4   8          0.03         -3.27         3.27 o                         
  -7   5   8          6.00          6.46         3.38 o                         
  -6   5   8          9.15          9.08         3.19 o                         
  -5   5   8         36.31         36.74         3.76 o                         
  -4   5   8         62.04         65.99         5.31 o                         
  -3   5   8         63.68         62.84         4.13 o                         
  -2   5   8          4.91          3.06         1.69 o                         
  -1   5   8          1.28          1.28         1.72 o                         
   0   5   8         58.48         57.79         3.65 o                         
   1   5   8         93.99        105.82         7.44 o                         
   2   5   8         11.84          8.97         2.55 o                         
   3   5   8          2.90          0.76         1.96 o                         
   4   5   8          3.93         -0.60         2.40 o                         
  -7   6   8          4.44          7.46         2.77 o                         
  -6   6   8         12.36          8.38         2.74 o                         
  -5   6   8         28.98         24.90         4.21 o                         
  -4   6   8         43.07         43.76         5.25 o                         
  -3   6   8         48.03         55.24         4.36 o                         
  -2   6   8          9.60          8.47         1.99 o                         
  -1   6   8          3.52          2.05         2.57 o                         
   0   6   8         22.96         19.27         2.72 o                         
   1   6   8         15.63         17.17         1.64 o                         
   2   6   8         13.82         11.96         2.46 o                         
   3   6   8         12.64         10.43         3.04 o                         
  -6   7   8          8.90          1.81         2.73 o                         
  -5   7   8         22.36         33.60         5.61 o                         
  -4   7   8         20.99         17.89         3.03 o                         
  -3   7   8         29.31         21.98         2.88 o                         
  -2   7   8         16.59         23.15         2.92 o                         
  -1   7   8         13.38         19.43         3.30 o                         
   0   7   8         14.31          8.14         2.46 o                         
   1   7   8          4.48          2.46         1.04 o                         
   2   7   8          5.21          6.14         2.28 o                         
  -5   8   8          7.04          4.98         3.00 o                         
  -4   8   8          9.07          6.77         2.67 o                         
  -3   8   8         23.32         35.92         3.35 o                         
  -2   8   8          4.74          5.02         1.88 o                         
  -1   8   8         16.38          8.52         2.22 o                         
   0   8   8         26.54         28.40         4.16 o                         
   1   8   8          3.26          2.03         2.01 o                         
   0 -11   9          4.47          0.99         4.70 o                         
   1 -11   9          2.77         -0.43         1.75 o                         
  -3 -10   9          0.55         -1.32         1.32 o                         
  -2 -10   9          5.52          3.75         2.09 o                         
  -1 -10   9         14.27          8.51         1.22 o                         
   0 -10   9         11.10          8.60         1.28 o                         
   1 -10   9         29.31         33.56         2.61 o                         
   2 -10   9          4.92          5.82         1.71 o                         
   3 -10   9          0.20         -2.02         2.02 o                         
  -4  -9   9          0.80         -1.96         1.99 o                         
  -3  -9   9          5.96          4.14         1.08 o                         
  -2  -9   9         12.12         12.64         3.40 o                         
  -1  -9   9          0.56         -0.45         0.76 o                         
   0  -9   9         15.65         17.92         1.51 o                         
   1  -9   9         39.34         33.52         2.10 o                         
   2  -9   9         11.12         14.10         2.01 o                         
   3  -9   9          8.75          7.64         2.54 o                         
   4  -9   9          1.29         -1.93         1.93 o                         
  -5  -8   9          4.08          5.39         2.05 o                         
  -4  -8   9          5.21          4.27         1.28 o                         
  -3  -8   9          5.74          6.68         1.59 o                         
  -2  -8   9          5.13          5.68         1.24 o                         
  -1  -8   9         20.61         20.05         4.36 o                         
   0  -8   9         43.71         47.03         3.47 o                         
   1  -8   9          3.08          2.73         2.19 o                         
   2  -8   9          5.23          1.87         1.15 o                         
   3  -8   9         29.51         26.25         5.03 o                         
   4  -8   9         11.14         10.75         4.54 o                         
   5  -8   9          5.05          3.75         2.56 o                         
  -6  -7   9          2.53         -1.87         1.87 o                         
  -5  -7   9         12.61          5.93         3.08 o                         
  -4  -7   9          7.69         10.82         1.66 o                         
  -3  -7   9          7.36         10.31         1.25 o                         
  -2  -7   9         11.53         10.12         1.36 o                         
  -1  -7   9         22.94         25.18         4.89 o                         
   0  -7   9         23.67         27.50         1.50 o                         
   1  -7   9         27.68         25.48         2.01 o                         
   2  -7   9         25.50         26.47         2.58 o                         
   3  -7   9          0.50          3.27         2.27 o                         
   4  -7   9          8.47          8.53         7.16 o                         
   5  -7   9         32.99         28.81         8.05 o                         
  -6  -6   9          4.05          2.05         2.04 o                         
  -5  -6   9          0.34         -0.09         1.20 o                         
  -4  -6   9          6.16          9.50         1.79 o                         
  -3  -6   9         55.14         60.88         4.55 o                         
  -2  -6   9         49.53         51.38         2.09 o                         
  -1  -6   9         11.83         15.16         0.99 o                         
   0  -6   9         13.72         11.85         2.83 o                         
   1  -6   9         27.77         28.32         2.03 o                         
   2  -6   9         10.07         13.63         2.07 o                         
   3  -6   9         17.57         17.45         2.18 o                         
   4  -6   9         37.99         39.45         5.98 o                         
   5  -6   9          2.15         -1.21         2.52 o                         
   6  -6   9          0.37         -0.43         2.86 o                         
  -7  -5   9          0.03         -1.70         1.70 o                         
  -6  -5   9          6.94          7.58         2.31 o                         
  -5  -5   9         20.03         17.56         3.64 o                         
  -4  -5   9          4.19          6.04         1.73 o                         
  -3  -5   9          9.35          7.01         1.19 o                         
  -2  -5   9         50.30         55.60         2.42 o                         
  -1  -5   9        106.39        108.34         3.29 o                         
   0  -5   9         71.00         67.07         3.24 o                         
   1  -5   9          0.96          0.60         1.16 o                         
   2  -5   9          0.50         -0.91         1.14 o                         
   3  -5   9         41.44         41.60         3.09 o                         
   4  -5   9         26.08         23.71         2.96 o                         
   5  -5   9          5.58          4.54         2.07 o                         
   6  -5   9          7.41         13.45         3.80 o                         
  -7  -4   9          8.55          8.74         2.33 o                         
  -6  -4   9          7.48          5.47         1.88 o                         
  -5  -4   9          2.26          2.56         1.57 o                         
  -4  -4   9         24.83         31.33         2.42 o                         
  -3  -4   9        107.54        112.08         5.55 o                         
  -2  -4   9         16.42         19.85         1.46 o                         
  -1  -4   9         45.92         56.51         2.56 o                         
   0  -4   9         86.54         90.49         3.50 o                         
   1  -4   9         17.12         15.71         2.18 o                         
   2  -4   9         26.23         24.44         2.13 o                         
   3  -4   9         22.12         27.22         2.79 o                         
   4  -4   9          3.89          1.86         2.43 o                         
   5  -4   9          8.36          8.80         4.22 o                         
   6  -4   9          5.77          0.61         2.46 o                         
  -8  -3   9          6.08          6.59         2.77 o                         
  -7  -3   9          4.29          3.50         1.94 o                         
  -6  -3   9          1.96          4.11         1.71 o                         
  -5  -3   9         19.40         19.16         2.17 o                         
  -4  -3   9         33.35         31.07         1.85 o                         
  -3  -3   9          0.33          1.10         0.83 o                         
  -2  -3   9         63.16         73.74         3.02 o                         
  -1  -3   9        268.99        254.99         8.05 o                         
   0  -3   9         15.22         18.16         2.34 o                         
   1  -3   9          4.62          5.99         1.78 o                         
   2  -3   9         63.89         61.87         5.27 o                         
   3  -3   9         23.09         27.32         4.06 o                         
   4  -3   9         13.59         14.27         4.31 o                         
   5  -3   9          6.22          7.48         2.01 o                         
   6  -3   9          0.22         -3.22         4.71 o                         
  -8  -2   9          0.16         -1.13         2.03 o                         
  -7  -2   9         24.13         23.49         2.97 o                         
  -6  -2   9         24.08         28.81         3.41 o                         
  -5  -2   9          5.15          6.34         1.63 o                         
  -4  -2   9         15.67         15.70         2.49 o                         
  -3  -2   9         59.61         63.10         3.36 o                         
  -2  -2   9         76.89         77.70         2.56 o                         
  -1  -2   9          3.28          5.75         1.09 o                         
   0  -2   9         29.85         33.09         2.34 o                         
   1  -2   9        192.45        177.29         5.93 o                         
   2  -2   9         37.60         42.35         3.89 o                         
   3  -2   9          4.94          5.18         1.07 o                         
   4  -2   9         14.84          9.66         2.20 o                         
   5  -2   9          2.80         -0.43         2.45 o                         
   6  -2   9          2.75         -1.40         2.03 o                         
  -8  -1   9          0.49         -1.05         1.05 o                         
  -7  -1   9          0.20         -0.87         0.87 o                         
  -6  -1   9          1.42          1.15         1.49 o                         
  -5  -1   9         84.34         80.13         7.60 o                         
  -4  -1   9         92.81         94.94         4.35 o                         
  -3  -1   9         14.57         17.29         2.27 o                         
  -2  -1   9         46.69         47.72         2.32 o                         
  -1  -1   9         46.53         50.50         2.71 o                         
   0  -1   9         13.66         14.49         1.62 o                         
   1  -1   9         13.59         15.12         2.34 o                         
   2  -1   9         81.87         84.58         6.26 o                         
   3  -1   9        108.18        112.72         7.49 o                         
   4  -1   9          2.79          2.71         1.72 o                         
   5  -1   9          0.68         -2.26         2.50 o                         
   6  -1   9          3.78         -2.22         2.22 o                         
  -8   0   9         19.10         14.59         3.90 o                         
  -7   0   9         11.75         11.66         1.71 o                         
  -6   0   9          0.20          0.96         0.96 o                         
  -5   0   9         15.34         14.62         1.80 o                         
  -4   0   9         27.69         28.26         2.04 o                         
  -3   0   9        145.77        133.86         3.17 o                         
  -2   0   9        169.39        173.68         6.00 o                         
  -1   0   9          4.10          4.75         0.80 o                         
   0   0   9          1.80          2.35         0.71 o                         
   1   0   9         38.23         43.60         2.58 o                         
   2   0   9         54.35         57.25         5.67 o                         
   3   0   9         22.04         23.61         2.92 o                         
   4   0   9         12.05         15.06         2.74 o                         
   5   0   9         15.22          9.91         9.24 o                         
   6   0   9          0.37         -3.10         3.10 o                         
  -8   1   9          0.93         -0.75         1.07 o                         
  -7   1   9          4.46          3.26         1.65 o                         
  -6   1   9         37.67         33.21         3.73 o                         
  -5   1   9         60.75         64.50         3.10 o                         
  -4   1   9          7.99         10.85         1.75 o                         
  -3   1   9         67.34         70.86         3.61 o                         
  -2   1   9         62.15         61.68         2.90 o                         
  -1   1   9         38.50         34.40         1.72 o                         
   0   1   9         76.57         73.64         3.15 o                         
   1   1   9         27.55         34.43         2.88 o                         
   2   1   9          5.98          5.77         1.50 o                         
   3   1   9          8.21          8.06         2.31 o                         
   4   1   9         15.89         16.46         4.06 o                         
   5   1   9          7.69          8.98         2.91 o                         
  -8   2   9          4.38          4.02         3.58 o                         
  -7   2   9         19.62         21.81         2.84 o                         
  -6   2   9          5.24          7.64         1.91 o                         
  -5   2   9          0.23         -1.18         1.18 o                         
  -4   2   9         75.22         75.62         3.42 o                         
  -3   2   9        145.25        156.08         4.87 o                         
  -2   2   9         10.10         13.50         1.58 o                         
  -1   2   9         15.34         15.20         1.66 o                         
   0   2   9         64.82         72.13         3.02 o                         
   1   2   9         53.13         55.00         4.46 o                         
   2   2   9         25.03         20.13         2.63 o                         
   3   2   9          2.94          4.32         2.24 o                         
   4   2   9          1.14          1.60         1.89 o                         
   5   2   9          3.23          1.09         2.46 o                         
  -8   3   9          2.97          3.62         2.49 o                         
  -7   3   9          2.86          0.98         2.07 o                         
  -6   3   9         23.84         22.22         3.04 o                         
  -5   3   9         26.85         33.58         3.20 o                         
  -4   3   9         15.13         17.09         1.91 o                         
  -3   3   9         22.43         28.56         2.93 o                         
  -2   3   9         38.10         40.25         3.39 o                         
  -1   3   9         44.01         39.02         2.66 o                         
   0   3   9         36.27         37.45         2.01 o                         
   1   3   9         41.57         44.07         2.94 o                         
   2   3   9         21.86         18.38         3.83 o                         
   3   3   9          3.01          0.93         2.04 o                         
   4   3   9          1.60         -1.81         1.81 o                         
  -7   4   9         15.70         16.97         3.22 o                         
  -6   4   9         19.71         23.69         3.54 o                         
  -5   4   9         15.47         14.76         2.13 o                         
  -4   4   9         43.08         51.88         4.67 o                         
  -3   4   9         12.03         13.19         2.01 o                         
  -2   4   9          1.78          0.63         1.28 o                         
  -1   4   9         49.32         51.99         4.73 o                         
   0   4   9         56.36         60.83         2.76 o                         
   1   4   9         16.99         16.91         2.45 o                         
   2   4   9         12.85         10.46         2.30 o                         
   3   4   9          9.66         11.13         2.60 o                         
   4   4   9          2.41          4.47         3.62 o                         
  -7   5   9          5.04          6.86         2.63 o                         
  -6   5   9         13.98         19.54         4.11 o                         
  -5   5   9         40.68         34.04         5.05 o                         
  -4   5   9         41.25         43.38         5.30 o                         
  -3   5   9          4.84          4.65         1.99 o                         
  -2   5   9          4.57          1.65         1.88 o                         
  -1   5   9         16.16         21.55         3.44 o                         
   0   5   9         27.28         21.12         4.16 o                         
   1   5   9         38.00         36.37         8.51 o                         
   2   5   9          6.77          5.88         2.14 o                         
   3   5   9          0.66         -1.25         2.19 o                         
  -6   6   9          9.41         11.96         2.96 o                         
  -5   6   9         23.53         28.82         3.92 o                         
  -4   6   9         34.64         28.72         3.79 o                         
  -3   6   9         12.19         12.68         3.10 o                         
  -2   6   9          7.80          9.14         3.23 o                         
  -1   6   9         13.11         10.94         2.92 o                         
   0   6   9         15.17         12.54         2.09 o                         
   1   6   9          7.59          3.40         1.78 o                         
   2   6   9          4.81          1.20         1.87 o                         
  -5   7   9          7.47          0.85         2.52 o                         
  -4   7   9         16.58         20.20         3.46 o                         
  -3   7   9         16.14         28.75         3.30 o                         
  -2   7   9         25.92         29.73         3.66 o                         
  -1   7   9         11.58         11.87         2.42 o                         
   0   7   9          3.18          1.82         1.42 o                         
   1   7   9          4.21          6.12         2.17 o                         
  -2   8   9         40.33         31.86         7.65 o                         
  -1 -10  10         15.04          8.78         3.08 o                         
   0 -10  10          3.98          1.74         2.34 o                         
   1 -10  10          4.72          2.11         2.34 o                         
  -3  -9  10          0.95         -1.16         1.16 o                         
  -2  -9  10          3.46          1.10         2.58 o                         
  -1  -9  10         16.93         13.26         3.65 o                         
   0  -9  10         17.48         20.46         1.04 o                         
   1  -9  10         15.26         13.96         2.03 o                         
   2  -9  10          0.98         -0.54         1.78 o                         
   3  -9  10          2.99          3.69         4.99 o                         
  -4  -8  10          0.84         -2.40         2.40 o                         
  -3  -8  10         17.62         18.41         2.22 o                         
  -2  -8  10         18.75         26.51         5.49 o                         
  -1  -8  10          0.43          1.68         2.70 o                         
   0  -8  10          7.55          6.46         1.07 o                         
   1  -8  10         27.75         24.24         2.20 o                         
   2  -8  10          8.64          8.84         2.69 o                         
   3  -8  10         12.69         13.19         3.31 o                         
   4  -8  10          5.65          5.16         2.46 o                         
  -5  -7  10          0.86         -0.46         1.92 o                         
  -4  -7  10          6.49          4.60         2.16 o                         
  -3  -7  10         17.41         21.11         2.36 o                         
  -2  -7  10          3.96          3.14         1.28 o                         
  -1  -7  10         27.64         39.00         6.45 o                         
   0  -7  10         35.80         36.71         1.88 o                         
   1  -7  10          2.64          2.17         1.03 o                         
   2  -7  10          2.80          1.46         1.85 o                         
   3  -7  10         50.11         64.89         5.69 o                         
   4  -7  10         12.32          9.34         3.12 o                         
  -6  -6  10          0.09         -2.91         4.11 o                         
  -5  -6  10          4.52          2.36         2.46 o                         
  -4  -6  10         27.10         27.00         2.44 o                         
  -3  -6  10         12.26         12.36         1.75 o                         
  -2  -6  10         20.63         23.02         1.60 o                         
  -1  -6  10         35.20         40.37         2.13 o                         
   0  -6  10          1.03         -0.25         1.01 o                         
   1  -6  10          8.30          9.16         1.96 o                         
   2  -6  10         43.18         50.25         3.78 o                         
   3  -6  10          2.24         -1.53         1.53 o                         
   4  -6  10          2.83          3.94         2.08 o                         
   5  -6  10         19.26         24.62         7.36 o                         
  -6  -5  10          0.81          1.71         1.84 o                         
  -5  -5  10          1.64          1.50         2.04 o                         
  -4  -5  10          1.28         -2.03         2.03 o                         
  -3  -5  10         20.23         18.65         1.55 o                         
  -2  -5  10        101.96        102.76         3.50 o                         
  -1  -5  10         35.35         38.21         2.21 o                         
   0  -5  10          3.33          5.10         1.18 o                         
   1  -5  10         10.05         12.59         1.90 o                         
   2  -5  10          7.57          6.88         1.61 o                         
   3  -5  10         19.77         15.44         2.56 o                         
   4  -5  10         21.70         16.89         4.24 o                         
   5  -5  10          0.30          2.63         2.64 o                         
  -7  -4  10          0.32         -0.31         3.13 o                         
  -6  -4  10          9.34          8.76         2.08 o                         
  -5  -4  10         25.91         26.64         3.04 o                         
  -4  -4  10          1.51          3.00         1.56 o                         
  -3  -4  10         11.95         13.20         1.70 o                         
  -2  -4  10         25.52         28.53         2.02 o                         
  -1  -4  10         32.13         32.22         2.06 o                         
   0  -4  10         77.64         72.14         3.44 o                         
   1  -4  10         23.70         23.75         2.32 o                         
   2  -4  10          5.45          4.80         1.81 o                         
   3  -4  10         12.99         11.25         3.50 o                         
   4  -4  10          3.69          8.50         3.22 o                         
   5  -4  10          3.40          6.91         3.22 o                         
  -7  -3  10          6.77          2.60         2.32 o                         
  -6  -3  10         10.00          9.06         1.58 o                         
  -5  -3  10          0.20         -0.27         0.68 o                         
  -4  -3  10         32.46         32.41         2.27 o                         
  -3  -3  10         74.01         70.57         3.63 o                         
  -2  -3  10          2.60          5.07         1.08 o                         
  -1  -3  10         11.29         15.78         1.72 o                         
   0  -3  10         35.50         33.71         2.73 o                         
   1  -3  10         37.52         37.97         3.09 o                         
   2  -3  10         71.39         73.13         5.83 o                         
   3  -3  10         12.73         12.54         3.56 o                         
   4  -3  10          0.08          4.63         4.94 o                         
   5  -3  10          2.82         -2.63         2.63 o                         
  -7  -2  10          2.20         -0.67         1.80 o                         
  -6  -2  10          2.67          2.40         1.66 o                         
  -5  -2  10         18.73         23.21         3.26 o                         
  -4  -2  10         41.57         40.63         3.78 o                         
  -3  -2  10         12.47         12.25         1.54 o                         
  -2  -2  10         35.51         37.56         2.35 o                         
  -1  -2  10         39.82         37.12         2.55 o                         
   0  -2  10          0.80          2.59         1.20 o                         
   1  -2  10         41.72         47.00         4.01 o                         
   2  -2  10         76.47         82.93         6.19 o                         
   3  -2  10          8.70          9.12         4.57 o                         
   4  -2  10          5.88          1.02         1.37 o                         
   5  -2  10          3.56         -2.23         2.23 o                         
  -7  -1  10          6.41          2.98         1.71 o                         
  -6  -1  10         18.92         20.15         3.41 o                         
  -5  -1  10         18.67         22.47         3.26 o                         
  -4  -1  10         19.60         20.97         4.70 o                         
  -3  -1  10         35.15         30.37         2.58 o                         
  -2  -1  10         51.99         54.55         2.60 o                         
  -1  -1  10          4.81          5.92         1.32 o                         
   0  -1  10         11.13         10.96         1.86 o                         
   1  -1  10         70.34         75.45         4.83 o                         
   2  -1  10         19.66         20.11         3.67 o                         
   3  -1  10          9.76          7.23         1.46 o                         
   4  -1  10         14.97          7.41         3.65 o                         
   5  -1  10          1.64         -0.40         2.04 o                         
  -7   0  10          0.72         -0.74         0.74 o                         
  -6   0  10          3.87          2.00         2.06 o                         
  -5   0  10         28.67         19.77         3.86 o                         
  -4   0  10         57.33         62.64         5.03 o                         
  -3   0  10         47.22         55.35         4.03 o                         
  -2   0  10         14.50         14.37         2.23 o                         
  -1   0  10          9.07          8.96         1.45 o                         
   0   0  10         54.80         64.44         4.33 o                         
   1   0  10         25.09         22.25         4.98 o                         
   2   0  10          3.43          1.53         2.82 o                         
   3   0  10         22.19         20.08         2.35 o                         
   4   0  10         12.24         10.72         4.83 o                         
   5   0  10          0.75         -2.04         3.16 o                         
  -7   1  10          4.26          2.81         1.50 o                         
  -6   1  10          2.18          0.70         1.59 o                         
  -5   1  10         14.44         14.14         4.07 o                         
  -4   1  10         44.36         44.75         3.68 o                         
  -3   1  10         36.21         29.26         3.25 o                         
  -2   1  10         17.87         16.99         2.19 o                         
  -1   1  10         39.20         46.33         2.90 o                         
   0   1  10         48.83         44.42         2.67 o                         
   1   1  10         14.27          7.87         1.69 o                         
   2   1  10          8.83          6.58         1.68 o                         
   3   1  10          4.07          1.74         2.14 o                         
   4   1  10          2.31         -1.37         1.93 o                         
  -7   2  10         10.93          8.65         2.22 o                         
  -6   2  10          5.12          2.17         1.99 o                         
  -5   2  10          6.14          1.58         1.48 o                         
  -4   2  10         19.39         17.13         2.12 o                         
  -3   2  10         33.52         39.88         2.54 o                         
  -2   2  10         34.56         34.16         2.63 o                         
  -1   2  10         21.65         17.18         1.96 o                         
   0   2  10         28.48         29.89         2.23 o                         
   1   2  10         43.03         44.67         3.85 o                         
   2   2  10         11.61          9.65         2.18 o                         
   3   2  10          0.36         -2.52         2.52 o                         
   4   2  10          1.76          3.18         2.59 o                         
  -7   3  10          4.19          0.63         2.18 o                         
  -6   3  10         20.75         14.63         6.04 o                         
  -5   3  10         42.79         43.95         4.43 o                         
  -4   3  10          0.87          1.20         1.61 o                         
  -3   3  10          0.24         -1.39         1.39 o                         
  -2   3  10         36.91         31.49         2.59 o                         
  -1   3  10         70.40         76.25         4.05 o                         
   0   3  10         41.86         41.52         2.74 o                         
   1   3  10          6.02          3.70         1.68 o                         
   2   3  10          2.72          2.28         2.21 o                         
   3   3  10         12.99         11.44         3.19 o                         
  -6   4  10         26.84         27.79         2.93 o                         
  -5   4  10         15.59         22.69         3.35 o                         
  -4   4  10         14.65         14.94         2.90 o                         
  -3   4  10         19.25         23.20         4.04 o                         
  -2   4  10          0.21         -1.19         1.65 o                         
  -1   4  10          9.31          9.01         1.96 o                         
   0   4  10         71.17         75.65         6.62 o                         
   1   4  10         21.12         23.01         3.76 o                         
   2   4  10          3.39          2.19         1.95 o                         
   3   4  10          2.32         -2.42         2.42 o                         
  -6   5  10          6.49          7.37         2.78 o                         
  -5   5  10         27.80         29.01         3.84 o                         
  -4   5  10         30.33         38.32         4.36 o                         
  -3   5  10          2.45          5.95         2.18 o                         
  -2   5  10          5.55          1.80         1.82 o                         
  -1   5  10         35.87         38.28         3.77 o                         
   0   5  10          3.95          7.38         2.64 o                         
   1   5  10          1.38          1.05         1.65 o                         
   2   5  10         21.80         19.41         3.25 o                         
  -4   6  10          6.08          5.90         2.45 o                         
  -3   6  10         34.93         34.24         4.68 o                         
  -2   6  10         31.64         38.67         4.46 o                         
  -1   6  10          2.90          0.50         2.08 o                         
   0   6  10          0.58          3.50         2.58 o                         
  -1  -9  11          8.53         14.68         4.28 o                         
   0  -9  11          0.64          0.27         2.60 o                         
   1  -9  11          2.63          0.82         1.98 o                         
  -3  -8  11          0.11         -3.00         3.00 o                         
  -2  -8  11          5.22          7.82         3.91 o                         
  -1  -8  11         12.82         20.66         5.45 o                         
   0  -8  11          5.18          5.39         1.92 o                         
   1  -8  11          6.04          6.79         1.77 o                         
   2  -8  11          3.22          1.92         1.85 o                         
  -4  -7  11          1.29         -1.24         1.24 o                         
  -3  -7  11         29.40         24.34         2.95 o                         
  -2  -7  11         24.62         29.38         4.08 o                         
  -1  -7  11          0.71          0.11         0.52 o                         
   0  -7  11          2.15          2.92         1.78 o                         
   1  -7  11         18.64         23.37         4.71 o                         
   2  -7  11          8.69          8.16         2.46 o                         
   3  -7  11          8.88          3.47         4.29 o                         
  -5  -6  11          1.29          0.49         2.98 o                         
  -4  -6  11          7.01          6.95         1.73 o                         
  -3  -6  11         14.31         13.76         1.72 o                         
  -2  -6  11          8.72          6.24         1.25 o                         
  -1  -6  11         22.80         20.56         3.52 o                         
   0  -6  11         12.35         11.69         1.65 o                         
   1  -6  11          0.15         -1.09         1.09 o                         
   2  -6  11         12.24          8.81         5.27 o                         
   3  -6  11         20.07         23.97         5.61 o                         
  -6  -5  11          0.10         -2.78         2.78 o                         
  -5  -5  11          2.43         -1.46         1.53 o                         
  -4  -5  11         13.79         10.25         3.28 o                         
  -3  -5  11         12.33         13.51         1.97 o                         
  -2  -5  11         22.27         29.23         2.12 o                         
  -1  -5  11         18.00         18.62         2.56 o                         
   0  -5  11          5.17          4.00         1.44 o                         
   1  -5  11         15.79         16.77         2.24 o                         
   2  -5  11         16.74         15.84         4.04 o                         
   3  -5  11          2.65          2.09         2.53 o                         
   4  -5  11          4.13          2.80         2.71 o                         
  -6  -4  11          2.32          0.22         2.24 o                         
  -5  -4  11          8.05          8.91         2.39 o                         
  -4  -4  11          4.14          2.52         1.72 o                         
  -3  -4  11          5.88          8.48         2.31 o                         
  -2  -4  11         20.30         16.17         1.77 o                         
  -1  -4  11         18.91         21.36         2.16 o                         
   0  -4  11         31.33         41.77         4.94 o                         
   1  -4  11         28.17         19.10         3.62 o                         
   2  -4  11          6.84          1.16         4.28 o                         
   3  -4  11          2.26          0.50         2.39 o                         
   4  -4  11          3.01         -0.26         2.64 o                         
  -6  -3  11          7.88          6.23         1.53 o                         
  -5  -3  11         17.46         15.09         3.02 o                         
  -4  -3  11         10.24          7.54         2.14 o                         
  -3  -3  11         18.87         16.95         2.25 o                         
  -2  -3  11          3.31          4.33         1.49 o                         
  -1  -3  11          1.39          0.33         1.37 o                         
   0  -3  11         37.95         42.99         6.35 o                         
   1  -3  11         60.86         64.25        11.13 o                         
   2  -3  11         23.38         20.59         3.78 o                         
   3  -3  11          1.77         -1.40         2.22 o                         
   4  -3  11          0.86         -2.32         2.32 o                         
  -6  -2  11         12.27         12.07         2.99 o                         
  -5  -2  11          4.71          3.74         2.22 o                         
  -4  -2  11         21.06         22.09         3.29 o                         
  -3  -2  11         35.64         38.06         3.52 o                         
  -2  -2  11          6.07          7.46         1.45 o                         
  -1  -2  11          6.54          7.09         1.51 o                         
   0  -2  11         13.55         10.93         2.44 o                         
   1  -2  11         20.71         24.53         3.30 o                         
   2  -2  11         27.95         23.38         4.02 o                         
   3  -2  11         16.66         23.16         4.38 o                         
   4  -2  11          4.22          5.50         3.93 o                         
  -7  -1  11          4.22          2.49         3.98 o                         
  -6  -1  11          3.43         -0.40         2.73 o                         
  -5  -1  11         15.24         11.49         2.75 o                         
  -4  -1  11         38.59         43.59         4.31 o                         
  -3  -1  11          6.53          1.91         1.86 o                         
  -2  -1  11          8.13          5.18         1.73 o                         
  -1  -1  11         43.43         45.17         3.41 o                         
   0  -1  11         21.84         35.32         5.21 o                         
   1  -1  11          5.06          3.13         2.04 o                         
   2  -1  11          5.55          6.26         2.87 o                         
   3  -1  11         13.72         12.47         3.38 o                         
   4  -1  11          9.91          2.00         3.21 o                         
  -6   0  11          2.42          1.75         2.98 o                         
  -5   0  11         34.96         34.31         4.68 o                         
  -4   0  11         20.23         17.19         3.26 o                         
  -3   0  11          8.20          5.16         3.57 o                         
  -2   0  11         27.93         33.04         3.29 o                         
  -1   0  11         16.52         19.55         2.47 o                         
   0   0  11         19.61         15.47         2.38 o                         
   1   0  11         28.83         28.62         3.47 o                         
   2   0  11          3.65          1.49         1.65 o                         
   3   0  11          0.76         -1.09         1.46 o                         
  -6   1  11         10.71          5.81         3.59 o                         
  -5   1  11          0.48          1.69         1.53 o                         
  -4   1  11          4.83          2.48         1.21 o                         
  -3   1  11         55.23         54.70         5.31 o                         
  -2   1  11         23.13         17.70         1.76 o                         
  -1   1  11         13.37         11.50         1.65 o                         
   0   1  11         42.15         54.07         3.82 o                         
   1   1  11          6.15          4.77         1.96 o                         
   2   1  11          1.07         -1.71         1.71 o                         
   3   1  11         10.83          3.48         4.34 o                         
  -6   2  11         13.95          7.18         2.44 o                         
  -5   2  11         10.59         14.56         2.57 o                         
  -4   2  11          8.41          7.23         1.73 o                         
  -3   2  11          0.44         -0.54         1.27 o                         
  -2   2  11         12.59         11.27         1.58 o                         
  -1   2  11         91.60         96.66         5.33 o                         
   0   2  11         23.30         20.94         5.40 o                         
   1   2  11          0.88         -1.25         2.26 o                         
   2   2  11         12.29         14.92         3.01 o                         
   3   2  11          1.76         -2.67         4.32 o                         
  -6   3  11          4.57          3.78         2.07 o                         
  -5   3  11          6.72          5.27         2.60 o                         
  -4   3  11         10.97          5.47         1.76 o                         
  -3   3  11          3.22          3.42         1.62 o                         
  -2   3  11         19.26         21.79         3.03 o                         
  -1   3  11         21.92         12.96         3.20 o                         
   0   3  11          8.37          5.38         2.19 o                         
   1   3  11         21.26         20.01         2.52 o                         
   2   3  11          8.94          6.15         2.21 o                         
  -5   4  11         33.58         41.11         4.35 o                         
  -4   4  11          1.76          6.48         2.22 o                         
  -3   4  11          1.06         -1.98         1.98 o                         
  -2   4  11         24.36         20.96         2.47 o                         
  -1   4  11         12.85         10.34         4.48 o                         
   0   4  11          7.58          9.13         2.82 o                         
   1   4  11          9.46          6.15         3.17 o                         
  -4   5  11         10.34          6.70         2.45 o                         
  -3   5  11         37.72         45.31         5.03 o                         
  -2   5  11          6.64          7.13         2.03 o                         
  -1   5  11          0.28         -2.94         2.94 o                         
  -2  -7  12         12.70         21.12         5.97 o                         
  -1  -7  12          3.53         -0.91         4.31 o                         
   0  -7  12          0.14         -2.35         2.35 o                         
   1  -7  12          6.99          7.95         2.34 o                         
  -4  -6  12          3.74          3.74         4.96 o                         
  -3  -6  12          6.02          7.39         1.95 o                         
  -2  -6  12          7.31          2.69         1.59 o                         
  -1  -6  12         13.02         11.19         2.31 o                         
   0  -6  12         14.00         19.12         2.57 o                         
   1  -6  12          4.39          6.67         2.62 o                         
   2  -6  12          0.36         -4.60         4.60 o                         
  -4  -5  12          5.53          6.81         2.44 o                         
  -3  -5  12          2.07          5.44         1.84 o                         
  -2  -5  12          9.28          9.94         2.73 o                         
  -1  -5  12          6.88          6.32         2.06 o                         
   0  -5  12          9.73          8.43         2.99 o                         
   1  -5  12         32.19         35.14         4.29 o                         
   2  -5  12          8.75         12.41         2.92 o                         
  -5  -4  12          3.76          1.27         2.28 o                         
  -4  -4  12          5.21          3.64         2.00 o                         
  -3  -4  12         10.96         10.91         2.30 o                         
  -2  -4  12          5.05          5.72         1.62 o                         
  -1  -4  12          2.98          1.39         1.45 o                         
   0  -4  12         36.51         36.07         4.40 o                         
   1  -4  12         15.41         20.13         4.19 o                         
   2  -4  12          0.33          0.38         2.14 o                         
   3  -4  12         13.35         12.47         3.85 o                         
  -5  -3  12          6.89          2.85         2.22 o                         
  -4  -3  12          4.97          2.62         2.19 o                         
  -3  -3  12          5.23          7.44         2.15 o                         
  -2  -3  12          3.53          1.22         1.38 o                         
  -1  -3  12         14.74         16.80         2.55 o                         
   0  -3  12         22.54         31.23         4.32 o                         
   1  -3  12          7.56          8.21         4.36 o                         
   2  -3  12         17.69         14.19         3.26 o                         
   3  -3  12          4.69          2.02         6.62 o                         
  -5  -2  12         19.09         15.34         3.22 o                         
  -4  -2  12         12.21         16.38         3.66 o                         
  -3  -2  12          4.36          4.80         1.85 o                         
  -2  -2  12          3.15         -0.67         1.52 o                         
  -1  -2  12         15.13         19.69         2.63 o                         
   0  -2  12         13.85         12.25         2.56 o                         
   1  -2  12          9.09          9.07         2.45 o                         
   2  -2  12         11.47         11.76         3.35 o                         
   3  -2  12          4.08         -0.58         5.11 o                         
  -5  -1  12          1.82         -2.65         2.87 o                         
  -4  -1  12          9.91          5.56         2.21 o                         
  -3  -1  12         25.38         28.78         2.05 o                         
  -2  -1  12         15.20         21.54         2.85 o                         
  -1  -1  12         11.27          8.75         1.91 o                         
   0  -1  12          5.52          2.93         1.70 o                         
   1  -1  12          5.24          8.59         2.64 o                         
   2  -1  12          7.18          6.14         3.56 o                         
  -5   0  12          6.22         -1.67         2.63 o                         
  -4   0  12         19.15         25.05         3.92 o                         
  -3   0  12          1.73          3.34         1.94 o                         
  -2   0  12         13.31         10.86         2.43 o                         
  -1   0  12         54.89         67.13         6.72 o                         
   0   0  12         12.39         17.22         3.82 o                         
   1   0  12          0.43         -3.47         3.47 o                         
   2   0  12          1.53         -1.62         2.56 o                         
  -5   1  12          9.93         10.89         4.64 o                         
  -4   1  12          1.08         -1.28         2.10 o                         
  -3   1  12         10.16         10.14         2.26 o                         
  -2   1  12         47.30         55.27         4.34 o                         
  -1   1  12          7.70          3.83         2.60 o                         
   0   1  12          3.71         -0.41         1.09 o                         
   1   1  12         23.96         26.78         4.82 o                         
  -5   2  12          0.56          0.58         3.95 o                         
  -4   2  12          0.32         -1.79         1.79 o                         
  -3   2  12         14.99         18.56         2.87 o                         
  -2   2  12         18.18         13.96         2.37 o                         
  -1   2  12         16.51          2.79         3.70 o                         
   0   2  12         17.51         24.35         4.93 o                         
   1   2  12          2.61          1.28         1.81 o                         
  -4   3  12          4.11          5.82         2.69 o                         
  -3   3  12          3.09          0.44         1.67 o                         
  -2   3  12          7.66          5.52         2.05 o                         
  -1   3  12         13.04          5.46         4.15 o                         
   0   3  12          9.24          2.31         2.96 o                         
  -2  -5  13          0.14         -2.04         2.04 o                         
  -1  -5  13         50.94         62.12         4.63 o                         
   0  -5  13         24.49         27.32         4.42 o                         
  -3  -4  13          0.54         -1.83         1.83 o                         
  -2  -4  13         18.65         28.41         6.63 o                         
  -1  -4  13          0.63          0.18         2.58 o                         
   0  -4  13          0.54         -1.81         1.81 o                         
  -3  -3  13          8.23          6.68         3.60 o                         
  -2  -3  13          2.80          2.13         1.93 o                         
  -1  -3  13          2.43         -1.63         1.63 o                         
   0  -3  13         22.36         30.70         4.48 o                         
  -3  -2  13          7.45          8.76         3.06 o                         
  -2  -2  13         15.16         20.81         3.05 o                         
  -1  -2  13         11.95          9.92         2.88 o                         
   0  -2  13          1.30          3.54         2.91 o                         
  -3  -1  13          5.03          3.17         1.97 o                         
  -2  -1  13          7.72          3.52         2.56 o                         
  -1  -1  13         13.26          6.93         9.26 o                         
   0  -1  13          9.02          6.68         2.99 o                         
  -3   0  13         26.87         25.60         2.80 o                         
  -2   0  13         16.35         15.86         2.97 o                         
  -1   0  13          4.30          7.51         8.36 o                         
                                                                                
